# Supplementary material for: Crystal structure of (−)-(S)-4-[(2S,3S,4S,Z)-3-hydroxy-4-methyl­hept-5-en-2-yl]-1,3-dioxolan-2-one
Source: Acta Crystallogr E Crystallogr Commun. 2017 Jun 27;73(Pt 7):1070–2. doi: 10.1107/S2056989017009318 (PMC5499293; doi:10.1107/S2056989017009318)
Supplement: Supplementary file 1 [file e-73-01070-sup1.cif]

##############################################################################
#                                                                            #
# This CIF contains the data in a paper accepted for publication in          #
# Acta Crystallographica Section E. It conforms to the requirements of       #
# Notes for Authors for Acta Crystallographica Section E, and has been       #
# peer reviewed under the auspices of the IUCr Commission on Journals.       #
#                                                                            #
# Full details of the Crystallographic Information File format               #
# are given in the paper "The Crystallographic Information File (CIF):       #
# a New Standard Archive File for Crystallography" by S. R. Hall, F. H.      #
# Allen and I. D. Brown [Acta Cryst. (1991), A47, 655-685].                  #
#                                                                            #
# The current version of the core CIF dictionary is obtainable from          #
# ftp://ftp.iucr.org/pub/cif_core.dic.                                       #
#                                                                            #
# Software is freely available for graphical display of the structure(s)     #
# in this CIF. For information consult the CIF software page                 #
# http://www.iucr.org/resources/cif/software.                                #
#                                                                            #
# This file may be used for bona fide research purposes within the           #
# scientific community so long as proper attribution is given to the journal # 
# article from which it was obtained.                                        #
#                                                                            #
##############################################################################
data_Global
_audit_creation_method
;
Olex2 1.2
(compiled Mar  2 2017 14:02:25 for OlexSys, GUI svn.r5324)
;
_journal_date_recd_electronic     2017-06-01
_journal_date_accepted     2017-06-20
_journal_name_full     'Acta Crystallographica, Section E'
_journal_year     2017
_journal_volume     73
_journal_issue      7
_journal_page_first     1070
_journal_page_last     1072
_journal_paper_category     GO
_journal_paper_doi     10.1107/S2056989017009318
_journal_coeditor_code     SU5376
_publ_contact_author_name     'Jose A. Prieto'
_publ_contact_author_address
;
Department of Chemistry
University of Puerto Rico-Rio Piedras Campus
PO Box 23346
San Juan,
Puerto Rico 00931-3346
;
_publ_contact_author_email     jose.prieto2@upr.edu
_publ_contact_author_phone     '(787)764-0000, ext. 88549'
_publ_section_title
;\
Crystal structure of
(-)-(<i>S</i>)-4-[(2<i>S</i>,3<i>S</i>,4<i>S</i>,<i>Z</i>)-3-hydroxy-4-\
methylhept-5-en-2-yl]-1,3-dioxolan-2-one
;
_publ_section_title_footnote     .
loop_
    _publ_author_name
    _publ_author_footnote
    _publ_author_address
    'Morales-Rivera, Keyla F.' .
;
Department of Chemistry
University of Puerto Rico-Rio Piedras Campus
PO Box 23346
San Juan,
Puerto Rico 00931-3346
;
    'Pi\~nero Cruz, Dalice M.' .
;
Department of Chemistry
University of Puerto Rico-Rio Piedras Campus
PO Box 23346
San Juan,
Puerto Rico 00931-3346
;
    'Prieto, Jose A.' .
;
Department of Chemistry
University of Puerto Rico-Rio Piedras Campus
PO Box 23346
San Juan,
Puerto Rico 00931-3346
;
_publ_section_synopsis
;
The title compound consists of an
<i>anti</i>,<i>anti</i>,<i>anti</i>-stereotetrad with a 1,2-carbonate and an
alkene motif.
;
data_I
_chemical_name_systematic
;\
(-)-(<i>S</i>)-4-[(2<i>S</i>,3<i>S</i>,4<i>S</i>,<i>Z</i>)-3-hydroxy-\
4-methylhept-5-en-2-yl]-1,3-dioxolan-2-one
;
_chemical_name_common     ?
_chemical_formula_moiety     'C11 H18 O4'
_chemical_formula_sum     'C11 H18 O4'
_chemical_formula_weight     214.25
_chemical_melting_point     ?
_shelx_space_group_comment
;
The symmetry employed for this shelxl refinement is uniquely defined
by the following loop, which should always be used as a source of
symmetry information in preference to the above space-group names.
They are only intended as comments.
;
_space_group_crystal_system     orthorhombic
_space_group_name_H-M_alt     'P 21 21 21'
_space_group_name_Hall     'P 2ac 2ab'
loop_
    _space_group_symop_operation_xyz
    'x, y, z'
    '-x+1/2, -y, z+1/2'
    '-x, y+1/2, -z+1/2'
    'x+1/2, -y+1/2, -z'
_cell_length_a     5.09680(10)
_cell_length_b     8.81530(10)
_cell_length_c     25.6052(3)
_cell_angle_alpha     90
_cell_angle_beta     90
_cell_angle_gamma     90
_cell_volume     1150.44(3)
_cell_formula_units_Z     4
_cell_measurement_reflns_used     12810
_cell_measurement_theta_min     3.4510
_cell_measurement_theta_max     68.7510
_cell_measurement_temperature     100.01(10)
_exptl_crystal_description     block
_exptl_crystal_colour     'colourless'
_exptl_crystal_size_max     0.227
_exptl_crystal_size_mid     0.125
_exptl_crystal_size_min     0.058
_exptl_crystal_density_diffrn     1.237
_exptl_crystal_density_meas     ?
_exptl_crystal_density_method     ?
_exptl_crystal_F_000     464
loop_
    _exptl_crystal_face_index_h
    _exptl_crystal_face_index_k
    _exptl_crystal_face_index_l
    _exptl_crystal_face_perp_dist
    1 -1 16 0.0260
    0 0 -17 0.0054
    0 -6 5 0.1000
    3 0 -3 0.0699
    1 5 -5 0.0731
    -3 -1 4 0.0505
_exptl_absorpt_coefficient_mu     0.771
_exptl_absorpt_correction_type     gaussian
_exptl_absorpt_process_details
;
(CrysAlis PRO; Rigaku OD, 2016)
;
_shelx_estimated_absorpt_T_min     ?
_shelx_estimated_absorpt_T_max     ?
_exptl_absorpt_correction_T_min     0.739
_exptl_absorpt_correction_T_max     1.000
_diffrn_ambient_temperature     100.01(10)
_diffrn_radiation_type     CuK\a
_diffrn_radiation_wavelength     1.54184
_diffrn_radiation_monochromator     mirror
_diffrn_measurement_device_type
                   'Rigaku OD SuperNova, Single source at offset/far, HyPix3000'
_diffrn_measurement_device     'four-circle diffractometer'
_diffrn_measurement_method     '\w scans'
_diffrn_detector_area_resol_mean     ?
_diffrn_reflns_number     17757
_diffrn_reflns_av_R_equivalents     0.0295
_diffrn_reflns_theta_min     3.452
_diffrn_reflns_theta_max     69.036
_diffrn_reflns_theta_full     67.684
_diffrn_measured_fraction_theta_max     0.998
_diffrn_measured_fraction_theta_full     1.000
_diffrn_reflns_limit_h_min     -6
_diffrn_reflns_limit_h_max     6
_diffrn_reflns_limit_k_min     -10
_diffrn_reflns_limit_k_max     10
_diffrn_reflns_limit_l_min     -30
_diffrn_reflns_limit_l_max     31
_refine_special_details     ?
_reflns_number_total     2131
_reflns_number_gt     2081
_reflns_threshold_expression     'I > 2\s(I)'
_refine_ls_structure_factor_coef     Fsqd
_refine_ls_matrix_type     full
_refine_ls_R_factor_all     0.0330
_refine_ls_R_factor_gt     0.0323
_refine_ls_wR_factor_gt     0.0934
_refine_ls_wR_factor_ref     0.0938
_refine_ls_goodness_of_fit_ref     1.256
_refine_ls_restrained_S_all     1.256
_refine_ls_number_reflns     2131
_refine_ls_number_parameters     141
_refine_ls_number_restraints     0
_refine_ls_hydrogen_treatment     constr
_refine_ls_weighting_scheme     calc
_refine_ls_weighting_details
              'w=1/[\s^2^(Fo^2^)+(0.0367P)^2^+0.4414P] where P=(Fo^2^+2Fc^2^)/3'
_atom_sites_solution_hydrogens     geom
_atom_sites_solution_primary     dual
_atom_sites_solution_secondary     ?
_refine_ls_shift/su_max     0.000
_refine_ls_shift/su_mean     0.000
_refine_diff_density_max     0.227
_refine_diff_density_min     -0.173
_refine_ls_extinction_method
;
(SHELXL2016; Sheldrick, 2015b)
;
_refine_ls_extinction_coef     0.0032(6)
_refine_ls_extinction_expression
                                  'Fc^*^=kFc[1+0.001xFc^2^\l^3^/sin(2\q)]^-1/4^'
_refine_ls_abs_structure_details
;
Flack <i>x</i> determined using 812 quotients
[(<i>I</i>^+^)-(<i>I</i>^-^)]/[(<i>I</i>^+^)+(<i>I</i>^-^)]
(Parsons <i>et al.</i>,  2013)
;
_refine_ls_abs_structure_Flack     0.05(6)
loop_
    _atom_type_symbol
    _atom_type_description
    _atom_type_scat_dispersion_real
    _atom_type_scat_dispersion_imag
    _atom_type_scat_source
    'C' 'C' 0.0181 0.0091
                         'International Tables Vol C Tables 4.2.6.8 and 6.1.1.4'
    'H' 'H' 0.0000 0.0000
                         'International Tables Vol C Tables 4.2.6.8 and 6.1.1.4'
    'O' 'O' 0.0492 0.0322
                         'International Tables Vol C Tables 4.2.6.8 and 6.1.1.4'
_computing_data_collection
;
CrysAlis PRO (Rigaku OD, 2016)
;
_computing_cell_refinement
;
CrysAlis PRO (Rigaku OD, 2016)
;
_computing_data_reduction
;
CrysAlis PRO (Rigaku OD, 2016)
;
_computing_structure_solution
;
SHELXT (Sheldrick, 2015a)
;
_computing_structure_refinement
;
SHELXL2016 (Sheldrick, 2015b)
;
_computing_molecular_graphics
;
Mercury (Macrae <i>et al.</i>,  2008)
;
_computing_publication_material
;
<i>OLEX2</i> (Dolomanov <i>et al.</i>,  2009)
;
loop_
    _atom_site_type_symbol
    _atom_site_label
    _atom_site_fract_x
    _atom_site_fract_y
    _atom_site_fract_z
    _atom_site_U_iso_or_equiv
    _atom_site_adp_type
    _atom_site_calc_flag
    _atom_site_occupancy
    _atom_site_disorder_assembly
    _atom_site_disorder_group
    O O1 0.9031(4) -0.13807(18) 0.69895(7) 0.0267(4) Uani d 1 . .
    O O2 0.6220(3) 0.03761(19) 0.72821(6) 0.0234(4) Uani d 1 . .
    O O3 0.9752(3) 0.10820(18) 0.68416(6) 0.0214(4) Uani d 1 . .
    O O4 0.8749(4) 0.55481(18) 0.66999(6) 0.0241(4) Uani d 1 . .
    H H4 0.838292 0.644582 0.674153 0.036 Uiso calc 1 . .
    C C1 0.8397(5) -0.0079(3) 0.70337(9) 0.0196(5) Uani d 1 . .
    C C2 0.6171(5) 0.2019(3) 0.73034(9) 0.0208(5) Uani d 1 . .
    H H2A 0.653581 0.237855 0.765407 0.025 Uiso calc 1 . .
    H H2B 0.447987 0.240857 0.719285 0.025 Uiso calc 1 . .
    C C3 0.8339(5) 0.2503(2) 0.69242(9) 0.0182(5) Uani d 1 . .
    H H3 0.949859 0.323486 0.709691 0.022 Uiso calc 1 . .
    C C4 0.7482(5) 0.3135(2) 0.63967(8) 0.0164(5) Uani d 1 . .
    H H4A 0.904016 0.316110 0.617275 0.020 Uiso calc 1 . .
    C C5 0.6564(5) 0.4780(2) 0.64684(9) 0.0179(5) Uani d 1 . .
    H H5 0.509516 0.479338 0.671547 0.021 Uiso calc 1 . .
    C C6 0.5674(5) 0.5528(3) 0.59550(8) 0.0188(5) Uani d 1 . .
    H H6 0.418322 0.494773 0.581917 0.023 Uiso calc 1 . .
    C C7 0.7832(5) 0.5488(3) 0.55492(9) 0.0224(5) Uani d 1 . .
    H H7 0.947944 0.581376 0.565794 0.027 Uiso calc 1 . .
    C C8 0.7641(5) 0.5043(3) 0.50573(9) 0.0266(5) Uani d 1 . .
    H H8 0.916088 0.510563 0.485756 0.032 Uiso calc 1 . .
    C C9 0.5243(6) 0.4446(4) 0.47858(10) 0.0394(7) Uani d 1 . .
    H H9A 0.492138 0.503209 0.447625 0.059 Uiso calc 1 . .
    H H9B 0.375977 0.452228 0.501530 0.059 Uiso calc 1 . .
    H H9C 0.551540 0.340378 0.469213 0.059 Uiso calc 1 . .
    C C10 0.5456(5) 0.2129(3) 0.61247(9) 0.0208(5) Uani d 1 . .
    H H10A 0.379257 0.222893 0.629735 0.031 Uiso calc 1 . .
    H H10B 0.601834 0.109062 0.613932 0.031 Uiso calc 1 . .
    H H10C 0.528349 0.243598 0.576661 0.031 Uiso calc 1 . .
    C C11 0.4749(6) 0.7165(3) 0.60482(10) 0.0268(6) Uani d 1 . .
    H H11A 0.343748 0.717439 0.631719 0.040 Uiso calc 1 . .
    H H11B 0.401916 0.756573 0.573128 0.040 Uiso calc 1 . .
    H H11C 0.621298 0.777709 0.615420 0.040 Uiso calc 1 . .
loop_
    _atom_site_aniso_label
    _atom_site_aniso_U_11
    _atom_site_aniso_U_22
    _atom_site_aniso_U_33
    _atom_site_aniso_U_12
    _atom_site_aniso_U_13
    _atom_site_aniso_U_23
    O1 0.0337(10) 0.0144(8) 0.0319(9) 0.0021(7) -0.0088(8) -0.0007(7)
    O2 0.0230(8) 0.0183(8) 0.0289(8) -0.0017(7) 0.0033(7) 0.0048(7)
    O3 0.0198(8) 0.0151(7) 0.0292(8) 0.0029(7) 0.0022(7) 0.0037(6)
    O4 0.0278(9) 0.0128(7) 0.0316(9) 0.0000(7) -0.0107(7) -0.0023(7)
    C1 0.0218(11) 0.0181(11) 0.0189(10) -0.0010(10) -0.0052(9) 0.0004(9)
    C2 0.0244(12) 0.0166(11) 0.0215(11) 0.0024(11) 0.0028(10) 0.0003(9)
    C3 0.0180(11) 0.0134(10) 0.0231(11) 0.0004(9) -0.0006(9) -0.0017(8)
    C4 0.0159(10) 0.0128(10) 0.0205(10) 0.0007(9) 0.0012(9) -0.0006(8)
    C5 0.0175(11) 0.0146(10) 0.0214(11) -0.0010(9) -0.0012(9) -0.0014(9)
    C6 0.0158(11) 0.0181(11) 0.0224(11) -0.0002(9) -0.0019(9) 0.0013(9)
    C7 0.0164(11) 0.0230(11) 0.0277(11) 0.0002(10) -0.0008(9) 0.0054(10)
    C8 0.0217(12) 0.0331(13) 0.0251(11) 0.0042(11) 0.0026(10) 0.0053(10)
    C9 0.0310(15) 0.0616(19) 0.0258(13) -0.0003(15) -0.0020(11) -0.0064(13)
    C10 0.0218(12) 0.0182(11) 0.0224(11) -0.0015(10) -0.0008(9) -0.0013(9)
    C11 0.0314(14) 0.0192(12) 0.0299(12) 0.0065(11) -0.0050(11) 0.0029(10)
_geom_special_details
;
 All esds (except the esd in the dihedral angle between two l.s. planes)
 are estimated using the full covariance matrix.  The cell esds are taken
 into account individually in the estimation of esds in distances, angles
 and torsion angles; correlations between esds in cell parameters are only
 used when they are defined by crystal symmetry.  An approximate (isotropic)
 treatment of cell esds is used for estimating esds involving l.s. planes.
;
loop_
    _geom_bond_atom_site_label_1
    _geom_bond_atom_site_label_2
    _geom_bond_site_symmetry_2
    _geom_bond_distance
    _geom_bond_publ_flag
    O1 C1 . 1.198(3) ?
    O2 C1 . 1.340(3) ?
    O2 C2 . 1.450(3) ?
    O3 C1 . 1.329(3) ?
    O3 C3 . 1.461(3) ?
    O4 H4 . 0.8200 ?
    O4 C5 . 1.432(3) ?
    C2 H2A . 0.9700 ?
    C2 H2B . 0.9700 ?
    C2 C3 . 1.532(3) ?
    C3 H3 . 0.9800 ?
    C3 C4 . 1.525(3) ?
    C4 H4A . 0.9800 ?
    C4 C5 . 1.535(3) ?
    C4 C10 . 1.529(3) ?
    C5 H5 . 0.9800 ?
    C5 C6 . 1.539(3) ?
    C6 H6 . 0.9800 ?
    C6 C7 . 1.513(3) ?
    C6 C11 . 1.536(3) ?
    C7 H7 . 0.9300 ?
    C7 C8 . 1.323(3) ?
    C8 H8 . 0.9300 ?
    C8 C9 . 1.501(4) ?
    C9 H9A . 0.9600 ?
    C9 H9B . 0.9600 ?
    C9 H9C . 0.9600 ?
    C10 H10A . 0.9600 ?
    C10 H10B . 0.9600 ?
    C10 H10C . 0.9600 ?
    C11 H11A . 0.9600 ?
    C11 H11B . 0.9600 ?
    C11 H11C . 0.9600 ?
loop_
    _geom_angle_atom_site_label_1
    _geom_angle_atom_site_label_2
    _geom_angle_atom_site_label_3
    _geom_angle_site_symmetry_1
    _geom_angle_site_symmetry_3
    _geom_angle
    _geom_angle_publ_flag
    C1 O2 C2 . . 109.32(19) ?
    C1 O3 C3 . . 110.52(17) ?
    C5 O4 H4 . . 109.5 ?
    O1 C1 O2 . . 123.7(2) ?
    O1 C1 O3 . . 124.2(2) ?
    O3 C1 O2 . . 112.07(19) ?
    O2 C2 H2A . . 111.0 ?
    O2 C2 H2B . . 111.0 ?
    O2 C2 C3 . . 104.01(18) ?
    H2A C2 H2B . . 109.0 ?
    C3 C2 H2A . . 111.0 ?
    C3 C2 H2B . . 111.0 ?
    O3 C3 C2 . . 102.04(17) ?
    O3 C3 H3 . . 109.4 ?
    O3 C3 C4 . . 109.03(18) ?
    C2 C3 H3 . . 109.4 ?
    C4 C3 C2 . . 117.2(2) ?
    C4 C3 H3 . . 109.4 ?
    C3 C4 H4A . . 107.1 ?
    C3 C4 C5 . . 109.04(18) ?
    C3 C4 C10 . . 112.68(18) ?
    C5 C4 H4A . . 107.1 ?
    C10 C4 H4A . . 107.1 ?
    C10 C4 C5 . . 113.36(19) ?
    O4 C5 C4 . . 105.02(18) ?
    O4 C5 H5 . . 108.7 ?
    O4 C5 C6 . . 112.33(18) ?
    C4 C5 H5 . . 108.7 ?
    C4 C5 C6 . . 113.11(18) ?
    C6 C5 H5 . . 108.7 ?
    C5 C6 H6 . . 107.9 ?
    C7 C6 C5 . . 111.25(19) ?
    C7 C6 H6 . . 107.9 ?
    C7 C6 C11 . . 110.58(19) ?
    C11 C6 C5 . . 111.11(18) ?
    C11 C6 H6 . . 107.9 ?
    C6 C7 H7 . . 116.3 ?
    C8 C7 C6 . . 127.4(2) ?
    C8 C7 H7 . . 116.3 ?
    C7 C8 H8 . . 116.4 ?
    C7 C8 C9 . . 127.2(2) ?
    C9 C8 H8 . . 116.4 ?
    C8 C9 H9A . . 109.5 ?
    C8 C9 H9B . . 109.5 ?
    C8 C9 H9C . . 109.5 ?
    H9A C9 H9B . . 109.5 ?
    H9A C9 H9C . . 109.5 ?
    H9B C9 H9C . . 109.5 ?
    C4 C10 H10A . . 109.5 ?
    C4 C10 H10B . . 109.5 ?
    C4 C10 H10C . . 109.5 ?
    H10A C10 H10B . . 109.5 ?
    H10A C10 H10C . . 109.5 ?
    H10B C10 H10C . . 109.5 ?
    C6 C11 H11A . . 109.5 ?
    C6 C11 H11B . . 109.5 ?
    C6 C11 H11C . . 109.5 ?
    H11A C11 H11B . . 109.5 ?
    H11A C11 H11C . . 109.5 ?
    H11B C11 H11C . . 109.5 ?
loop_
    _geom_torsion_atom_site_label_1
    _geom_torsion_atom_site_label_2
    _geom_torsion_atom_site_label_3
    _geom_torsion_atom_site_label_4
    _geom_torsion_site_symmetry_1
    _geom_torsion_site_symmetry_2
    _geom_torsion_site_symmetry_3
    _geom_torsion_site_symmetry_4
    _geom_torsion
    _geom_torsion_publ_flag
    O2 C2 C3 O3 . . . . -13.8(2) ?
    O2 C2 C3 C4 . . . . 105.2(2) ?
    O3 C3 C4 C5 . . . . -167.31(18) ?
    O3 C3 C4 C10 . . . . 65.9(2) ?
    O4 C5 C6 C7 . . . . 61.8(2) ?
    O4 C5 C6 C11 . . . . -61.9(3) ?
    C1 O2 C2 C3 . . . . 12.2(2) ?
    C1 O3 C3 C2 . . . . 11.6(2) ?
    C1 O3 C3 C4 . . . . -113.0(2) ?
    C2 O2 C1 O1 . . . . 174.9(2) ?
    C2 O2 C1 O3 . . . . -5.3(2) ?
    C2 C3 C4 C5 . . . . 77.5(2) ?
    C2 C3 C4 C10 . . . . -49.2(3) ?
    C3 O3 C1 O1 . . . . 175.2(2) ?
    C3 O3 C1 O2 . . . . -4.5(2) ?
    C3 C4 C5 O4 . . . . 56.7(2) ?
    C3 C4 C5 C6 . . . . 179.52(19) ?
    C4 C5 C6 C7 . . . . -56.9(3) ?
    C4 C5 C6 C11 . . . . 179.4(2) ?
    C5 C6 C7 C8 . . . . 131.2(3) ?
    C6 C7 C8 C9 . . . . -1.0(4) ?
    C10 C4 C5 O4 . . . . -176.93(18) ?
    C10 C4 C5 C6 . . . . -54.1(3) ?
    C11 C6 C7 C8 . . . . -104.8(3) ?
loop_
    _geom_hbond_atom_site_label_D
    _geom_hbond_atom_site_label_H
    _geom_hbond_atom_site_label_A
    _geom_hbond_site_symmetry_A
    _geom_hbond_distance_DH
    _geom_hbond_distance_HA
    _geom_hbond_distance_DA
    _geom_hbond_angle_DHA
    O4 H4 O1 1_565 0.82 2.05 2.811(2) 155
_shelx_hkl_file
;
   0   0  -2 241158. 5051.76  30
   0   0   2 235546. 5049.68  32
   0   0  -2 246911. 5081.36  19
   0   0  -2 238100. 5068.22  33
   0   0   2 246854. 5053.86  30
   0   0  -2 247139. 5048.68  32
   0   0   2 240217. 5079.35  19
   0   0  -2 227647. 5081.10   9
   0   0  -3-4.53206 19.4355  30
   0   0   3 3.91763 28.4453   5
   0   0   3 6.03929 24.7965  33
   0   0   3 37.3703 21.6377  30
   0   0  -3 3.82062 33.8436   5
   0   0   3-2.19507 18.9831  32
   0   0  -3 3.97911 32.9710   4
   0   0  -3 34.3736 29.9034  34
   0   0  -3-4.11001 14.7857  38
   0   0   3 11.4141 34.2250   1
   0   0  -3 2.06859 19.7036  32
   0   0   3 3.67301 30.9734  19
   0   0   3 5.68436 13.5362  38
   0   0  -3-3.76680 29.4924   1
   0   0  -3-8.87554 22.6959  33
   0   0   3 4.10277 30.1339   4
   0   0  -3 27.6892 32.7762   9
   0   0  -3 7.36341 27.6491  19
   0   0  -4 2579.08 143.821  19
   0   0  -4 2521.61 141.365   1
   0   0  -4 2542.97 111.139  32
   0   0  -4 2704.41 117.582  30
   0   0   4 2616.62 133.683  33
   0   0  -4 2385.18 140.993   5
   0   0   4 2435.03 147.754   4
   0   0  -4 2649.73 131.696  33
   0   0  -4 2622.12 147.827   9
   0   0  -4 2758.41 148.667  34
   0   0   4 2478.53 115.722  30
   0   0  -4 2594.56 95.1589  38
   0   0   4 2595.85 96.9608  38
   0   0   4 2530.72 145.624   5
   0   0   5 21.2113 47.6214   4
   0   0  -5 12.8500 42.6856   1
   0   0  -5 13.7056 32.1934  32
   0   0   5 28.1011 23.4814  38
   0   0   5 18.8485 30.9565  32
   0   0   5 67.5870 49.0742   5
   0   0   5-10.3914 46.0249  33
   0   0  -5-12.9526 53.6632   5
   0   0  -5-18.7956 46.5371  19
   0   0   5 67.5419 35.1946  30
   0   0  -5-2.21022 23.6021  38
   0   0  -5-13.0513 43.9523  34
   0   0  -5 6.73017 47.1317   9
   0   0  -5 22.7582 34.3783  30
   0   0  -5-5.02840 33.8682  33
   0   0  -6 87120.9 1820.49  30
   0   0  -6 85294.4 1911.67   1
   0   0  -6 84210.0 1920.05   9
   0   0  -6 84289.0 1913.76  34
   0   0  -6 83936.4 1903.69  19
   0   0   6 78297.5 1918.88   4
   0   0  -6 82362.5 1857.59  33
   0   0  -6 85074.6 1758.36  38
   0   0   6 81464.1 1813.53  32
   0   0   6 78712.4 1909.40   5
   0   0   6 79895.6 1822.64  30
   0   0  -6 83314.3 1803.17  32
   0   0   6 84059.4 1867.93  33
   0   0  -7-9.08474 47.1818  19
   0   0  -7-10.7242 36.5998  30
   0   0  -7 37.4422 52.8492   1
   0   0   7-9.98264 50.6531   5
   0   0   7 11.4223 32.8591  30
   0   0  -7 18.9646 49.2465  34
   0   0  -7-19.2119 39.4406  32
   0   0   7 121.530 60.6480  33
   0   0   7 5.45673 37.2457  32
   0   0   7-10.3626 51.3138   4
   0   0  -7-9.68438 51.4265   9
   0   0  -7-7.27691 37.7928  33
   0   0  -8 9313.14 414.395  34
   0   0  -8 9348.03 378.054  33
   0   0  -8 10164.0 421.153  19
   0   0  -8 9773.03 417.570   1
   0   0  -8 9998.64 342.784  30
   0   0   8 9806.13 388.047  33
   0   0   8 9984.60 441.179   4
   0   0   8 8927.29 418.078   5
   0   0  -8 10424.6 435.862   9
   0   0  -8 8981.90 369.712  36
   0   0   9-10.2974 55.8607  33
   0   0   9 103.709 73.1947   2
   0   0  -9 6.99209 37.9329  30
   0   0  -9 29.4501 40.6748  33
   0   0  -9 68.8950 53.3916  36
   0   0  10 161995. 3871.37   8
   0   0 -10 170104. 3774.08  36
   0   0  10 168397. 3878.49   2
   0   0 -10 176392. 3852.49  10
   0   0  10 172706. 3784.89  33
   0   0 -11-15.5090 68.6949  10
   0   0  11 17.4369 81.9177   8
   0   0 -11 12.6538 50.5240  36
   0   0  11-16.8880 77.1038   2
   0   0 -12 4085.94 294.814  36
   0   0  12 3999.60 341.572   8
   0   0 -12 3847.89 313.005  10
   0   0  12 4123.85 339.639   2
   0   0  12 5012.89 324.902  33
   0   0  13-42.8765 82.2304   2
   0   0  13 22.0892 73.3760   8
   0   0 -13 98.1568 78.3746  10
   0   0 -14 1362.07 213.755  10
   0   0  14 1139.26 215.854   8
   0   0  14 1130.10 207.965   2
   0   0 -14 1785.45 237.260  31
   0   0  15 55.2417 80.9174   8
   0   0 -15-7.39070 53.6640  11
   0   0  15 26.8880 78.7705   2
   0   0 -15 49.8191 61.6752  31
   0   0  15-8.27023 60.7442  12
   0   0 -15 48.9460 71.6959  10
   0   0 -16 5258.23 252.537  24
   0   0  16 4829.98 261.408  12
   0   0 -16 4819.15 248.244  53
   0   0 -16 4893.34 245.840  41
   0   0  16 4725.16 259.993  46
   0   0 -16 4767.04 246.388  11
   0   0  16 4868.96 259.984  51
   0   0  17 183.090 76.1986  51
   0   0  17-10.0465 59.9052  46
   0   0 -17-8.51031 47.1158  24
   0   0 -17-16.9897 52.3706  41
   0   0  17-9.75272 55.0635  12
   0   0 -17 17.4630 52.0641  53
   0   0 -17-34.8251 61.7270  11
   0   0  18 2232.22 190.788  12
   0   0 -18 2375.43 181.521  24
   0   0  18 2417.86 197.761  51
   0   0 -18 2122.95 173.312  41
   0   0 -18 1999.19 176.557  11
   0   0 -18 2483.86 188.249  53
   0   0  18 1994.90 185.012  46
   0   0  19 11.1023 72.7276  51
   0   0 -19 9.79997 61.3838  41
   0   0 -19 20.1196 62.0190  53
   0   0  19 11.2901 86.6105  12
   0   0 -19 19.6328 56.4792  24
   0   0  19 34.5724 76.5619  46
   0   0 -19-20.1419 73.9689  11
   0   0 -20 6714.79 340.773  11
   0   0  20 6601.37 348.052  51
   0   0 -20 6262.51 322.816  24
   0   0  20 6878.31 362.163  46
   0   0 -20 6514.87 335.009  53
   0   0 -20 6803.34 335.474  41
   0   0  20 6094.48 340.360  12
   0   0  21-12.3400 84.2283  51
   0   0  21-25.4874 83.4799  46
   0   0 -21 10.9334 62.9056  24
   0   0 -21 11.1976 79.3905  53
   0   0 -21-32.7723 71.5602  41
   0   0 -21-11.2752 91.7432  11
   0   0  21 25.1692 93.4751  12
   0   0 -22 6640.98 352.148  11
   0   0  22 6298.80 357.947  51
   0   0  22 7081.40 379.271  12
   0   0 -22 6346.14 340.415  53
   0   0 -22 6390.44 336.395  24
   0   0 -22 6120.59 330.826  41
   0   0  22 6127.44 357.388  46
   0   0  23-26.6173 83.3616  46
   0   0  23 106.165 114.765  12
   0   0 -23-23.9455 97.4197  11
   0   0 -23 106.217 81.6095  53
   0   0 -23 57.6088 77.6030  41
   0   0 -23 11.5057 72.0688  24
   0   0  23-38.8657 87.2575  51
   0   0 -24 39839.6 1093.80  24
   0   0 -24 39881.7 1113.10  11
   0   0  24 40388.9 1135.48  51
   0   0 -24 36836.5 1087.23  53
   0   0 -24 38136.8 1089.91  41
   0   0  24 39289.9 1140.18  12
   0   0  24 38394.3 1127.53  46
   0   0 -25 57.4582 82.4633  53
   0   0  25-77.6501 102.336  12
   0   0 -25 11.2215 74.5519  41
   0   0 -25-47.1370 104.387  11
   0   0  25-76.7883 90.7381  46
   0   0  25 37.7023 84.6450  51
   0   0  26 1331.69 169.080  46
   0   0 -26 1084.22 147.915  53
   0   0 -26 1152.06 149.399  41
   0   0  26 1169.26 160.821  51
   0   0 -26 1185.90 163.322  11
   0   0  26 1123.64 167.993  12
   0   0  27-66.0027 84.3883  51
   0   0  27 11.4610 90.6274  12
   0   0  27 55.5225 76.7861  46
   0   0 -27 10.1298 70.0462  53
   0   0 -27 10.5542 87.4521  11
   0   0  28 2710.67 211.995  12
   0   0 -28 2564.32 199.642  11
   0   0 -28 2626.17 192.443  53
   0   0  29-36.1715 77.5592  12
   0   0 -29 33.7092 68.5705  11
   0   0 -29 15.7261 50.7673  53
   0   0 -30 4790.58 234.684  11
   0   0  30 4321.34 234.057  12
   0   0  31 24.3239 48.5567  12
   0  -1   0 14.8567 28.7882  31
   0   1   0 22.3344 19.5511  33
   0  -1   0-4.09214 37.6380   8
   0  -1   0-7.11364 31.7520   7
   0  -1   0 13.9535 18.5982  20
   0   1   0-3.86545 27.7382  37
   0   1   0 18.8844 28.0538  31
   0  -1   0-1.85460 16.0389  33
   0   1   0-12.2508 24.6886  36
   0   1   0-2.03292 18.1482  20
   0  -1   0 3.13642 28.8478  38
   0  -1   0 46.6168 36.4989  37
   0   1   0-4.03811 30.3257   8
   0   1   0-2.85974 21.7086  35
   0  -1   0-15.5433 22.5716  36
   0  -1   0 70.6245 33.6352  18
   0  -1  -1 17107.5 435.225   7
   0   1  -1 15996.2 378.036  34
   0  -1  -1 16350.0 411.752  19
   0  -1   1 17226.9 436.172  36
   0  -1   1 16458.9 445.433   8
   0   1  -1 15834.1 364.009  10
   0   1   1 16753.3 414.088  33
   0   1   1 15920.2 406.332  19
   0  -1  -1 16512.0 441.435  31
   0   1   1 16338.1 368.298   2
   0   1  -1 16122.7 365.222   1
   0   1  -1 16324.9 438.554  37
   0   1   1 15744.6 435.334   9
   0  -1   1 16585.0 442.052  18
   0   1   1 16464.5 439.587  31
   0   1   1 16542.2 432.874  38
   0  -1   1 17289.2 413.230  38
   0  -1  -1 16234.5 440.083   9
   0   1   1 16263.5 417.734  18
   0   1   1 15943.2 404.371  20
   0  -1   1 16057.5 415.614  35
   0   1   1 16473.6 443.728  37
   0  -1   1 16703.3 365.081   2
   0  -1   1 16544.5 378.727  34
   0  -1   1 16388.4 440.507  37
   0   1  -1 14810.9 409.767  35
   0   1   1 16448.4 368.923   5
   0  -1  -1 15991.9 402.536  20
   0   1  -1 16765.8 432.173  36
   0  -1   1 17789.5 448.674   7
   0  -1  -1 16256.7 416.254  18
   0  -1  -1 16586.8 431.384  38
   0   1  -1 16115.8 440.689   8
   0  -1  -1 16818.9 412.772  33
   0   1  -1 16084.7 443.260   4
   0  -1  -1 16699.7 412.478  36
   0  -1   1 15910.6 386.373  20
   0  -1   1 16694.9 366.047   5
   0  -1  -1 16438.9 366.228   1
   0   1  -2 62105.8 1381.61   8
   0  -1   2 60753.6 1372.19  36
   0  -1  -2 63228.1 1353.83   7
   0  -1  -2 62769.0 1382.19  31
   0  -1   2 60085.2 1386.69   4
   0  -1   2 62933.1 1320.84   5
   0   1  -2 60894.0 1372.69  36
   0  -1  -2 60871.7 1357.28  33
   0   1  -2 61016.2 1325.24  34
   0   1   2 60849.2 1377.08  31
   0   1   2 61166.8 1321.43   5
   0  -1   2 60950.9 1354.43  35
   0  -1   2 63396.0 1353.82   7
   0  -1   2 60859.2 1324.94  34
   0   1   2 60896.1 1339.36  19
   0   1  -2 58592.0 1371.12  37
   0  -1   2 61837.6 1381.55  37
   0   1   2 61217.7 1375.36   9
   0  -1  -2 61541.7 1347.42  19
   0   1  -2 61424.8 1382.09   4
   0   1  -2 60872.2 1316.04   1
   0   1   2 64024.0 1368.22  33
   0  -1   2 59524.7 1381.83   8
   0  -1   2 62566.5 1315.22  38
   0   1   2 60576.8 1346.56  30
   0   1   2 60645.8 1349.16  20
   0  -1  -2 63180.8 1383.71   9
   0  -1  -2 61270.0 1324.39  18
   0  -1  -2 62573.8 1318.43   1
   0  -1  -2 62825.7 1367.06  38
   0   1   2 61625.5 1366.82  38
   0   1   2 61611.6 1328.24  18
   0   1  -3 55485.8 1295.08   8
   0   1   3 54999.7 1273.24  38
   0  -1   3 56907.5 1246.37   7
   0   1  -3 56386.1 1248.85   1
   0   1  -3 55595.7 1291.26  36
   0  -1   3 57001.9 1299.64  37
   0  -1  -3 56926.4 1299.98   9
   0  -1   3 57493.5 1192.88  38
   0  -1  -3 57104.9 1264.58  19
   0   1   3 56382.6 1292.27   9
   0  -1   3 57013.6 1309.54   4
   0   1   3 55525.6 1248.62  30
   0   1   3 54661.7 1259.25  19
   0   1  -3 56229.8 1296.15  37
   0  -1   3 56073.4 1299.28   8
   0  -1  -3 56690.1 1250.36   1
   0   1   3 56806.7 1286.38  33
   0  -1  -3 58851.6 1276.98  38
   0   1  -3 56124.3 1257.16  34
   0  -1  -3 56166.6 1280.74  33
   0  -1  -3 56439.1 1245.60   7
   0  -1  -3 57950.4 1301.47  31
   0   1   3 55917.0 1217.82  18
   0  -1   3 54022.6 1287.64  36
   0   1   3 56843.7 1257.36   5
   0  -1   3 53675.5 1277.03  35
   0  -1   3 57753.9 1255.05   5
   0  -1   3 55654.1 1257.72  34
   0   1  -3 55771.1 1296.72   4
   0   1   3 56534.0 1297.77  31
   0   1  -4 153471. 3249.27   4
   0  -1   4 152252. 3257.09   4
   0  -1  -4 153359. 3200.86  38
   0   1  -4 158476. 3254.56   8
   0   1   4 157129. 3180.88  30
   0   1  -4 153029. 3201.89   1
   0  -1   4 155613. 3253.03  37
   0  -1  -4 157959. 3233.68  33
   0   1   4 157496. 3214.43  32
   0   1  -4 154660. 3107.63  33
   0  -1  -4 158392. 3182.65  30
   0  -1  -4 152833. 3249.07  31
   0   1  -4 151485. 3245.91  36
   0  -1   4 156164. 3212.34   5
   0   1   4 150384. 3244.07  31
   0   1   4 155059. 3217.15   5
   0  -1   4 146722. 3232.69  36
   0  -1  -4 156346. 3206.65   1
   0   1  -4 152762. 3210.17  34
   0   1   4 156898. 3246.62   9
   0   1   4 158900. 3213.11  38
   0  -1  -4 157013. 3214.27  19
   0  -1  -4 152302. 3245.34   9
   0  -1   4 154939. 3158.36   7
   0   1   4 153307. 3129.47  18
   0  -1  -4 151189. 3156.13   7
   0   1   4 150827. 3206.28  19
   0   1   4 156535. 3235.15  33
   0  -1   4 152711. 3110.16  33
   0   1  -4 148374. 3175.69  32
   0  -1   4 151266. 3251.36   8
   0   1  -5 42783.1 1097.88  36
   0  -1   5 43909.7 1120.37   8
   0  -1  -5 46573.8 1124.53  31
   0  -1  -5 44452.1 1098.98  33
   0  -1   5 43165.0 990.035  33
   0   1  -5 45020.2 1083.95   1
   0  -1   5 44063.4 1118.86  37
   0  -1  -5 44101.5 1038.01  30
   0  -1  -5 45270.3 1004.75   7
   0  -1  -5 43597.2 1079.89  19
   0  -1   5 43554.9 1002.57   7
   0   1   5 44764.6 1085.06  19
   0  -1   5 43996.3 1128.41   4
   0   1   5 46296.5 1044.75  30
   0  -1  -5 45194.9 1086.05   1
   0   1   5 44661.7 1097.36   5
   0   1  -5 43571.0 1033.88  32
   0  -1  -5 45765.3 1060.91  38
   0   1  -5 45097.7 1124.19   4
   0   1   5 44392.0 1064.99  38
   0   1  -5 44231.1 988.460  33
   0   1   5 46515.6 1124.13   9
   0   1   5 44745.2 984.469  18
   0   1  -5 42023.8 1110.80   8
   0   1  -5 43773.0 1086.48  34
   0  -1  -5 45097.8 1121.87   9
   0  -1   5 46017.5 1096.68   5
   0   1   5 46115.5 1110.29  33
   0   1   5 46124.6 1069.49  32
   0  -1   6 326854. 6902.37   8
   0   1   6 328954. 6853.93  19
   0   1  -6 314985. 6887.03   4
   0  -1  -6 332754. 6892.45   9
   0  -1  -6 331175. 6866.43  33
   0   1  -6 338136. 6871.81  34
   0   1   6 318728. 6805.10  32
   0  -1  -6 339365. 6856.71  19
   0  -1   6 343090. 6921.52   4
   0  -1  -6 320266. 6856.23  34
   0   1  -6 356402. 6822.68  30
   0  -1   6 335337. 6875.27   5
   0  -1   6 326156. 6717.80   7
   0   1  -6 328795. 6870.20  36
   0   1  -6 327326. 6737.21  33
   0  -1  -6 331252. 6799.02  38
   0  -1  -6 326655. 6718.07   7
   0  -1  -6 334993. 6860.67   1
   0   1   6 319722. 6889.40   9
   0   1  -6 322807. 6850.67   1
   0  -1  -6 318504. 6880.91  31
   0   1   6 316247. 6867.41   5
   0   1  -6 311052. 6768.43  32
   0   1   6 328781. 6710.61  18
   0  -1   6 323762. 6741.71  33
   0  -1   6 330423. 6902.69  37
   0   1   6 323822. 6780.16  30
   0   1   6 330767. 6875.08  33
   0  -1  -6 331892. 6780.88  30
   0  -1  -7 9810.20 418.829   9
   0   1  -7 10508.0 433.863   4
   0   1  -7 10349.3 341.468  32
   0   1  -7 10739.1 372.864  30
   0  -1  -7 10210.9 350.237  30
   0  -1   7 10674.5 442.123   4
   0   1  -7 10609.7 415.808  36
   0  -1  -7 10202.6 405.775   1
   0   1   7 10069.2 403.243  19
   0   1  -7 10077.7 417.480  19
   0  -1  -7 10566.0 415.216  34
   0  -1  -7 9740.14 407.353  33
   0   1   7 9690.91 412.441   5
   0  -1  -7 10004.3 403.021  19
   0  -1   7 10628.3 440.887   8
   0   1  -7 10216.3 411.968  34
   0  -1  -7 9555.74 410.987  31
   0  -1   7 10502.7 440.038  37
   0  -1  -7 10111.9 355.849  38
   0   1   7 9926.47 410.453  33
   0   1   7 10415.2 432.154   9
   0  -1   7 10044.3 413.402   5
   0   1  -7 10977.4 416.820   1
   0  -1   7 10435.1 338.098  33
   0   1   7 10257.8 368.899  32
   0  -1   7 9627.49 283.659   7
   0  -1  -8 134970. 3067.44  31
   0  -1  -8 137662. 2932.81  38
   0   1  -8 132959. 3077.35   4
   0   1  -8 139319. 2959.96  30
   0   1   8 134444. 3063.16   2
   0   1   8 131268. 2949.31  32
   0   1   8 133489. 3097.13   4
   0  -1  -8 136074. 3046.18   1
   0  -1   8 135028. 3090.62  37
   0  -1  -8 139545. 3086.44   9
   0  -1  -8 132857. 2920.38  30
   0  -1   8 129151. 2909.37  33
   0   1   8 132891. 3070.90   5
   0   1   8 133168. 3032.71  19
   0  -1   8 134374. 3100.85   4
   0   1   8 135725. 3048.91  33
   0   1  -8 137963. 3045.40  36
   0  -1  -8 132528. 3045.60  34
   0   1  -8 133889. 3065.83  19
   0   1   8 135816. 3086.23   9
   0   1  -8 136660. 3046.91   1
   0  -1  -8 135378. 3037.42  33
   0  -1   8 133106. 3062.65   5
   0  -1   8 137139. 3093.54   8
   0  -1   8 135279. 3053.97   2
   0  -1  -8 132085. 3031.46  19
   0   1  -8 137247. 3059.31  34
   0   1   9 16611.6 619.826  19
   0   1   9 17935.2 675.307   9
   0  -1  -9 17192.8 649.923  31
   0   1  -9 17210.9 626.134  36
   0  -1   9 18273.4 678.104   8
   0  -1  -9 18580.5 640.695  10
   0   1  -9 17496.2 562.640  30
   0   1   9 16345.9 632.911   2
   0   1  -9 17572.4 628.138  10
   0  -1   9 17136.6 640.455   2
   0   1  -9 17475.0 659.168   4
   0  -1   9 17165.1 661.209  37
   0   1   9 16199.7 620.110  33
   0  -1  10 115510. 2814.97  37
   0  -1 -10 116306. 2744.32  10
   0  -1  10 112712. 2768.63   2
   0   1 -10 117500. 2752.65  10
   0   1 -10 117330. 2809.16   4
   0  -1 -10 113764. 2787.04  31
   0   1  10 116156. 2785.98   2
   0  -1  10 117270. 2820.06   8
   0   1  10 115386. 2758.23  33
   0   1 -10 119987. 2752.72  36
   0  -1 -11 31369.6 1007.55  10
   0  -1 -11 32874.9 1052.74  31
   0   1 -11 29655.2 991.900  10
   0  -1  11 31545.4 1042.02   2
   0  -1  11 30263.3 1049.42  37
   0   1 -11 30598.3 1048.67   4
   0   1  11 31513.0 1015.33  33
   0   1  11 29336.6 1024.39   2
   0   1 -11 31637.8 1001.46  36
   0  -1  11 32035.8 1074.50   8
   0   1 -12 26139.2 914.347  36
   0   1  12 26527.6 932.547  33
   0  -1  12 26835.7 988.883   8
   0  -1  12 23927.7 927.010   2
   0  -1  12 24868.6 961.486  37
   0  -1 -12 25954.0 923.004  10
   0   1  12 24828.8 944.362   2
   0  -1 -12 25591.1 950.229  31
   0   1 -12 25687.5 918.381  10
   0  -1 -13 555.143 137.560  10
   0  -1  13 435.512 150.574   8
   0  -1 -13 465.832 137.173  31
   0  -1  13 730.120 167.958  37
   0   1  13 639.959 148.972  33
   0   1  13 630.486 144.876   2
   0   1 -13 738.518 147.849  36
   0   1 -13 396.236 122.658  10
   0  -1  13 558.507 141.166   2
   0   1 -14 11968.7 616.581  36
   0  -1  14 12649.1 697.005   8
   0   1  14 11749.4 655.031   2
   0   1  14 12689.0 646.934  33
   0  -1 -14 11309.8 616.675  10
   0  -1 -14 12688.3 670.619  31
   0  -1  14 12142.8 683.728  37
   0   1 -14 11677.9 625.488  10
   0  -1  14 11758.4 655.071   2
   0  -1  15 591.308 163.143   2
   0  -1 -15 325.777 72.4727  24
   0  -1  15 291.724 73.5574  51
   0   1  15 456.141 89.9606  51
   0  -1 -15 260.350 71.6423  11
   0  -1  15 414.985 87.7225  12
   0   1  15 398.823 83.7787  12
   0   1  15 146.662 97.8152  33
   0  -1 -15 326.582 74.5717  41
   0   1 -15 325.517 77.1347  11
   0  -1  15 308.890 79.6697  46
   0   1 -15 342.097 77.7679  53
   0  -1  16 4796.66 261.333  12
   0  -1 -16 4797.87 247.551  41
   0  -1  16 4727.41 263.579  46
   0   1  16 4645.83 257.841  51
   0   1  16 4817.39 261.207  12
   0   1 -16 4323.68 242.250  53
   0  -1  16 4416.76 250.974  51
   0   1  16 4771.33 262.936  46
   0  -1 -16 5022.64 251.021  11
   0  -1 -16 4794.06 246.180  24
   0   1 -16 4561.36 241.308  11
   0   1 -17 6096.26 296.986  53
   0  -1 -17 5352.13 278.149  24
   0  -1  17 5815.75 308.076  46
   0  -1 -17 5808.59 287.034  11
   0   1 -17 5238.48 272.988  11
   0  -1 -17 5742.09 286.225  41
   0   1  17 6465.72 319.422  46
   0  -1  17 5820.09 301.500  12
   0  -1  17 5713.00 297.837  51
   0   1  17 6491.58 314.513  12
   0   1  17 6708.86 317.749  51
   0  -1 -18 12609.4 474.971  41
   0   1  18 12102.9 486.213  12
   0   1 -18 12673.4 470.768  11
   0  -1 -18 13324.7 480.382  11
   0  -1  18 13494.5 506.505  12
   0   1  18 13118.3 497.999  51
   0   1  18 13178.0 502.063  46
   0  -1 -18 12938.7 478.430  24
   0   1 -18 12283.3 474.776  53
   0  -1  18 13458.6 513.207  46
   0  -1  18 12904.5 493.785  51
   0  -1  19 33052.1 960.059  12
   0   1  19 33533.1 963.282  12
   0   1 -19 32480.2 939.755  53
   0   1 -19 31504.0 920.330  11
   0  -1 -19 33466.5 935.646  11
   0   1  19 33560.3 966.619  46
   0  -1 -19 32767.6 933.945  24
   0   1  19 33141.0 958.293  51
   0  -1  19 33476.3 958.623  51
   0  -1  19 31724.6 964.474  46
   0  -1 -19 32419.0 932.917  41
   0  -1  20 4530.85 292.059  12
   0  -1  20 4076.05 280.720  46
   0   1  20 3975.16 269.871  12
   0   1 -20 4135.25 260.543  11
   0   1  20 3769.36 264.113  51
   0  -1 -20 4237.08 265.648  41
   0  -1 -20 3639.55 246.655  24
   0  -1 -20 3953.46 257.445  11
   0  -1  20 4431.23 280.028  51
   0   1  20 3810.93 267.956  46
   0   1 -20 3978.74 262.011  53
   0   1 -21 2417.13 210.188  11
   0   1  21 2191.86 209.631  51
   0  -1 -21 2281.18 202.774  24
   0  -1 -21 2272.50 204.536  11
   0   1  21 2170.91 213.240  12
   0  -1  21 2375.40 216.920  51
   0  -1  21 2025.11 209.470  12
   0  -1 -21 2232.31 201.491  41
   0  -1  21 2318.04 220.179  46
   0   1  21 2373.01 215.983  46
   0   1 -21 2416.66 210.118  53
   0  -1  22 333.324 115.389  51
   0   1  22 194.540 98.5279  46
   0  -1 -22 164.249 91.9400  24
   0   1 -22 251.900 100.353  53
   0  -1  22 348.110 121.411  46
   0   1  22 269.256 106.313  51
   0   1  22 221.586 110.928  12
   0  -1  22 197.302 125.348  12
   0  -1 -22 81.5556 97.4753  11
   0   1 -22 57.9402 84.2295  11
   0  -1 -22 188.394 102.733  41
   0  -1  23 799.593 150.845  46
   0   1  23 897.907 158.893  12
   0   1 -23 554.736 133.522  11
   0   1  23 959.642 153.411  51
   0  -1 -23 890.195 151.774  11
   0  -1  23 819.037 146.192  51
   0  -1 -23 691.386 128.211  24
   0  -1 -23 826.089 136.060  41
   0  -1  23 722.163 153.228  12
   0   1  23 692.042 136.495  46
   0   1 -23 658.922 131.893  53
   0   1 -24 21158.0 737.972  53
   0   1 -24 22816.7 750.220  11
   0  -1 -24 22259.1 746.082  41
   0  -1  24 22110.2 761.128  51
   0  -1 -24 23390.4 756.433  11
   0  -1  24 24389.8 793.804  12
   0  -1 -24 22817.6 749.747  24
   0   1  24 21905.8 757.595  51
   0  -1  24 23055.2 783.429  46
   0   1  24 23554.1 782.281  12
   0   1  24 22712.3 769.367  46
   0  -1 -25 826.107 145.323  41
   0  -1  25 740.278 155.411  12
   0  -1 -25 997.677 153.203  11
   0   1  25 820.021 138.915  46
   0  -1 -25 1017.40 147.226  24
   0   1 -25 887.626 143.435  11
   0   1  25 1008.35 167.139  12
   0   1 -25 913.322 142.759  53
   0  -1  25 1027.62 160.895  46
   0  -1  25 1190.27 164.107  51
   0   1  25 1196.10 162.035  51
   0   1 -26 304.080 102.203  53
   0  -1  26 260.506 97.3720  51
   0  -1  26 269.792 99.9153  46
   0   1  26 232.986 98.3696  46
   0  -1 -26 276.610 99.6621  41
   0  -1 -26 154.911 96.6094  11
   0   1  26 229.990 111.454  12
   0   1  26 270.599 99.3451  51
   0  -1  26 296.341 120.857  12
   0   1 -26 274.705 104.081  11
   0   1 -27 11735.0 454.837  53
   0   1 -27 10816.6 439.945  11
   0   1  27 10931.7 459.741  12
   0  -1  27 10637.1 456.250  12
   0  -1  27 10423.5 448.263  46
   0   1  27 10226.9 440.512  51
   0  -1 -27 10741.3 438.437  41
   0  -1 -27 11108.1 447.683  11
   0  -1  28 798.966 122.036  46
   0   1 -28 863.493 120.761  53
   0  -1 -28 789.570 122.593  11
   0   1  28 722.908 128.099  12
   0   1 -28 800.448 113.391  47
   0  -1  28 740.314 130.151  12
   0   1 -28 719.839 115.652  11
   0   1  28 616.013 109.687  51
   0  -1 -28 606.534 104.819  41
   0   1 -29 4182.76 230.506  11
   0  -1 -29 4239.91 231.858  41
   0   1  29 4136.73 241.292  12
   0  -1  29 3609.05 231.278  12
   0   1 -29 4571.23 237.839  53
   0   1 -29 3498.09 213.113  47
   0  -1  29 3684.03 223.207  46
   0  -1 -29 4222.35 233.859  11
   0  -1 -30 2805.21 172.996  41
   0  -1  30 3048.34 194.159  12
   0   1  30 2971.88 187.928  12
   0   1 -30 3222.11 184.150  53
   0  -1 -30 3302.09 189.242  11
   0   1 -30 3165.94 184.326  11
   0   2   0 147744. 3109.82  36
   0   2   0 141528. 3150.61  37
   0   2   0 146150. 3153.85  31
   0  -2   0 150037. 3161.45  37
   0  -2   0 148988. 3115.15  36
   0   2   0 147549. 3151.64   9
   0  -2   0 150034. 3029.99  33
   0  -2   0 145589. 3109.23  38
   0   2   0 144772. 3162.34   8
   0  -2   0 132612. 2962.33  34
   0  -2   0 144889. 3135.58   7
   0  -2   0 147669. 3033.96  20
   0   2   0 147327. 3028.86  33
   0   2   0 146631. 3038.92  20
   0  -2   0 146766. 3135.08  18
   0   2   0 145530. 3089.65  35
   0   2   1 103652. 2263.93  36
   0  -2   1 101264. 2166.28  33
   0  -2   1 104638. 2153.68  34
   0   2   1 102020. 2268.47  35
   0   2   1 102907. 2233.77  33
   0  -2   1 106488. 2349.57   8
   0  -2   1 103380. 2198.61  20
   0  -2   1 105135. 2323.38  18
   0   2  -1 101551. 2259.53  35
   0   2   1 101728. 2226.82  20
   0   2   1 102376. 2251.54  19
   0   2   1 100993. 2327.92  37
   0   2  -1 105857. 2295.82  36
   0  -2  -1 103245. 2306.93   7
   0   2   1 105665. 2326.90  31
   0   2  -1 101564. 2166.20  33
   0  -2  -1 106019. 2328.93  31
   0   2   1 101608. 2341.39   8
   0  -2   1 99515.0 2262.36  38
   0  -2  -1 107110. 2237.07  33
   0   2  -1 103711. 2337.99   8
   0  -2  -1 102489. 2220.00  20
   0  -2   1 104080. 2272.28  35
   0  -2   1 103958. 2296.47  36
   0   2  -1 105215. 2342.55   4
   0  -2  -1 106803. 2276.23  36
   0  -2  -1 102819. 2293.31  38
   0  -2  -1 102335. 2286.23  18
   0   2  -1 106417. 2333.15  31
   0   2   1 101566. 2315.13   9
   0   2  -1 103724. 2326.36  37
   0  -2   1 101343. 2306.38   7
   0  -2   1 106341. 2332.23  37
   0   2   2 42304.2 987.832  33
   0  -2   2 42074.1 928.581  20
   0  -2  -2 43640.0 1063.66  31
   0  -2   2 40988.4 1050.63  37
   0  -2  -2 44045.3 1032.22   7
   0  -2  -2 43339.6 990.306  36
   0   2  -2 42943.1 1058.85   8
   0  -2  -2 40252.1 875.345   1
   0   2  -2 43507.6 1065.85   4
   0  -2   2 42388.6 1029.93   7
   0   2   2 43553.5 982.772  19
   0  -2  -2 42745.2 985.804  33
   0   2  -2 40735.1 874.668  10
   0   2   2 40994.7 1053.88  37
   0   2   2 42132.9 1003.64  18
   0  -2   2 41459.0 997.141  35
   0   2   2 40931.7 881.530   2
   0  -2   2 41837.7 906.421  34
   0  -2  -2 43231.0 1031.15  38
   0  -2   2 41651.8 872.328   2
   0  -2  -2 41312.7 875.432  10
   0   2   2 43384.7 1047.98   9
   0  -2   2 40908.7 871.448   5
   0   2  -2 41507.0 875.628   1
   0  -2   2 43461.7 980.177  38
   0   2   2 43407.4 1054.39  31
   0   2  -2 40821.6 1049.09  37
   0  -2   2 44570.2 1075.36   8
   0   2  -2 43373.5 1062.17  31
   0   2   2 41348.0 884.149   5
   0   2  -2 43434.6 913.634  34
   0   2  -2 42748.6 1031.61  36
   0  -2   2 44924.9 1065.17  18
   0  -2   2 43688.3 1039.86  36
   0   2   2 42025.5 974.496  20
   0  -2  -2 43769.8 1003.13  18
   0   2  -2 43328.6 998.766  35
   0   2  -3 21794.7 561.056  34
   0   2  -3 21950.5 620.999  35
   0  -2   3 21979.8 576.935  38
   0   2  -3 23022.3 660.135  36
   0  -2  -3 22053.6 600.139  36
   0  -2   3 21686.3 536.377   2
   0  -2   3 21663.4 667.527  37
   0   2  -3 22410.0 671.663   8
   0   2   3 21477.7 601.726  18
   0   2  -3 22602.3 675.382   4
   0  -2  -3 21810.8 539.513   1
   0  -2  -3 21754.5 641.753  38
   0  -2  -3 21823.3 613.319  19
   0   2   3 22060.3 624.783  30
   0  -2   3 20261.9 556.852  20
   0   2   3 20949.7 542.201   2
   0  -2   3 21846.4 623.612  35
   0  -2  -3 21698.1 630.117   7
   0  -2   3 20915.3 628.537   7
   0   2   3 21549.8 652.450   9
   0   2   3 21288.7 606.909  20
   0   2   3 21394.3 596.294  19
   0  -2   3 21404.1 557.441  34
   0  -2   3 21663.8 537.931   5
   0   2  -3 21367.0 536.455  10
   0  -2  -3 20710.3 613.848  33
   0   2  -3 21223.7 537.064   1
   0   2  -3 22005.4 662.476  37
   0  -2   3 21355.8 649.868  36
   0   2   3 20863.8 616.605  33
   0  -2  -3 22739.5 679.006   9
   0   2   3 21407.5 658.835  31
   0  -2   3 21926.8 678.655   8
   0  -2  -3 21358.5 535.356  10
   0   2   3 21257.1 545.562   5
   0  -2  -3 22500.9 672.204  31
   0  -2   3 21377.5 664.584  18
   0  -2  -3 21871.5 595.405  18
   0  -2   4 147697. 3236.33  37
   0  -2   4 145481. 3180.99  35
   0  -2  -4 147911. 3167.07   7
   0   2   4 139364. 3223.15  31
   0   2  -4 142738. 3221.36  37
   0   2   4 147011. 3176.00  20
   0   2  -4 148831. 3225.37  36
   0   2   4 144419. 3106.88   5
   0  -2   4 143131. 3077.45  38
   0  -2   4 146566. 3224.87  36
   0   2  -4 147578. 3119.12  34
   0  -2   4 144705. 3095.22   5
   0  -2  -4 146531. 3135.60  36
   0   2   4 145207. 3145.00  19
   0  -2  -4 144028. 3195.79  38
   0  -2  -4 146148. 3095.04   1
   0  -2  -4 149046. 3113.10  18
   0   2   4 142795. 3101.73   2
   0   2  -4 148161. 3238.50   8
   0  -2  -4 150764. 3251.60   9
   0   2   4 144268. 3119.45  18
   0  -2   4 149676. 3251.35   8
   0   2   4 142342. 3214.51   9
   0  -2  -4 149433. 3169.72  19
   0   2   4 147057. 3162.23  30
   0  -2   4 143634. 3091.00   2
   0   2   4 142290. 3183.57  33
   0  -2   4 150355. 3265.89   4
   0  -2  -4 145365. 3185.49  33
   0  -2   4 147408. 3167.26   7
   0   2  -4 145551. 3238.49   4
   0   2  -4 143496. 3089.60  10
   0  -2  -4 144327. 3087.92  10
   0  -2   4 147160. 3236.93  18
   0  -2  -4 145403. 3240.83  31
   0  -2  -5 26733.9 781.423  38
   0  -2   5 26416.9 726.538   5
   0   2   5 26386.1 704.532  18
   0  -2  -5 27080.9 720.766  10
   0  -2   5 25609.9 806.614  18
   0   2  -5 25874.6 734.608  34
   0   2   5 26809.3 752.551  19
   0  -2  -5 27162.2 791.037  33
   0  -2   5 27271.1 826.574  37
   0  -2   5 28006.2 731.580   2
   0  -2  -5 28664.0 839.865  31
   0   2   5 27489.4 824.736  31
   0   2   5 28599.6 821.903   9
   0  -2   5 27126.8 831.820   8
   0  -2   5 27628.4 753.950   7
   0   2  -5 27640.8 826.383   8
   0   2  -5 27128.7 812.931  36
   0  -2   5 27470.9 664.279  38
   0   2  -5 27965.4 823.069  37
   0  -2  -5 28140.9 731.914   1
   0  -2   5 26519.7 811.949  36
   0  -2  -5 28476.7 778.708  19
   0   2   5 27104.9 797.247  33
   0   2   5 26347.8 781.331  20
   0  -2  -5 27916.2 753.084   7
   0  -2   5 27524.6 790.081  35
   0   2  -5 27982.7 828.128   4
   0   2   5 27336.8 737.906   2
   0   2  -5 26268.7 720.093  10
   0  -2   5 26784.1 839.110   4
   0   2   5 26571.2 750.675  30
   0  -2  -5 29645.4 848.348   9
   0  -2  -6 103272. 2320.13  10
   0  -2   6 106806. 2411.88  35
   0  -2  -6 105249. 2378.58  38
   0  -2  -6 105404. 2380.58  19
   0  -2  -6 101490. 2308.41   7
   0  -2   6 102437. 2409.54  36
   0  -2   6 103655. 2332.39   2
   0   2  -6 99633.4 2429.06   8
   0   2  -6 98804.2 2322.42  32
   0   2   6 102155. 2397.81  20
   0   2   6 106605. 2390.59  32
   0  -2   6 109151. 2341.89   5
   0  -2   6 103212. 2446.93   8
   0  -2   6 102550. 2312.81   7
   0   2   6 104685. 2413.65  33
   0  -2  -6 108618. 2458.02  31
   0   2  -6 100719. 2420.78  36
   0   2   6 101777. 2339.45   2
   0   2  -6 99768.4 2425.46   4
   0   2   6 103161. 2351.59  19
   0   2  -6 101056. 2318.90  10
   0  -2   6 104350. 2426.42  18
   0   2   6 105085. 2426.15   9
   0  -2  -6 104662. 2331.02   1
   0  -2   6 103806. 2443.08  37
   0  -2  -6 104359. 2407.27  33
   0   2   6 101801. 2325.22  30
   0  -2   6 103182. 2466.89   4
   0   2   6 109051. 2437.57  31
   0  -2  -6 106349. 2458.03   9
   0  -2   7 683.523 122.536  35
   0  -2   7 600.906 124.536  37
   0   2   7 613.842 117.027  20
   0  -2   7 799.687 114.805   2
   0   2   7 631.294 125.862   9
   0  -2  -7 627.894 118.542  31
   0   2   7 837.149 116.099   2
   0   2  -7 601.808 120.313   4
   0  -2   7 676.500 91.6753   7
   0  -2   7 776.623 139.828   8
   0  -2  -7 969.739 121.605  34
   0   2  -7 801.050 124.372  36
   0  -2  -7 678.770 111.558  19
   0   2  -7 879.836 116.904  10
   0  -2   7 482.937 108.045  18
   0   2   7 817.897 128.055  33
   0  -2  -7 767.227 110.219  10
   0  -2  -7 798.714 118.285  38
   0  -2  -7 813.087 110.758   1
   0   2   7 536.038 99.6432  32
   0  -2   7 663.233 101.774   5
   0   2   7 746.094 110.319  19
   0  -2   8 21450.0 752.157  35
   0  -2  -8 20160.1 715.222  19
   0   2   8 20869.8 715.449   2
   0  -2  -8 22854.1 787.287  31
   0   2   8 21244.1 751.355  33
   0   2  -8 20465.3 767.070   4
   0   2  -8 21983.5 762.993  36
   0  -2  -8 23150.9 714.304  38
   0   2   8 20651.7 700.716  32
   0   2   8 21789.7 714.504  19
   0  -2  -8 21360.6 695.437  10
   0  -2   8 21958.2 786.361   8
   0  -2  -8 22368.5 722.932  34
   0  -2   8 21566.7 712.374   2
   0   2  -8 21298.4 696.631  10
   0  -2   8 21861.4 780.416  37
   0  -2   8 21891.9 751.319  18
   0   2   8 21580.7 767.418   9
   0  -2   9 433.317 105.378   2
   0   2  -9 772.298 126.854  10
   0  -2   9 543.536 127.963  35
   0   2   9 552.956 119.002   2
   0  -2   9 682.062 147.741  37
   0  -2  -9 485.665 106.441  10
   0   2  -9 676.004 132.197  36
   0  -2  -9 480.905 123.428  31
   0   2  -9 551.535 132.415   4
   0  -2   9 488.808 136.284   8
   0   2   9 380.779 97.0186  19
   0   2   9 428.916 119.769   9
   0   2   9 390.333 109.851  33
   0  -2   9 618.355 126.827  18
   0   2  -9 630.078 113.128  30
   0  -2  10 8954.19 489.124  35
   0   2 -10 9404.80 454.888  10
   0   2 -10 8698.16 493.957   4
   0   2  10 9607.13 497.552  33
   0  -2 -10 9230.22 496.083  31
   0  -2  10 9134.39 509.190  37
   0   2 -10 9173.16 486.462  36
   0  -2  10 9468.59 474.621   2
   0  -2  10 9453.59 473.033  18
   0   2  10 8787.19 497.194   9
   0  -2  10 9358.75 512.481   8
   0   2  10 9285.45 472.456   2
   0   2  10 8394.42 450.257  19
   0  -2 -10 9865.18 462.667  10
   0   2  11 3654.01 302.517   2
   0  -2 -11 3957.60 330.535  31
   0  -2  11 3062.67 276.899   2
   0   2 -11 3542.36 318.419   4
   0  -2  11 3658.13 328.468  37
   0   2 -11 2937.87 285.358  36
   0   2  11 3616.49 331.919   9
   0   2  11 3706.35 320.799  33
   0  -2  11 3722.75 322.044  35
   0  -2  11 4321.22 353.452   8
   0  -2 -11 3818.19 293.927  10
   0   2 -12 53774.4 1662.39   4
   0   2  12 52639.2 1669.73   9
   0  -2 -12 57156.2 1589.01  10
   0  -2  12 54040.3 1685.53   8
   0  -2  12 50415.1 1576.22   2
   0   2 -12 56809.0 1644.02  36
   0  -2  12 55431.9 1693.76  37
   0   2  12 57530.0 1663.10  33
   0  -2 -12 54774.4 1665.78  31
   0  -2  12 55914.4 1674.47  35
   0  -2  13 99118.6 2625.60   8
   0  -2 -13 96922.3 2471.00  10
   0   2  13 98530.1 2558.18  33
   0   2 -13 91135.3 2551.01   4
   0  -2  13 92606.0 2494.50   2
   0  -2  13 92174.5 2578.06  37
   0   2 -13 94122.5 2513.92  36
   0  -2 -13 94266.4 2568.70  31
   0  -2  13 90843.5 2554.61  35
   0   2  14 15561.0 781.097  33
   0   2 -14 16188.7 507.959  53
   0  -2 -14 16004.2 503.034  41
   0  -2  14 15951.3 817.156  35
   0  -2  14 15598.1 526.877  46
   0   2 -14 15165.2 756.549  36
   0   2  14 15616.1 515.563  51
   0  -2 -14 15729.4 502.001  24
   0   2  14 15772.9 515.684  12
   0  -2  14 15189.1 512.683  12
   0  -2  14 15682.8 822.223  37
   0  -2 -15 17091.8 544.845  41
   0   2  15 16283.5 555.836  12
   0  -2 -15 16354.0 539.580  24
   0  -2 -15 17388.1 535.817  48
   0   2 -15 17781.9 554.039  53
   0  -2  15 16963.6 561.756  12
   0  -2  15 17184.8 564.580  51
   0  -2  15 17912.2 582.202  46
   0   2  15 16623.7 559.883  51
   0  -2  15 18053.4 558.911  54
   0  -2 -15 16957.0 531.438  11
   0   2 -16 9877.14 391.616  53
   0  -2  16 9476.76 397.090  51
   0  -2 -16 9636.48 374.102  48
   0   2  16 10008.6 409.378  51
   0  -2  16 10300.3 397.740  54
   0  -2 -16 9457.14 382.501  24
   0   2  16 9809.37 405.694  12
   0  -2 -16 9629.73 376.592  11
   0  -2  16 9835.14 413.794  46
   0  -2  16 9843.47 405.856  12
   0  -2 -16 9868.86 389.309  41
   0  -2  17 15790.4 559.055  12
   0   2 -17 15124.8 536.467  53
   0   2  17 15013.0 548.486  51
   0  -2 -17 16065.9 545.413  24
   0  -2 -17 16073.4 543.375  41
   0  -2  17 16224.7 577.322  46
   0  -2  17 16351.1 564.361  51
   0   2  17 15145.3 553.742  12
   0   2  17 15229.1 553.916  46
   0  -2 -17 15960.4 531.576  11
   0   2  18 6359.47 333.311  12
   0  -2 -18 5702.22 304.329  24
   0  -2  18 6297.97 328.045  51
   0  -2  18 6278.22 330.682  12
   0   2  18 5961.25 320.529  51
   0  -2 -18 6541.76 312.223  11
   0   2  18 6135.31 324.549  46
   0  -2  18 6518.96 343.046  46
   0  -2 -18 6105.76 312.025  41
   0   2 -18 6351.18 320.568  53
   0   2 -19 41320.4 1160.72  53
   0   2  19 44836.4 1198.21  51
   0   2  19 43290.1 1192.66  12
   0  -2  19 44714.7 1204.47  12
   0  -2 -19 43228.5 1167.30  41
   0  -2 -19 42760.7 1146.38  11
   0   2  19 43039.6 1189.85  46
   0  -2  19 44002.5 1193.74  51
   0   2 -19 43383.1 1150.23  39
   0  -2  19 43423.1 1209.92  46
   0  -2 -19 42767.4 1167.40  24
   0   2  20 445.045 114.650  12
   0  -2  20 294.911 101.959  51
   0   2 -20 171.209 90.4138  53
   0   2  20 171.288 100.611  46
   0   2 -20 320.483 91.0159  39
   0   2  20 356.462 115.611  51
   0  -2 -20 281.786 100.763  41
   0  -2  20 252.101 103.647  12
   0  -2  20 156.104 103.004  46
   0  -2 -20 349.089 102.202  24
   0  -2 -20 212.681 86.6915  11
   0  -2  21 7091.27 397.155  46
   0  -2  21 8294.24 414.101  12
   0   2  21 7917.93 399.881  46
   0  -2 -21 7821.04 386.492  41
   0  -2 -21 7743.05 385.960  24
   0   2  21 8584.68 418.096  12
   0  -2  21 8247.23 407.258  51
   0  -2 -21 7904.67 378.386  11
   0   2  21 8463.00 413.913  51
   0   2 -21 7792.03 389.099  53
   0  -2 -22 2089.05 198.969  24
   0  -2 -22 2284.38 212.579  41
   0   2  22 1627.36 189.714  46
   0   2 -22 1917.87 190.565  11
   0   2  22 2119.31 218.931  12
   0  -2 -22 2135.12 196.908  11
   0  -2  22 2216.01 218.005  46
   0   2  22 2381.78 219.538  51
   0  -2  22 2186.53 221.814  12
   0  -2  22 1835.09 198.910  51
   0   2 -22 2408.35 215.806  53
   0   2 -23 11307.5 491.077  53
   0  -2  23 11875.6 510.242  51
   0   2  23 12172.0 520.389  12
   0  -2  23 12620.9 534.873  46
   0  -2  23 12139.7 526.398  12
   0   2  23 12547.0 519.768  51
   0  -2 -23 11722.6 484.239  11
   0  -2 -23 11300.2 492.298  24
   0   2 -23 12134.2 486.937  11
   0  -2 -23 12066.3 502.557  41
   0  -2 -24 3416.39 247.680  11
   0  -2 -24 3141.46 240.699  24
   0  -2  24 3587.13 271.385  46
   0  -2  24 3037.62 258.666  12
   0  -2 -24 3601.85 257.645  41
   0   2  24 2931.49 245.177  51
   0   2 -24 3659.03 248.812  11
   0   2  24 3132.77 261.186  12
   0   2 -24 2867.81 237.640  53
   0  -2  24 2986.29 249.875  51
   0  -2  25 635.413 131.510  46
   0  -2 -25 705.039 133.070  41
   0   2  25 655.694 141.683  12
   0  -2  25 744.551 148.335  12
   0  -2 -25 518.716 119.815  24
   0   2  25 680.082 133.126  51
   0  -2 -25 753.307 135.829  11
   0   2 -25 594.753 127.239  53
   0   2 -25 795.758 128.953  11
   0  -2  26 10836.5 467.603  12
   0  -2 -26 10526.7 430.935  11
   0  -2 -26 10923.6 452.793  24
   0   2 -26 9972.55 436.886  47
   0   2 -26 10661.1 445.902  53
   0  -2  26 10164.2 451.667  46
   0  -2 -26 9833.23 430.507  41
   0   2  26 10897.2 458.274  12
   0   2  26 9305.08 428.692  51
   0  -2  27 44.0101 71.0432  46
   0   2  27 30.8301 73.7508  51
   0  -2 -27 9.99123 76.6522  41
   0   2  27 200.930 82.8048  12
   0   2 -27-10.2321 58.8782  47
   0  -2 -27 131.821 78.7186  11
   0  -2  27 11.0617 83.9749  12
   0   2 -27 40.3506 73.2509  53
   0  -2 -28 1624.52 150.863  11
   0   2  28 1283.37 152.650  12
   0  -2  28 1338.54 156.330  12
   0  -2  28 1656.01 160.499  46
   0   2 -28 1506.99 147.096  47
   0  -2 -28 1575.30 152.192  41
   0   2 -28 1447.09 145.358  53
   0   2  28 1626.32 155.702  51
   0   2  29 184.615 77.0888  12
   0  -2  29 179.899 65.4320  46
   0  -2 -29 150.728 62.2189  11
   0   2 -29 263.803 74.0280  53
   0  -2  29 279.285 86.5023  12
   0   2 -29 217.666 65.1271  47
   0  -2 -29 260.539 72.1238  41
   0  -2 -30 25.2324 41.3224  41
   0  -2  30-34.8665 52.3685  12
   0   2 -30-6.35400 32.2412  47
   0   2 -30-12.8119 44.2965  53
   0  -2 -30 70.2884 45.8606  11
   0   2  30 6.59527 47.8872  12
   0   3   0 17.6529 48.8766  19
   0   3   0 37.4119 58.5924   9
   0   3   0 38.7334 49.5333  31
   0  -3   0 46.2287 62.6997  18
   0   3   0 64.2375 56.9113  37
   0   3   0 94.1771 55.7486   8
   0  -3   0 246.391 89.0704   7
   0  -3   0 52.3741 50.5664  36
   0  -3   0 10.2815 63.3934  38
   0   3   0 54.3497 43.7311  35
   0   3   0 9.92904 53.8692  36
   0  -3   1 18691.6 654.245   7
   0   3   1 19188.0 610.793  35
   0  -3   1 18386.4 616.033  38
   0  -3   1 19224.0 645.829  36
   0   3   1 17133.4 660.841  37
   0  -3   1 19904.8 687.257  37
   0  -3  -1 18844.0 639.500  18
   0  -3   1 19502.6 671.994  18
   0   3  -1 18176.1 594.561  35
   0   3  -1 19424.2 688.975   8
   0   3  -1 19093.0 682.283  31
   0  -3  -1 19350.1 672.627  31
   0  -3  -1 18594.9 651.001   7
   0   3   1 18941.3 592.380  19
   0  -3  -1 19317.4 644.129  38
   0   3  -1 19093.3 634.892  36
   0   3   1 18369.5 663.416   9
   0   3  -1 18007.2 663.885  37
   0  -3  -1 18762.0 622.081  36
   0   3   1 19737.1 684.167  31
   0   3   1 18153.9 676.191   8
   0   3  -1 20446.0 704.571   4
   0   3   2 57440.0 1435.31  35
   0  -3  -2 56240.0 1468.51  38
   0  -3   2 56122.0 1505.55  18
   0   3   2 55657.9 1390.25  33
   0  -3   2 56880.5 1420.09  38
   0  -3   2 59577.9 1529.36  37
   0  -3  -2 58350.9 1454.43  18
   0  -3   2 57489.4 1483.21  36
   0   3  -2 59903.2 1482.58  36
   0   3  -2 58996.0 1528.25   4
   0   3  -2 57409.5 1512.28  37
   0   3   2 57419.0 1499.29   9
   0  -3  -2 57525.9 1517.82  31
   0  -3   2 59321.7 1544.38   8
   0  -3  -2 56982.1 1481.80   7
   0   3   2 56557.5 1397.93  19
   0  -3  -2 56135.0 1427.54  36
   0  -3   2 58073.9 1485.69   7
   0   3   2 55574.1 1516.45  37
   0  -3   3 38831.2 1168.14  18
   0   3  -3 41686.5 1157.19  36
   0   3   3 41490.2 1097.34  33
   0  -3   3 41148.3 1182.60  37
   0  -3  -3 39422.4 1091.60  18
   0  -3   3 43926.2 1221.73   8
   0  -3  -3 41012.8 1087.57  33
   0  -3   3 41370.2 1145.91   7
   0   3  -3 42282.5 1196.55   4
   0  -3  -3 42638.2 1098.73  36
   0   3  -3 41132.6 1181.96  37
   0  -3  -3 41593.4 1145.92   7
   0  -3  -3 40775.2 1188.17  31
   0   3   3 41069.2 1164.12   9
   0  -3  -3 40969.6 1148.11  38
   0   3   3 41196.5 1139.50  30
   0  -3   3 39179.2 1065.46  38
   0  -3   3 41360.1 1160.55  36
   0  -3   4 7477.09 405.833   8
   0  -3  -4 5874.00 319.482  33
   0  -3   4 6571.66 297.188  38
   0   3   4 5897.49 324.685  30
   0   3   4 7057.35 345.858  33
   0   3   4 6510.71 362.550   9
   0  -3  -4 6717.15 383.035  31
   0   3  -4 6560.40 360.273  36
   0  -3  -4 7190.81 368.142  38
   0  -3   4 6992.47 389.160  18
   0   3  -4 6729.26 382.594   4
   0  -3  -4 6379.15 342.184   7
   0  -3   4 7273.83 390.971  37
   0  -3   4 6724.90 350.048   7
   0   3  -5 239.433 93.8141   4
   0   3   5 274.331 89.5656  33
   0  -3  -5 121.983 84.5077  31
   0  -3   5 257.638 97.9258  37
   0   3  -5 270.398 90.6070  36
   0  -3  -5 91.1583 70.7487  38
   0  -3   5 325.025 92.4301   7
   0   3   5 127.071 82.8171   9
   0  -3  -5 106.125 72.8003   7
   0  -3   5 238.796 101.337   8
   0  -3   5 244.690 92.8311  18
   0  -3  -6 2004.09 219.817  31
   0  -3   6 2662.62 250.714  37
   0   3  -6 2331.78 230.891   4
   0  -3  -6 2256.10 197.612   7
   0   3   6 2225.70 224.381   9
   0  -3   6 2225.91 234.903  18
   0  -3   6 2280.48 239.783   8
   0  -3  -6 2241.53 211.428  38
   0   3  -6 2532.47 236.418  36
   0   3   6 2092.46 205.384  33
   0  -3   6 2299.27 200.858   7
   0   3  -7 22315.4 822.435  36
   0  -3   7 21926.2 842.649   8
   0  -3   7 22744.8 838.698  18
   0   3   7 21418.3 809.371   9
   0  -3  -7 23287.7 849.630  31
   0   3  -7 21306.2 819.503   4
   0   3   7 22425.9 803.441  33
   0  -3   7 22580.7 843.074  37
   0  -3  -7 22488.9 789.371  38
   0   3  -8 4910.27 362.150   4
   0  -3   8 4974.75 371.035  37
   0   3   8 5416.31 365.744  33
   0   3  -8 5047.31 361.615  36
   0   3   8 5268.46 372.636   9
   0  -3   8 5055.79 365.370  18
   0  -3   8 5615.42 396.099   8
   0  -3  -8 5794.61 356.524  38
   0  -3  -8 5268.88 374.994  31
   0  -3   9 9688.92 542.709  18
   0   3   9 11341.4 575.380  33
   0  -3  -9 10772.0 522.813  38
   0  -3   9 12097.1 613.114  37
   0  -3   9 11805.4 614.117   8
   0   3  -9 11083.1 582.068   4
   0  -3  -9 12212.9 609.400  31
   0   3   9 10792.4 570.891   9
   0   3  -9 10942.0 574.318  36
   0  -3  10 46375.9 1457.47  18
   0  -3  10 48930.3 1530.60   8
   0   3  10 43940.6 1441.87  33
   0   3  10 46730.3 1472.36   9
   0   3 -10 48706.0 1488.06  36
   0   3 -10 45258.8 1467.68   4
   0  -3 -10 47839.2 1500.87  31
   0  -3  10 46667.6 1503.52  37
   0  -3 -11 2013.28 266.097  31
   0  -3  11 2533.19 284.939  18
   0   3  11 2878.25 305.161   9
   0   3  11 2668.50 293.820  33
   0   3 -11 2274.96 272.679  36
   0  -3  11 2552.00 304.645  37
   0   3 -11 2242.19 283.936   4
   0  -3  11 2902.56 328.936   8
   0   3  12 11586.0 664.105   9
   0  -3  12 11998.6 696.589   8
   0   3 -12 11222.1 656.403   4
   0  -3 -12 10354.0 639.551  31
   0  -3  12 11749.1 684.924  37
   0   3  12 10646.6 631.998  33
   0   3 -12 11697.4 658.084  36
   0  -3 -13 4047.46 222.237  14
   0  -3  13 4223.34 238.348  51
   0  -3 -13 4184.92 222.466  48
   0  -3 -13 4302.73 230.034  27
   0  -3  13 3934.18 233.205  12
   0  -3 -13 4180.71 214.616  26
   0  -3 -13 4641.79 231.705  25
   0  -3 -13 4296.74 222.778  41
   0  -3 -13 4561.69 230.206  24
   0  -3  13 4622.27 252.340  46
   0  -3  13 4031.79 232.103  54
   0   3  14 684.798 107.368  51
   0  -3 -14 340.473 80.6571  14
   0  -3  14 409.052 96.9520  12
   0  -3  14 476.192 98.6572  46
   0  -3 -14 344.659 82.2651  27
   0  -3  14 434.300 92.2550  54
   0  -3 -14 490.429 84.4581  25
   0  -3 -14 499.155 88.2516  41
   0  -3 -14 471.475 84.4291  24
   0  -3 -14 404.995 83.1699  48
   0  -3  14 430.905 94.9183  51
   0  -3 -15 5126.27 266.399  41
   0  -3  15 4889.74 273.311  54
   0  -3 -15 5324.40 270.430  24
   0  -3 -15 5398.53 274.837  27
   0  -3 -15 5529.90 274.692  48
   0   3  15 5658.23 292.732  51
   0  -3  15 5226.51 285.682  12
   0  -3 -15 5844.45 277.883  25
   0  -3  15 5262.11 292.061  46
   0  -3  15 5547.10 292.403  51
   0   3  16 4079.64 256.445  51
   0  -3 -16 4483.25 248.840  25
   0  -3 -16 4243.43 247.628  41
   0  -3  16 4786.82 275.472  51
   0   3  16 4395.49 264.435  12
   0  -3  16 4434.90 270.036  12
   0  -3 -16 4479.21 254.687  24
   0  -3 -16 4485.46 250.970  48
   0   3 -16 4613.20 256.186  53
   0  -3  16 4468.15 264.248  54
   0  -3 -16 4601.43 256.629  27
   0  -3  16 4242.29 268.694  46
   0  -3 -17 9.36382 49.7242  25
   0   3 -17-19.9117 61.3776  53
   0  -3 -17 49.6771 71.2955  41
   0  -3 -17-19.3156 69.3034  27
   0  -3 -17 19.9894 60.6150  24
   0   3  17 22.3691 67.8312  51
   0  -3  17-11.3030 69.6828  51
   0  -3  17 24.0208 75.2287  46
   0  -3  17-10.8376 68.9350  54
   0  -3 -17-19.2912 56.5143  48
   0  -3  17-46.1495 82.7908  12
   0   3  17 11.1649 75.1978  12
   0  -3  18 643.159 125.133  51
   0   3 -18 710.625 116.438  39
   0   3  18 709.224 128.936  51
   0   3  18 519.135 116.885  12
   0  -3 -18 688.651 116.901  24
   0  -3  18 779.985 141.522  12
   0  -3  18 608.202 129.282  46
   0  -3 -18 811.266 126.359  41
   0  -3 -18 577.195 111.802  48
   0   3 -18 664.604 118.728  53
   0  -3  18 648.884 126.131  54
   0   3 -19 8732.61 406.285  53
   0  -3 -19 9584.07 420.868  24
   0  -3  19 9159.59 443.521  46
   0  -3 -19 9664.22 412.047  48
   0  -3  19 9181.90 438.132  12
   0  -3  19 9198.18 431.781  51
   0  -3  19 9396.83 426.373  54
   0   3 -19 9547.63 422.244  39
   0  -3 -19 9734.92 420.605  41
   0   3  19 9903.19 443.979  51
   0   3  19 9420.12 436.452  12
   0  -3  20 36.5341 84.2701  54
   0  -3  20 177.996 108.316  46
   0   3  20 101.724 85.7009  51
   0   3 -20 124.214 80.1247  39
   0  -3 -20 161.730 79.2558  48
   0   3 -20 92.2003 75.5642  53
   0  -3  20 128.659 91.2743  51
   0  -3 -20 207.285 89.3144  41
   0  -3 -20 115.678 82.0776  24
   0  -3  20 397.242 115.491  12
   0  -3 -21 296.650 95.7578  24
   0   3  21 271.974 110.242  51
   0  -3  21 52.4841 95.3755  51
   0  -3 -21 349.146 95.2335  48
   0  -3 -21 307.164 101.426  41
   0  -3  21 81.3088 116.316  12
   0   3  21 168.877 104.814  12
   0   3 -21 201.138 89.9272  53
   0  -3  21 197.614 106.905  54
   0   3 -21 274.249 100.529  39
   0  -3  21 223.698 108.459  46
   0  -3  22 4054.50 286.859  51
   0  -3 -22 4446.08 286.753  24
   0  -3  22 4475.13 303.680  12
   0   3 -22 4052.95 272.322  53
   0  -3 -22 3924.67 270.164  41
   0  -3  22 3849.41 289.511  46
   0   3  22 3732.58 273.917  51
   0   3  22 4492.66 302.119  12
   0   3 -22 4098.74 269.761  39
   0   3  23 256.258 110.920  12
   0   3 -23 272.295 99.0963  53
   0  -3 -23 260.188 105.697  41
   0   3 -23 188.171 85.9398  39
   0  -3  23 332.529 118.941  46
   0   3  23 318.214 120.522  51
   0  -3 -23 225.825 98.6109  24
   0  -3  23 188.947 119.656  12
   0  -3 -24 34.4460 76.2821  41
   0  -3 -24-11.5419 75.6071  24
   0   3 -24-48.5355 72.3523  47
   0   3 -24 11.4689 80.3163  53
   0   3  24-12.2407 83.5507  51
   0  -3  24-40.0501 89.9157  46
   0   3  24-12.3779 101.644  12
   0   3 -24-10.5254 62.7615  39
   0  -3  24-39.2306 105.413  12
   0  -3 -25 4697.33 285.020  41
   0   3  25 4613.56 293.949  12
   0  -3 -25 4435.94 277.943  24
   0  -3  25 4963.62 311.384  12
   0  -3  25 4721.13 299.497  46
   0   3 -25 4510.44 281.262  47
   0   3  25 4827.25 292.620  51
   0   3 -25 4640.45 281.033  53
   0  -3  26 1372.02 173.593  12
   0   3 -26 1512.76 158.397  47
   0  -3 -26 1419.09 154.864  24
   0  -3  26 1431.09 165.597  46
   0   3  26 1230.42 157.493  12
   0   3 -26 1550.94 160.233  53
   0   3  26 1483.01 165.081  51
   0  -3 -26 1270.76 150.010  41
   0  -3  27 7974.16 366.472  12
   0  -3  27 8272.57 369.875  46
   0   3 -27 8162.55 350.901  53
   0   3 -27 7465.13 345.369  47
   0   3  27 7840.63 354.581  12
   0   3  27 7726.05 350.424  51
   0  -3 -27 7821.73 345.092  41
   0  -3 -28 5300.17 258.722  41
   0   3 -28 4657.74 245.979  47
   0   3  28 4638.52 247.002  51
   0   3  28 5109.67 262.300  12
   0  -3  28 4808.83 263.521  12
   0   3 -28 4927.65 250.060  53
   0  -3  28 4736.94 258.417  46
   0   3  29 139.030 54.0977  51
   0  -3 -29 333.201 71.7130  41
   0  -3  29 219.281 62.3649  46
   0   3 -29 324.635 66.8589  47
   0   3 -29 292.670 67.6848  53
   0   3  29 249.559 73.7910  12
   0  -4   0 202862. 4533.29  38
   0  -4   0 203653. 4588.34  18
   0   4   0 200426. 4643.87   4
   0   4   0 209254. 4646.51   9
   0  -4   0 197667. 4579.02   7
   0  -4  -1 73580.0 1928.38  18
   0   4  -1 74721.2 1990.73   9
   0  -4  -1 74654.5 1952.33   7
   0  -4  -1 73756.1 1911.08  38
   0   4   1 72537.3 1967.48   9
   0  -4   1 71434.1 1874.12  38
   0   4  -1 72883.6 1899.81  36
   0  -4   1 74775.6 1951.64   7
   0  -4   1 72211.8 1951.31  18
   0   4  -1 77021.8 2014.17   4
   0  -4   2 3926.57 321.729  18
   0  -4  -2 4336.00 324.530   7
   0   4  -2 4472.43 350.833   9
   0  -4   2 5240.88 370.626  37
   0   4   2 4672.79 347.389   9
   0  -4  -2 4561.60 323.388  38
   0   4  -2 4124.16 306.023  36
   0  -4   2 4147.96 287.285  38
   0   4  -2 4355.65 341.411   4
   0  -4   2 4594.11 334.597   7
   0   4  -3 1027.56 162.189  36
   0  -4   3 990.380 172.954  18
   0  -4  -3 1160.05 173.756  38
   0   4   3 1167.80 183.372   9
   0  -4  -3 1305.73 183.577   7
   0  -4   3 1167.70 174.836   7
   0  -4  -3 1334.51 196.054  31
   0  -4   3 1259.24 193.318  37
   0   4  -3 1261.22 197.162   4
   0  -4   4 659.500 155.274  18
   0  -4  -4 696.933 140.001   7
   0   4  -4 465.840 121.155  36
   0  -4  -4 672.127 138.029  38
   0   4   4 280.289 111.941   9
   0  -4   4 380.904 122.060  37
   0  -4   4 674.039 143.613   7
   0   4  -4 557.813 145.050   4
   0  -4   4 704.601 158.960   8
   0  -4  -4 537.141 141.460  31
   0  -4   5 208.553 108.350  37
   0   4   5 96.7021 77.2648   9
   0  -4   5 133.083 98.2799   8
   0  -4  -5 197.342 93.2162  38
   0  -4   5 125.997 95.9127  18
   0  -4  -5 125.249 89.5649  31
   0   4  -5 210.054 96.9361  36
   0   4  -5 123.371 93.9153   4
   0  -4   5 69.6036 86.2131   7
   0  -4  -5 170.440 90.5524   7
   0  -4   6 10611.2 587.951  37
   0  -4  -6 10318.0 549.949  38
   0  -4   6 9919.39 579.661  18
   0   4   6 10544.7 568.033   9
   0   4  -6 11779.8 611.310   4
   0  -4  -6 11076.2 603.629  31
   0  -4   6 11655.7 631.240   8
   0  -4   6 10486.0 530.993   7
   0   4  -6 11306.7 586.217  36
   0  -4   7 65565.7 1974.50  18
   0   4  -7 69740.0 1974.09  36
   0  -4   7 70664.7 2034.40   8
   0  -4   7 69520.0 1998.02  37
   0   4   7 68341.6 1946.00   9
   0  -4  -7 71924.9 2018.36  31
   0  -4  -7 68459.1 1915.32  38
   0   4  -7 68866.1 1976.01   4
   0  -4   8 55925.9 1744.06  18
   0   4  -8 55476.2 1721.11   4
   0   4  -8 57746.8 1729.85  36
   0  -4   8 57586.6 1753.66  37
   0  -4   8 57900.5 1787.97   8
   0   4   8 53976.9 1680.97   9
   0  -4  -8 55430.5 1743.78  31
   0  -4  -8 54645.9 1646.82  38
   0  -4  -9 1875.96 239.655  38
   0   4  -9 1452.54 235.161   4
   0   4  -9 1855.15 258.180  36
   0  -4   9 1531.25 261.980   8
   0   4   9 1868.51 259.963   9
   0  -4   9 1615.50 254.548  37
   0  -4   9 1666.33 256.882  18
   0   4   9 1607.34 231.775  33
   0  -4  -9 1765.60 258.301  31
   0  -4 -10 28.9165 45.3069  26
   0  -4 -10 58.5186 45.1222  48
   0  -4  10 105.493 61.8958  23
   0  -4 -10 47.3344 47.0663  14
   0  -4  10 58.5672 57.1292  54
   0  -4  10 165.144 73.3113  12
   0   4  10 204.076 109.406  33
   0  -4 -10 178.193 95.5333  38
   0  -4 -10 150.022 68.8587  27
   0  -4  10 80.7355 62.0498  46
   0  -4  10 227.521 117.838  37
   0  -4  10-27.5358 80.6821  18
   0  -4  11 5370.57 272.394  49
   0  -4 -11 5448.51 258.894  48
   0  -4 -11 5418.19 254.395  26
   0  -4  11 5290.81 256.727  23
   0  -4 -11 5114.62 257.987  14
   0  -4 -11 4813.13 255.560  27
   0  -4  11 5260.75 274.067  12
   0  -4  11 5004.53 270.527  46
   0  -4  11 4998.23 259.760  45
   0  -4  11 4803.71 260.068  54
   0  -4  12 386.909 91.8671  54
   0  -4  12 283.734 88.1954  12
   0  -4 -12 252.084 73.5230  14
   0  -4  12 263.762 72.0896  23
   0  -4 -12 239.797 72.8953  48
   0  -4 -12 255.409 76.3781  27
   0  -4  12 353.226 85.0654  45
   0  -4  12 324.905 88.7058  46
   0  -4 -12 213.728 66.4192  26
   0  -4 -12 344.000 78.1531  25
   0  -4  13 2475.86 184.215  23
   0  -4 -13 2829.69 202.221  27
   0  -4 -13 2970.84 198.713  25
   0  -4 -13 2805.38 194.252  48
   0  -4 -13 2628.47 183.371  26
   0  -4  13 2892.13 211.761  54
   0  -4  13 3102.70 220.480  46
   0  -4 -13 2812.72 196.200  14
   0  -4  13 3004.01 215.721  12
   0  -4  14 10476.4 433.574  54
   0  -4 -14 9437.16 403.942  14
   0  -4 -14 10513.2 421.735  27
   0  -4  14 10563.0 437.147  51
   0  -4 -14 10258.4 409.501  48
   0  -4 -14 10456.8 414.316  25
   0  -4  14 10308.6 441.686  46
   0  -4  14 10686.0 443.656  12
   0  -4 -15 525.246 97.5572  24
   0  -4 -15 509.531 101.858  48
   0  -4  15 616.133 119.237  12
   0  -4 -15 627.813 109.232  25
   0  -4 -15 461.437 100.017  14
   0   4  15 521.318 110.823  51
   0  -4  15 639.646 121.860  51
   0  -4 -15 715.153 114.274  27
   0  -4  15 522.369 111.360  54
   0  -4  15 699.653 125.832  46
   0  -4  16 6020.03 341.322  46
   0  -4 -16 5367.63 304.939  14
   0  -4 -16 5761.34 307.015  48
   0  -4  16 6444.00 343.583  12
   0  -4 -16 6032.07 311.091  25
   0  -4  16 6049.38 331.928  51
   0   4 -16 5748.12 312.855  39
   0  -4 -16 6283.37 322.896  27
   0   4  16 5600.52 316.036  51
   0  -4 -16 6150.97 311.026  24
   0  -4  16 5917.56 327.300  54
   0  -4  17 1696.54 184.767  51
   0  -4 -17 1566.33 164.031  48
   0  -4  17 1532.44 183.119  12
   0   4  17 1407.23 163.818  51
   0  -4 -17 1578.19 159.282  25
   0  -4 -17 1474.69 158.795  24
   0  -4 -17 1371.85 162.641  27
   0   4 -17 1562.04 170.814  39
   0   4 -17 1661.98 178.520  47
   0  -4  17 1561.96 182.112  46
   0  -4  17 1383.22 171.641  54
   0  -4  18 12842.9 529.297  12
   0   4  18 11453.3 495.097  12
   0  -4  18 12115.6 522.158  46
   0   4 -18 11416.6 498.146  47
   0  -4 -18 11564.6 475.172  24
   0  -4  18 12083.9 504.318  54
   0  -4 -18 12203.7 476.605  25
   0   4  18 11647.4 497.199  51
   0  -4  18 11680.2 503.288  51
   0   4 -18 11797.3 486.704  39
   0  -4 -18 11832.6 480.010  48
   0  -4 -18 11681.2 480.129  27
   0   4 -19 494.788 113.457  39
   0  -4  19 512.550 128.128  54
   0  -4 -19 471.419 121.239  27
   0   4 -19 466.039 112.070  47
   0   4  19 397.848 121.039  51
   0  -4 -19 578.515 118.625  41
   0  -4 -19 838.808 134.423  48
   0  -4 -19 530.157 113.590  24
   0  -4 -19 545.394 109.211  25
   0  -4  19 605.546 141.593  46
   0   4  19 408.623 126.113  12
   0  -4  19 489.509 135.077  12
   0  -4  20 3347.07 269.749  46
   0   4 -20 2780.08 237.191  47
   0  -4  20 3518.65 276.617  12
   0  -4 -20 3557.72 251.033  27
   0  -4  20 3448.92 263.178  54
   0  -4 -20 3154.13 235.785  41
   0  -4 -20 3252.34 239.721  48
   0  -4 -20 3716.33 246.114  25
   0  -4 -20 3427.71 245.800  24
   0   4  20 3385.32 259.861  51
   0   4  20 3756.19 272.159  12
   0   4 -20 3281.92 247.599  39
   0  -4 -21 3175.52 236.277  48
   0  -4 -21 3487.21 246.222  41
   0   4  21 3211.72 253.345  51
   0   4 -21 2762.12 232.289  39
   0  -4  21 3450.44 263.003  54
   0   4 -21 3308.31 256.042  47
   0  -4 -21 3502.72 249.838  24
   0  -4  21 3422.91 277.586  12
   0  -4  21 3286.41 266.781  46
   0   4  21 3508.98 267.327  12
   0  -4  22-27.1471 113.470  12
   0   4  22 113.614 107.366  12
   0   4  22-50.4879 109.155  51
   0  -4 -22-11.4163 75.8454  24
   0   4 -22 23.0440 76.5476  39
   0  -4  22-27.9369 94.0809  46
   0  -4 -22-22.4889 73.6587  41
   0  -4 -22-33.1818 79.3697  48
   0  -4  22-50.0079 89.7130  54
   0   4 -22 49.8795 74.3555  47
   0   4 -23 6564.80 355.535  47
   0  -4 -23 6289.20 329.335  41
   0  -4 -23 6936.04 348.026  24
   0  -4  23 6738.22 372.208  46
   0   4 -23 6666.88 339.028  39
   0  -4  23 6353.99 344.752  54
   0  -4  23 6221.10 361.376  12
   0   4  23 6023.73 346.044  12
   0  -4 -23 6588.18 331.549  48
   0   4  23 7219.35 367.750  51
   0  -4  24 1043.13 148.114  54
   0  -4 -24 1256.13 149.878  41
   0   4  24 1116.18 156.060  12
   0  -4 -24 1174.76 142.261  48
   0   4 -24 948.564 137.078  47
   0  -4 -24 1038.28 138.232  24
   0   4 -24 1046.92 137.725  39
   0  -4  24 1299.10 163.050  12
   0  -4  24 1112.79 160.588  46
   0   4  24 1110.94 153.301  51
   0   4  25 12587.8 474.687  51
   0  -4  25 12330.4 492.742  46
   0  -4 -25 11338.3 430.902  48
   0  -4 -25 11633.5 451.716  24
   0   4 -25 11613.3 442.486  39
   0   4 -25 11633.5 467.038  47
   0   4  25 12158.6 471.535  12
   0  -4 -25 11702.3 446.883  41
   0   4 -26 1976.68 160.014  39
   0   4  26 1913.11 176.860  12
   0  -4  26 1736.70 173.141  46
   0   4  26 2016.62 175.191  51
   0  -4 -26 2373.81 181.050  24
   0   4 -26 2374.29 181.908  47
   0  -4 -26 2130.07 169.797  41
   0   4 -27 2352.89 171.229  47
   0   4  27 2406.46 177.292  51
   0   4 -27 2166.69 155.315  39
   0  -4 -27 2267.83 165.465  41
   0  -4  27 2428.33 183.232  46
   0   4  27 2413.29 179.877  12
   0   4 -28-20.4191 39.8792  47
   0  -4 -28 31.2570 45.3903  41
   0  -4  28 22.5602 49.9601  46
   0   4  28-6.83994 54.0865  12
   0   4  28-6.63477 42.8367  51
   0   5   0 935.735 203.073   9
   0  -5   0 833.652 166.834  38
   0  -5   0 1172.46 200.593   7
   0   5  -1 6133.37 471.229   4
   0  -5   1 7920.15 512.822   7
   0   5   1 5397.16 436.380   9
   0   5  -1 7132.67 512.268   9
   0  -5   1 7126.31 503.110  18
   0  -5  -1 4964.28 410.382   7
   0   5   1 5880.06 461.331   4
   0  -5  -1 5553.36 413.323  38
   0  -5  -2 21922.6 902.146  38
   0   5  -2 22833.4 989.172   9
   0  -5   2 20895.2 926.815  18
   0   5  -2 22477.2 968.908   4
   0   5   2 21993.9 947.053   9
   0   5   2 22361.3 984.732   4
   0  -5   2 21749.7 922.025   7
   0  -5  -2 22726.9 934.297   7
   0   5  -3 1422.40 241.579   4
   0   5  -3 1909.38 279.912   9
   0   5   3 2261.21 288.795   9
   0  -5   3 1981.67 275.816  18
   0  -5  -3 1956.49 255.402  38
   0  -5   3 2086.37 266.404   7
   0  -5  -3 1499.29 226.178   7
   0  -5  -4 5757.68 264.741  42
   0  -5   4 5737.71 278.274  49
   0  -5  -4 5840.28 276.256  14
   0   5  -4 5296.57 448.720   4
   0  -5   4 5411.23 454.816  37
   0  -5  -4 5120.10 417.246  38
   0  -5   4 5056.50 417.780   7
   0  -5   4 5561.54 275.249  14
   0  -5  -4 6455.57 456.049   7
   0  -5   4 4853.25 437.017  18
   0  -5   5 66950.7 2040.64  37
   0  -5  -5 67095.7 1582.88  14
   0  -5   5 67791.3 1559.63  23
   0  -5   5 64987.3 1937.45   7
   0  -5   5 66805.4 1583.89  45
   0  -5  -5 67061.1 1566.99  42
   0  -5   5 66223.6 1591.94  49
   0  -5  -5 65438.8 1545.14  26
   0   5  -5 63379.4 1958.83  36
   0  -5   5 65290.7 1589.04  46
   0  -5   6 10659.9 413.889  46
   0  -5  -6 10540.0 402.151  14
   0  -5  -6 10919.1 396.293  42
   0  -5   6 10502.5 388.999  23
   0  -5   6 10460.2 395.597  54
   0  -5  -6 10418.3 391.383  27
   0  -5   6 10602.7 405.950  45
   0  -5  -6 10095.8 377.243  26
   0  -5   6 11012.5 417.344  49
   0  -5  -7 6823.09 302.791  42
   0  -5   7 7212.76 318.501  54
   0  -5   7 7416.49 332.037  49
   0  -5   7 6703.90 315.461  45
   0  -5  -7 6582.82 308.353  14
   0  -5   7 6944.36 326.652  46
   0  -5  -7 6937.74 300.089  26
   0  -5   7 7179.80 309.295  23
   0  -5  -7 7037.10 310.734  27
   0  -5   8 35916.9 964.370  49
   0  -5   8 33622.2 920.241  23
   0  -5   8 33423.9 939.753  45
   0  -5   8 35576.0 945.866  54
   0  -5  -8 34590.1 935.856  27
   0  -5  -8 35137.5 923.760  42
   0  -5  -8 33615.1 912.906  26
   0  -5   8 34494.1 957.365  46
   0  -5  -8 34199.6 936.128  14
   0  -5  -9 35430.8 956.457  26
   0  -5  -9 37531.6 966.097  42
   0  -5   9 34929.9 981.773  54
   0  -5  -9 36563.7 981.555  27
   0  -5   9 37825.0 1010.26  49
   0  -5  -9 35445.8 978.190  14
   0  -5   9 34954.3 983.589  45
   0  -5   9 35790.8 965.657  23
   0  -5   9 37631.1 1014.65  46
   0  -5  10 13813.5 513.423  46
   0  -5  10 12696.2 470.268  23
   0  -5 -10 12855.7 482.112  14
   0  -5 -10 13784.3 473.015  48
   0  -5  10 13006.4 491.625  54
   0  -5 -10 12811.1 480.044  27
   0  -5 -10 12539.3 460.587  26
   0  -5  10 13342.1 499.767  49
   0  -5  10 13755.6 498.054  45
   0  -5 -11 8899.29 385.700  27
   0  -5  11 9196.75 379.724  23
   0  -5 -11 8459.67 377.969  14
   0  -5  11 9001.91 396.802  49
   0  -5  11 8498.15 385.497  54
   0  -5  11 8703.06 387.242  45
   0  -5 -11 8700.17 365.888  48
   0  -5 -11 8508.22 362.538  26
   0   5 -11 8155.22 362.740  39
   0  -5  11 8866.98 401.990  46
   0   5  11 8903.64 371.709  44
   0  -5  12 10577.5 439.667  49
   0  -5  12 10494.5 438.255  54
   0  -5 -12 10310.5 409.041  26
   0   5 -12 9766.21 409.870  39
   0  -5 -12 9735.52 403.605  48
   0  -5  12 10129.3 413.692  23
   0  -5 -12 10341.2 429.192  27
   0  -5  12 10558.5 436.105  45
   0  -5 -12 9169.90 408.602  14
   0  -5  12 10412.5 448.598  46
   0  -5 -12 9881.50 414.938  25
   0   5  12 9364.93 397.876  44
   0  -5 -13 197.374 91.6953  27
   0  -5  13 142.404 84.3153  23
   0   5 -13 61.8190 67.5328  39
   0  -5 -13 86.9024 68.4990  26
   0  -5  13 23.2034 81.2797  54
   0  -5  13 185.098 81.0479  49
   0  -5 -13 104.899 71.6382  25
   0  -5 -13 127.497 82.3838  14
   0  -5 -13 69.9921 68.2884  48
   0  -5  13 204.067 83.3004  45
   0  -5  13 175.505 97.1933  46
   0   5 -14 1841.65 182.985  39
   0  -5 -14 2011.71 190.518  27
   0  -5  14 2201.69 207.888  54
   0  -5 -14 2291.39 192.368  25
   0  -5  14 2011.54 188.797  45
   0  -5 -14 1931.41 186.666  14
   0  -5  14 2254.90 191.077  23
   0  -5 -14 2151.21 184.734  48
   0  -5  14 2142.55 206.846  46
   0  -5 -15 7721.76 378.653  27
   0  -5  15 7358.56 354.392  23
   0  -5 -15 6550.73 351.443  14
   0   5 -15 7438.76 364.804  39
   0  -5 -15 7554.67 362.909  25
   0  -5 -15 6865.11 349.622  48
   0  -5  15 7402.76 383.715  54
   0  -5  15 8066.71 405.782  46
   0   5  15 7571.59 375.856  51
   0  -5  16 10652.0 494.703  46
   0  -5 -16 10777.6 465.888  14
   0  -5 -16 11009.7 463.656  48
   0  -5 -16 12044.3 478.990  25
   0  -5 -16 11575.6 485.156  27
   0  -5  16 11000.3 489.539  54
   0   5 -16 11398.9 474.335  39
   0   5  16 10819.1 474.926  51
   0  -5 -17 5914.49 335.126  27
   0  -5  17 5783.08 348.549  54
   0  -5 -17 5913.25 322.745  25
   0   5  17 5962.91 338.728  51
   0   5 -17 6028.82 333.992  39
   0  -5 -17 5264.62 310.605  48
   0  -5  17 6197.22 363.164  46
   0  -5  18-13.2742 105.989  54
   0   5 -18-47.8943 86.9378  39
   0  -5 -18-11.4289 75.9290  25
   0  -5 -18 11.5953 82.2101  48
   0   5  18 51.4867 91.2594  51
   0   5  18 63.7030 102.702  12
   0  -5 -18 97.5607 90.5820  27
   0  -5  18-14.4481 103.678  46
   0  -5  19 7930.88 416.641  54
   0  -5  19 8004.90 431.856  46
   0  -5 -19 8928.80 418.141  27
   0  -5 -19 8639.26 399.636  25
   0   5 -19 8666.78 419.671  47
   0   5  19 8975.30 426.929  12
   0  -5 -19 8903.65 408.915  48
   0   5  19 8464.75 419.181  51
   0   5 -19 8206.41 406.032  39
   0  -5 -20 5808.17 327.751  48
   0   5  20 5841.84 344.247  12
   0   5 -20 6249.95 342.996  39
   0   5  20 5824.56 341.958  51
   0  -5 -20 5857.49 320.221  25
   0  -5  20 6063.79 353.122  54
   0  -5 -20 6273.63 343.067  27
   0  -5  20 6173.90 363.351  46
   0   5 -20 6016.80 341.135  47
   0  -5  21 207.102 118.446  46
   0   5  21 61.4188 99.0523  51
   0  -5 -21 165.889 93.2943  48
   0  -5 -21 158.196 89.3884  27
   0   5 -21 159.809 92.0510  39
   0   5  21 73.2313 106.443  12
   0  -5 -21 73.8633 72.0687  25
   0   5 -21 132.020 78.6611  47
   0  -5  21 238.688 106.875  54
   0  -5 -21 94.1927 68.6058  24
   0  -5 -22 7296.99 342.434  24
   0   5 -22 7255.31 353.370  39
   0   5  22 6652.79 353.301  51
   0  -5  22 7711.43 392.233  46
   0   5 -22 7304.20 364.009  47
   0  -5  22 6915.23 361.375  54
   0  -5 -22 7188.43 347.810  27
   0   5  22 6876.11 360.450  12
   0  -5 -22 7042.42 346.716  48
   0  -5 -22 7047.77 334.474  25
   0   5 -22 6611.43 331.384  52
   0   5 -23 16604.5 568.665  39
   0  -5 -23 15105.2 538.642  24
   0  -5 -23 17010.7 565.295  27
   0   5  23 15771.0 573.499  51
   0  -5  23 16458.8 606.880  46
   0   5  23 16118.9 580.925  12
   0   5 -23 16506.9 574.575  47
   0  -5 -23 15615.3 551.909  48
   0  -5  23 16656.1 585.758  54
   0   5 -24 7627.98 337.768  47
   0  -5 -24 6783.83 309.318  24
   0   5  24 6725.85 329.967  12
   0  -5  24 7167.22 354.988  46
   0   5 -24 7076.40 322.964  39
   0   5  24 6882.92 333.175  51
   0  -5  24 6867.58 332.901  54
   0  -5 -24 6535.71 309.641  48
   0  -5  25 3873.68 235.520  54
   0   5 -25 4406.57 237.504  39
   0   5 -25 4495.17 241.528  47
   0  -5  25 4783.97 270.920  46
   0  -5 -25 4297.13 230.837  48
   0   5  25 4311.94 246.957  12
   0   5  25 4748.70 254.812  51
   0   5 -26 3524.34 196.461  39
   0   5  26 3739.14 211.710  51
   0  -5 -26 3452.32 191.630  48
   0   5  26 3551.37 208.523  12
   0  -5  26 3898.40 225.224  46
   0   5 -26 3433.81 197.478  47
   0   5  27 5395.68 234.952  51
   0   5 -27 5029.87 220.129  39
   0   5  27 4994.85 231.028  12
   0   5 -27 4644.81 216.806  47
   0  -6   0 29847.4 815.709  14
   0  -6   0 20669.3 729.565  42
   0  -6   0 24871.1 758.194  29
   0  -6   0 25669.0 764.492  17
   0  -6   0 24975.8 784.788  49
   0  -6   1 65125.5 1589.45  14
   0  -6   1 64250.6 1561.70  17
   0  -6   1 64701.7 1586.15  49
   0  -6   1 64066.3 1556.58  42
   0  -6  -1 63884.5 1558.56  42
   0  -6  -1 61764.8 1570.65  49
   0  -6  -1 63783.8 1557.94  17
   0  -6   1 64418.9 1563.33  29
   0  -6  -1 62767.3 1554.48  29
   0  -6  -1 65328.6 1586.48  14
   0  -6   2 73.1685 65.8304  49
   0  -6   2 67.5287 61.7446  29
   0  -6   2 86.3217 64.9633  17
   0  -6   2 148.329 66.0855  42
   0  -6   2 231.896 74.1346  14
   0  -6  -3 104.135 67.9463  42
   0  -6   3 53.4609 75.8193  14
   0  -6   3 128.243 67.6187  23
   0  -6   3 55.4387 56.0534  42
   0  -6  -3 10.2943 65.4935  14
   0  -6  -3 18.9700 68.8824  17
   0  -6   3 116.825 70.5711  49
   0  -6   3 57.6361 72.1525  17
   0  -6  -3 28.6366 62.5445  29
   0  -6   3 135.246 78.6160  29
   0  -6  -4 5226.05 277.809  42
   0  -6   4 4987.66 265.370  23
   0  -6   4 5345.11 296.472  49
   0  -6   4 5312.15 291.848  45
   0  -6  -4 5159.10 263.130  26
   0  -6   4 5588.42 288.883  29
   0  -6   4 5420.84 299.477  14
   0  -6  -4 5375.97 292.644  14
   0  -6   4 5824.43 286.571  42
   0  -6  -4 5195.40 276.858  29
   0  -6   4 5778.70 292.594  17
   0  -6  -4 5643.93 287.225  17
   0  -6   5 40325.3 1110.73  45
   0  -6  -5 40803.6 1091.15  42
   0  -6  -5 41859.0 1091.24  17
   0  -6  -5 40872.0 1086.86  29
   0  -6   5 41802.2 1082.66  23
   0  -6   5 40960.6 1127.57  14
   0  -6   5 42130.9 1095.83  17
   0  -6   5 40973.7 1091.31  29
   0  -6  -5 41245.0 1113.77  14
   0  -6  -5 40893.0 1070.87  26
   0  -6   5 40687.3 1125.01  49
   0  -6   6 1412.97 156.187  49
   0  -6   6 1524.23 157.682  45
   0  -6  -6 1480.08 158.760  14
   0  -6  -6 1246.41 138.649  42
   0  -6   6 1088.88 134.585  54
   0  -6  -6 1513.02 155.472  27
   0  -6   6 1372.98 146.363  17
   0  -6   6 1365.78 159.735  14
   0  -6   6 1152.61 134.136  29
   0  -6   6 1492.11 152.016  23
   0  -6  -6 1372.85 139.269  26
   0  -6  -7 13978.1 503.876  42
   0  -6   7 13455.4 526.444  49
   0  -6  -7 13956.1 520.221  14
   0  -6   7 13531.8 505.661  54
   0  -6   7 13906.9 538.269  14
   0  -6  -7 12870.0 493.273  27
   0  -6   7 13838.8 531.978  46
   0  -6  -7 12520.8 476.558  26
   0  -6   7 14587.6 508.792  23
   0  -6   7 14093.9 526.400  45
   0  -6   8 16781.4 575.596  23
   0  -6   8 16246.0 599.339  49
   0  -6   8 16696.2 585.689  54
   0  -6  -8 16947.1 583.880  27
   0  -6  -8 17009.9 575.434  42
   0  -6  -8 16336.1 562.123  26
   0  -6   8 16021.0 599.979  46
   0  -6   8 17089.7 600.913  45
   0  -6  -8 16699.9 591.516  14
   0  -6   9 1185.69 146.833  23
   0  -6  -9 1192.20 151.393  27
   0  -6   9 1605.86 171.588  49
   0  -6   9 1627.42 173.095  54
   0  -6  -9 1325.54 158.468  14
   0  -6   9 1596.43 174.710  46
   0  -6   9 1496.42 167.588  45
   0  -6  -9 1208.28 143.285  26
   0  -6 -10 484.659 99.3545  26
   0  -6  10 454.424 110.783  54
   0  -6  10 564.202 116.400  45
   0  -6  10 695.522 130.397  46
   0  -6  10 584.622 118.192  49
   0  -6 -10 589.144 114.821  27
   0  -6  10 485.989 108.846  23
   0  -6 -10 591.427 119.319  14
   0   6  11 9247.64 402.935  44
   0  -6 -11 8783.17 405.321  27
   0  -6  11 8984.84 403.824  23
   0  -6  11 9604.66 428.389  45
   0  -6  11 9000.14 434.958  46
   0  -6 -11 8204.31 400.200  14
   0  -6 -11 8661.69 387.695  26
   0  -6  11 8934.47 425.167  49
   0  -6  11 8391.70 404.490  54
   0  -6 -12 5593.29 322.522  27
   0  -6 -12 5627.83 305.940  48
   0  -6  12 6151.51 341.097  54
   0  -6 -12 5478.78 318.010  14
   0  -6 -12 5221.15 298.567  26
   0   6  12 5852.23 315.552  44
   0  -6  12 6221.07 338.632  45
   0  -6  12 6142.29 341.421  49
   0  -6  12 5746.16 317.688  23
   0  -6 -12 5711.60 318.665  25
   0  -6  12 5288.02 332.912  46
   0  -6  13 8110.77 418.398  46
   0  -6 -13 7855.79 383.822  25
   0  -6 -13 7941.86 394.668  27
   0  -6 -13 7628.15 381.438  14
   0  -6  13 8498.66 411.108  54
   0  -6 -13 7666.97 368.780  48
   0  -6  13 7869.10 402.361  49
   0   6  13 8004.60 382.377  44
   0  -6  13 8035.50 383.370  23
   0  -6  13 7474.38 385.891  45
   0   6  14 39875.0 1122.97  44
   0  -6  14 42655.1 1170.19  45
   0  -6  14 41762.0 1169.55  49
   0  -6 -14 41282.2 1143.86  25
   0   6 -14 41773.9 1138.73  39
   0  -6  14 39825.7 1128.47  23
   0  -6 -14 39248.4 1136.97  14
   0  -6 -14 42280.2 1165.04  27
   0  -6 -14 39920.7 1121.67  48
   0  -6  14 40286.2 1164.34  54
   0  -6  14 41310.4 1196.80  46
   0   6  15 303.272 106.002  51
   0  -6  15 469.263 115.801  49
   0  -6 -15 483.091 113.812  14
   0  -6 -15 520.929 116.849  25
   0  -6  15 565.295 120.832  23
   0   6 -15 508.173 112.561  39
   0  -6 -15 315.819 102.606  48
   0  -6 -15 354.698 124.192  27
   0  -6  15 493.991 134.886  46
   0  -6  15 412.412 133.681  54
   0  -6 -16 1366.34 167.803  25
   0  -6  16 1509.23 192.554  54
   0  -6 -16 1274.68 162.726  14
   0  -6  16 1299.61 183.607  46
   0   6 -16 1492.29 165.635  39
   0  -6 -16 1734.41 196.714  27
   0   6  16 1362.89 176.650  51
   0  -6 -16 1163.48 158.175  48
   0  -6  16 1345.06 165.455  23
   0  -6  17 24677.7 784.293  23
   0   6 -17 23738.3 788.498  39
   0  -6 -17 26102.7 807.436  25
   0  -6 -17 25347.8 796.585  48
   0  -6  17 26811.5 868.826  46
   0   6  17 24795.9 818.106  51
   0  -6 -17 26223.5 829.805  27
   0  -6  17 25951.2 840.300  54
   0   6 -18 1157.90 155.028  39
   0  -6  18 898.491 160.193  54
   0  -6 -18 1194.27 169.497  27
   0   6  18 999.822 163.277  12
   0  -6 -18 1387.90 162.207  48
   0   6  18 1200.31 168.224  51
   0  -6 -18 1058.65 146.100  25
   0  -6  18 1053.35 173.405  46
   0  -6 -19 15699.8 583.492  27
   0  -6  19 16185.9 620.373  46
   0  -6 -19 15750.2 564.307  25
   0   6 -19 15796.5 572.754  39
   0   6  19 15193.3 580.591  51
   0  -6 -19 14899.2 557.293  48
   0  -6  19 15840.5 597.706  54
   0   6  19 14689.1 575.386  12
   0  -6  20 6498.55 358.863  46
   0  -6  20 6168.94 340.648  54
   0  -6 -20 5924.86 315.427  48
   0  -6 -20 6033.65 327.628  27
   0   6  20 5615.19 322.060  12
   0   6 -20 5966.38 317.796  39
   0   6 -20 6256.37 321.412  52
   0   6  20 6184.32 331.954  51
   0  -6 -20 5873.97 305.836  25
   0   6  21 1500.60 170.160  12
   0   6  21 1298.46 158.702  51
   0   6 -21 1375.36 149.545  52
   0  -6 -21 1408.55 157.350  27
   0  -6  21 1492.96 172.256  54
   0   6 -21 1342.82 153.893  39
   0  -6 -21 1190.82 144.883  48
   0  -6  21 1480.76 175.611  46
   0  -6 -21 1478.63 151.402  25
   0   6  22-19.8334 68.5725  51
   0   6 -22 8.78703 54.1719  52
   0  -6 -22 18.6099 70.6339  27
   0  -6 -22-17.1872 57.8800  25
   0   6 -22-36.9770 62.2621  39
   0   6  22 98.3952 79.3164  12
   0  -6  22 68.1311 82.4478  46
   0  -6 -22-8.96647 65.8565  48
   0  -6  22-41.1356 78.0652  54
   0  -6 -23 852.804 104.517  25
   0   6 -23 677.151 97.3700  52
   0  -6 -23 992.646 119.112  27
   0   6  23 637.050 113.291  12
   0   6 -23 832.976 110.322  39
   0   6  23 854.059 116.427  51
   0  -6  23 809.887 120.367  54
   0  -6  23 899.672 127.592  46
   0  -6 -23 741.775 107.606  48
   0  -6  24 2430.97 183.582  46
   0   6 -24 2341.10 162.822  39
   0   6  24 2227.81 166.930  12
   0   6  24 2349.76 168.617  51
   0  -6  24 2376.30 174.378  54
   0  -6 -24 2680.59 169.798  27
   0  -6 -24 2059.98 154.968  48
   0  -6 -25 89.3209 51.5156  48
   0   6  25 52.6967 48.9473  51
   0   6 -25 99.6563 48.2967  39
   0  -6  25 22.3466 47.4010  14
   0  -6  25 140.636 59.3388  54
   0   6  25 33.0044 53.7277  12
   0  -7   0 211.204 97.1650  42
   0  -7   0 480.831 121.536  14
   0  -7   0 369.023 109.319  29
   0  -7   0 388.419 121.528  17
   0  -7  -1 2278.66 204.022  17
   0  -7  -1 2421.21 214.534  14
   0  -7   1 6760.93 362.156  14
   0  -7   1 2765.96 226.504  42
   0  -7  -1 2030.03 189.523  42
   0  -7  -1 2070.37 198.182  29
   0  -7   1 5040.46 289.260  17
   0  -7   1 4683.87 278.995  29
   0  -7   2 14050.0 560.064  49
   0  -7  -2 13955.2 539.423  42
   0  -7  -2 14438.1 547.900  29
   0  -7   2 14257.7 545.442  29
   0  -7  -2 15014.9 552.962  17
   0  -7  -2 15264.6 576.424  14
   0  -7   2 14743.3 548.204  17
   0  -7   2 15471.5 582.904  14
   0  -7   2 14685.5 546.624  42
   0  -7   3 1838.07 180.182  42
   0  -7   3 1949.48 201.604  49
   0  -7  -3 2700.05 235.322  14
   0  -7  -3 2550.18 212.393  42
   0  -7   3 1931.52 192.210  29
   0  -7  -3 2401.01 206.735  29
   0  -7  -3 2456.77 216.656  17
   0  -7   3 2112.26 195.091  17
   0  -7   3 2072.86 202.483  14
   0  -7   4 7273.88 361.842  17
   0  -7   4 7843.47 396.187  14
   0  -7   4 7209.69 361.902  29
   0  -7   4 7731.48 364.878  42
   0  -7   4 7814.80 395.468  49
   0  -7  -4 7640.91 367.936  29
   0  -7  -4 7461.19 378.381  14
   0  -7  -4 7784.42 373.670  42
   0  -7  -4 7819.17 371.721  17
   0  -7  -5 2937.77 223.133  29
   0  -7  -5 3025.42 227.309  42
   0  -7   5 2888.61 238.770  14
   0  -7   5 2701.94 209.650  23
   0  -7  -5 2669.99 211.240  17
   0  -7   5 3020.26 243.057  49
   0  -7   5 2854.56 221.279  17
   0  -7  -5 3202.54 241.380  14
   0  -7   5 2818.41 220.738  29
   0  -7   6 8672.04 386.581  23
   0  -7  -6 8065.21 374.561  17
   0  -7   6 7923.51 376.804  17
   0  -7  -6 7734.47 378.395  42
   0  -7  -6 8372.82 382.577  29
   0  -7   6 7888.74 377.175  29
   0  -7   6 8214.13 408.498  49
   0  -7  -6 7811.71 361.941  26
   0  -7  -6 7756.75 393.411  14
   0  -7   6 8197.36 413.163  14
   0  -7  -7 6063.11 339.815  14
   0  -7   7 5995.10 355.547  14
   0  -7  -7 5897.52 322.316  27
   0  -7   7 6002.00 322.642  23
   0  -7  -7 5976.69 322.353  42
   0  -7   7 6103.19 350.376  49
   0  -7  -7 6064.63 313.232  26
   0  -7   8 2913.70 244.353  49
   0  -7   8 2870.63 225.239  23
   0  -7   8 2973.38 229.233  54
   0  -7   8 3206.67 247.993  45
   0  -7   8 3036.52 249.722  14
   0  -7  -8 3639.78 257.053  14
   0  -7  -8 2589.71 206.926  26
   0  -7  -8 2982.18 234.561  27
   0  -7   9 22605.7 741.592  23
   0  -7  -9 22695.7 727.373  26
   0   7  -9 22983.1 751.290  52
   0  -7  -9 22549.6 747.525  27
   0  -7  -9 22410.5 757.761  14
   0  -7   9 23663.5 797.334  14
   0  -7   9 23792.5 791.985  49
   0  -7   9 22217.8 765.130  45
   0  -7   9 23177.9 759.704  54
   0   7 -10 14398.7 569.392  52
   0  -7 -10 15114.3 562.051  26
   0  -7  10 15709.3 614.599  49
   0   7  10 16486.7 592.683  44
   0  -7 -10 15216.4 581.453  27
   0  -7  10 16312.8 628.095  14
   0  -7 -10 15716.3 591.061  14
   0  -7  10 14988.9 591.955  45
   0  -7  10 15699.8 592.824  54
   0  -7  10 15367.8 577.758  23
   0  -7 -11 62715.7 1611.28  27
   0  -7  11 65001.1 1640.13  45
   0   7  11 63997.0 1603.48  44
   0   7 -11 62360.6 1611.78  52
   0  -7 -11 59589.2 1599.90  14
   0  -7 -11 62356.0 1603.20  25
   0  -7  11 63325.7 1665.02  14
   0  -7  11 62511.7 1641.15  49
   0  -7  11 64166.3 1627.28  54
   0  -7  11 63364.8 1604.38  23
   0   7  12 7025.28 360.918  44
   0  -7  12 7056.31 376.095  54
   0  -7 -12 7410.11 375.733  14
   0  -7 -12 7471.29 373.801  25
   0  -7  12 7793.37 408.799  14
   0  -7  12 6866.06 379.630  49
   0  -7 -12 7523.95 382.814  27
   0   7 -12 6763.33 361.026  52
   0  -7  12 6393.77 349.738  23
   0  -7  12 7037.04 377.681  45
   0  -7 -13 28805.5 888.340  25
   0  -7 -13 27390.4 884.889  14
   0   7  13 27694.6 872.667  44
   0  -7  13 29827.3 923.657  49
   0   7 -13 30178.4 908.969  52
   0  -7 -13 29379.5 906.265  27
   0  -7  13 28967.6 887.647  23
   0  -7  13 29978.9 950.748  14
   0  -7  13 28641.7 907.898  54
   0  -7  13 31165.2 924.727  45
   0  -7 -14 11183.2 470.058  25
   0  -7  14 10555.1 475.476  54
   0  -7 -14 10298.2 460.256  14
   0   7 -14 10781.6 469.944  52
   0  -7  14 10342.4 451.126  23
   0  -7  14 11139.7 484.258  49
   0  -7 -14 11489.7 487.264  27
   0  -7  14 10913.4 507.637  14
   0  -7  14 10966.8 477.469  45
   0   7  14 10367.9 448.438  44
   0   7 -15 309.742 99.1176  52
   0  -7 -15 471.418 104.780  48
   0  -7 -15 525.824 110.907  14
   0  -7 -15 402.953 124.974  27
   0  -7  15 341.863 101.493  49
   0  -7 -15 514.269 117.690  25
   0  -7  15 584.703 127.763  54
   0  -7  15 540.814 124.115  14
   0   7  15 406.334 116.832  51
   0  -7 -16 1333.39 154.676  25
   0   7  16 1251.10 168.540  51
   0   7 -16 1130.23 156.593  52
   0  -7  16 1038.29 169.886  14
   0  -7 -16 1386.69 173.701  27
   0  -7 -16 986.133 134.219  48
   0  -7 -16 1082.95 153.754  14
   0  -7  16 1201.89 167.425  54
   0  -7 -17 3965.38 248.809  25
   0  -7 -17 3286.31 248.904  27
   0  -7  17 3468.00 265.120  14
   0   7 -17 3516.58 243.500  52
   0   7  17 3756.22 258.210  51
   0  -7 -17 3396.62 229.983  48
   0  -7  17 3709.60 262.112  54
   0  -7 -18 13233.1 503.778  27
   0  -7  18 13426.1 514.556  54
   0  -7 -18 12544.3 477.427  25
   0  -7  18 12473.7 523.321  14
   0   7  18 11566.2 481.368  51
   0  -7 -18 12771.6 475.146  48
   0   7  18 12528.0 494.718  12
   0   7 -18 13269.8 499.382  52
   0   7  19 804.810 131.199  12
   0   7 -19 936.768 122.866  39
   0   7 -19 865.569 120.271  52
   0  -7  19 891.906 139.738  14
   0  -7  19 752.440 129.135  54
   0  -7 -19 806.768 118.301  25
   0  -7 -19 840.227 130.280  27
   0   7  19 836.000 129.908  51
   0  -7 -19 856.488 116.874  48
   0  -7 -20 127.389 73.3493  27
   0   7  20-18.6899 76.7381  12
   0  -7  20 77.9207 73.9376  54
   0   7 -20 42.0446 55.0846  39
   0   7  20 9.47261 67.9749  51
   0  -7 -20-8.24000 53.2014  48
   0   7 -20-43.7001 58.0656  52
   0  -7  20 31.4857 65.7389  14
   0  -7 -20 8.36018 57.0641  25
   0   7 -21 155.523 60.9616  52
   0  -7 -21 201.539 65.1521  25
   0  -7 -21 171.258 65.5127  48
   0   7 -21 136.969 57.2281  39
   0   7  21 252.347 86.4278  12
   0  -7  21 113.302 78.2955  14
   0  -7 -21 147.071 70.1459  27
   0   7  21 229.970 77.2578  51
   0  -7  21 26.3125 64.4932  54
   0  -7 -22 52.5925 48.2999  48
   0   7  22 29.7145 65.2985  12
   0  -7 -22 38.9206 42.5096  25
   0  -7  22 46.2286 57.2418  54
   0  -7  22-16.6011 63.6878  14
   0   7 -22 101.015 52.2108  39
   0   7 -22 154.601 57.6641  52
   0   7  22 82.3481 60.3582  51
   0  -7 -22 84.9275 58.1290  27
   0  -7 -23 738.820 82.2233  25
   0   7 -23 854.973 87.1568  52
   0   7  23 964.122 100.650  51
   0   7 -23 790.618 86.6667  39
   0   7  23 806.557 97.3736  12
   0  -7  23 827.657 101.714  14
   0  -7 -23 924.026 97.7997  27
   0  -8   0 1400.66 233.477  14
   0  -8   0 895.495 150.926  42
   0  -8   0 1002.01 165.910  29
   0  -8   0 926.748 160.243  17
   0  -8   1 11851.4 513.819  14
   0  -8  -1 11440.6 502.377  14
   0  -8   1 11585.7 483.890  42
   0  -8  -1 11773.0 492.302  17
   0  -8  -1 10708.4 471.890  42
   0  -8   1 11360.7 490.291  29
   0  -8  -1 11496.9 489.417  29
   0  -8   1 11763.4 494.331  17
   0  -8  -2 6367.78 371.312  14
   0  -8   2 4757.75 308.041  29
   0   8   2 6394.16 334.376  50
   0  -8  -2 6440.91 344.919  17
   0  -8  -2 5818.54 332.989  42
   0  -8   2 5071.23 304.200  42
   0  -8   2 5762.67 328.740  17
   0  -8  -2 5934.22 335.921  29
   0  -8   2 5440.61 338.743  14
   0  -8   3 677.135 152.528  14
   0  -8   3 580.466 131.563  29
   0  -8   3 335.838 101.481  42
   0  -8  -3 511.910 149.277  14
   0  -8  -3 434.958 127.326  17
   0  -8  -3 587.868 124.706  29
   0  -8  -3 479.123 119.802  42
   0  -8   3 609.202 130.502  17
   0  -8  -4 6553.05 345.117  17
   0  -8  -4 6479.99 359.089  14
   0  -8   4 6071.83 339.745  29
   0  -8  -4 5713.47 327.873  42
   0  -8  -4 6859.46 357.762  29
   0  -8   4 5984.49 326.918  42
   0  -8   4 6266.84 340.539  17
   0  -8   4 6631.01 369.295  14
   0  -8   5 11128.3 468.683  17
   0  -8  -5 10575.0 460.993  29
   0  -8  -5 11200.1 486.873  14
   0  -8  -5 11294.4 469.525  17
   0  -8   5 11256.9 499.800  14
   0  -8   5 10645.5 464.281  29
   0  -8   6 10963.3 468.810  29
   0  -8   6 11041.8 500.348  14
   0  -8  -6 11988.2 478.398  17
   0  -8  -6 11661.9 497.220  14
   0  -8  -6 12029.5 483.465  29
   0  -8   6 11422.9 503.673  49
   0  -8   6 11048.4 467.837  17
   0  -8   7 234.242 109.024  14
   0  -8   7 137.446 91.3952  49
   0  -8  -7 266.548 86.5367  26
   0  -8  -7 239.528 98.7804  14
   0  -8   7 102.170 86.2614  29
   0  -8   8 14714.3 583.958  14
   0  -8  -8 13719.3 547.077  14
   0  -8   8 13166.7 559.469  49
   0   8   9 2151.71 200.202  44
   0  -8  -9 1834.70 194.644  14
   0  -8   9 1974.28 205.464  49
   0  -8  -9 2150.23 192.429  25
   0  -8   9 1902.79 211.189  14
   0  -8 -10 29971.8 889.933  25
   0   8  10 28492.5 887.160  44
   0  -8  10 29652.0 928.297  49
   0  -8 -10 30238.1 893.142  27
   0  -8  10 30048.5 939.415  14
   0  -8 -10 28749.8 894.403  14
   0  -8  11 7546.00 392.352  49
   0   8  11 7465.64 370.335  44
   0   8 -11 7961.29 379.839  52
   0  -8  11 8664.31 424.707  14
   0  -8 -11 7334.83 371.960  14
   0  -8 -11 7377.39 370.150  27
   0  -8 -11 7782.65 371.448  25
   0  -8 -12 4563.37 282.717  27
   0  -8  12 4760.31 297.612  49
   0  -8 -12 4499.47 278.005  14
   0  -8 -12 4362.23 271.532  25
   0  -8  12 4189.35 293.802  14
   0   8 -12 4576.20 279.196  52
   0   8  12 4392.30 273.869  44
   0  -8  13 59.8295 72.5700  49
   0   8 -13-10.8520 66.9026  52
   0  -8 -13-21.8622 75.5870  27
   0  -8 -13-32.5473 78.7733  14
   0  -8 -13 20.9858 65.7235  25
   0   8  13-32.0117 74.7254  44
   0  -8  13-12.6938 89.9982  14
   0  -8  14 1451.10 172.777  14
   0  -8 -14 1987.33 182.787  14
   0  -8 -14 1777.37 167.869  25
   0  -8  14 1693.90 173.649  49
   0  -8 -14 2121.10 192.001  27
   0   8 -14 1659.83 168.381  52
   0   8  14 1640.99 162.062  44
   0   8  14 1691.63 177.916  51
   0  -8  15 1912.47 192.326  14
   0  -8 -15 1800.44 174.105  27
   0  -8 -15 1859.65 171.919  25
   0  -8 -15 1904.15 174.033  14
   0   8  15 1795.56 175.940  51
   0   8 -15 1984.89 175.374  52
   0  -8  15 1796.04 170.700  49
   0   8  16 11347.0 449.769  51
   0  -8  16 11649.1 468.013  14
   0  -8 -16 11888.7 449.437  27
   0   8 -16 11669.4 443.343  52
   0  -8 -16 11795.1 436.627  25
   0   8  17 953.363 126.877  51
   0  -8 -17 1187.68 126.466  25
   0   8 -17 1171.20 129.669  52
   0   8  17 940.369 131.565  12
   0  -8 -17 1024.71 129.643  27
   0  -8  17 1004.33 134.194  14
   0   8 -18 10349.9 391.825  52
   0   8  18 10672.6 403.188  12
   0   8  18 11150.1 411.526  51
   0  -8  18 10219.3 416.929  14
   0  -8 -18 11580.0 408.291  27
   0  -8 -18 11025.8 393.034  25
   0  -8 -19 2847.49 169.548  25
   0   8  19 2597.59 176.922  12
   0   8 -19 2856.65 175.010  52
   0  -8  19 2486.66 182.621  14
   0   8  19 2515.40 173.141  51
   0  -8 -19 2833.68 176.546  27
   0  -8  20 8337.63 332.271  14
   0   8  20 8728.57 326.818  51
   0   8  20 8731.87 324.105  12
   0   8 -20 8317.10 305.397  40
   0   8 -20 8296.58 311.867  52
   0  -8 -20 9268.84 315.397  25
   0  -9   0-11.4031 87.5222  29
   0  -9   0 270.246 117.657  17
   0   9   0 67.2165 77.5161  50
   0  -9   1 1953.20 193.998  17
   0   9  -1 1666.73 181.263  50
   0   9   1 1539.63 166.040  50
   0  -9  -1 1401.45 171.850  17
   0  -9  -1 1562.66 176.893  14
   0  -9   1 2114.65 200.794  29
   0  -9  -1 1339.65 166.503  29
   0   9  -2 19626.6 676.468  50
   0  -9  -2 21359.5 701.923  14
   0  -9   2 19406.8 669.366  29
   0  -9  -2 19762.1 666.377  17
   0  -9   2 20080.1 670.802  17
   0  -9   2 20610.9 700.033  14
   0  -9  -2 20334.7 678.262  29
   0  -9   3 265.139 85.0156  42
   0  -9  -3 627.953 127.699  29
   0  -9   3 377.584 120.991  14
   0  -9   3 376.823 113.528  29
   0  -9  -3 938.883 153.494  14
   0  -9  -3 785.591 140.685  17
   0  -9   3 394.911 113.681  17
   0   9  -3 468.713 110.749  50
   0  -9  -4 6912.37 349.897  14
   0  -9   4 6668.56 337.214  29
   0  -9  -4 6118.55 325.842  29
   0  -9   4 6738.18 334.798  17
   0  -9  -4 6540.00 332.107  17
   0  -9   4 6475.45 350.821  14
   0  -9   5 197.096 91.2430  17
   0  -9  -5 154.100 85.2042  17
   0  -9  -5 208.103 87.0612  29
   0  -9  -5 260.141 94.6233  14
   0  -9   5 178.817 78.2168  29
   0  -9   5 109.052 89.0717  14
   0  -9   6 2396.92 206.818  14
   0  -9   6 2417.20 194.466  17
   0   9   6 2268.51 203.532  44
   0  -9  -6 2368.26 190.109  29
   0  -9  -6 2240.45 188.509  17
   0  -9   6 2239.58 188.323  29
   0  -9  -6 2299.09 186.493  25
   0  -9  -6 2175.67 193.260  14
   0  -9   7 247.025 94.9338  14
   0  -9  -7 227.633 93.0834  14
   0   9   7 340.165 103.912  44
   0   9  -7 128.900 79.0286  40
   0  -9  -7 253.485 84.4384  25
   0   9   8 85.3247 77.4512  44
   0  -9  -8 31.3038 69.3347  14
   0  -9  -8 19.0940 60.7393  25
   0   9  -8 95.1850 73.1432  40
   0  -9   8 126.946 85.7297  14
   0   9  -9 516.611 106.867  40
   0  -9   9 447.718 108.094  14
   0   9   9 710.227 120.760  44
   0  -9  -9 816.322 113.711  25
   0  -9  -9 734.921 116.019  14
   0  -9  10 9092.00 400.913  14
   0  -9 -10 9552.47 388.740  14
   0   9 -10 8729.44 386.972  40
   0   9  10 9156.84 388.261  44
   0  -9 -10 8684.82 366.083  25
   0   9  11 9.37442 64.8248  44
   0   9 -11 57.3922 58.0136  40
   0  -9 -11-36.4309 66.1314  14
   0  -9  11 114.406 75.5183  14
   0  -9 -11 34.2716 59.2480  25
   0   9  12 1908.06 166.915  51
   0  -9 -12 1560.63 142.466  25
   0   9  12 1945.97 162.053  44
   0  -9  12 1678.64 162.372  14
   0  -9 -12 1681.16 151.951  14
   0   9 -12 1871.51 163.757  40
   0  -9 -13 1389.42 137.425  14
   0  -9  13 1409.37 148.896  14
   0  -9 -13 1617.57 139.790  25
   0   9  13 1748.53 147.280  44
   0   9  13 1545.15 149.962  51
   0   9 -13 1626.82 145.876  40
   0   9  14 3777.99 210.263  44
   0  -9 -14 3743.90 205.550  27
   0  -9  14 3933.28 230.498  14
   0   9 -14 3777.42 199.555  50
   0   9 -14 4105.38 223.463  40
   0   9  14 3939.77 223.372  51
   0  -9 -14 3739.27 203.506  25
   0  -9 -15 1579.24 126.048  25
   0  -9 -15 1604.62 128.791  27
   0   9  15 1669.13 141.974  51
   0   9 -15 1538.83 126.430  52
   0   9  15 1649.98 140.630  22
   0  -9  15 1689.38 144.702  14
   0   9 -15 1651.63 135.049  40
   0   9  15 1593.10 142.125  12
   0  -9 -16 2194.66 140.434  27
   0   9 -16 1895.45 132.363  52
   0   9  16 1819.62 138.121  22
   0  -9 -16 2047.37 135.983  25
   0   9 -16 2137.30 143.993  40
   0  -9  16 2089.16 150.222  14
   0   9  16 1967.32 145.675  51
   0   9  16 2140.90 147.626  12
   0 -10   0 342.355 86.7712  14
   0  10   0 435.852 85.3175  50
   0 -10   0 546.526 96.5047  29
   0 -10   0 317.803 81.6084  17
   0 -10   1 350.414 87.1978  14
   0 -10  -1 535.114 95.1333  29
   0  10  -1 375.827 82.1374  50
   0 -10  -1 551.033 97.8579  17
   0 -10   1 494.178 91.4557  17
   0 -10  -1 511.051 95.3465  14
   0 -10   1 296.435 82.5211  29
   0 -10   2 40.5235 57.4643  29
   0 -10  -2 25.7578 64.4811  14
   0  10   2 61.5709 62.3642  44
   0 -10  -2 129.514 71.1428  29
   0 -10   2-26.3309 68.0309  14
   0 -10  -2 7.97701 59.9083  17
   0 -10   2 47.8773 63.1001  17
   0  10  -2-8.39867 56.5694  50
   0  10  -3 426.858 84.7305  50
   0  10   3 532.322 97.3301  44
   0 -10  -3 603.086 100.572  14
   0 -10   3 838.782 108.724  17
   0 -10   3 588.763 100.314  14
   0 -10  -3 644.010 98.6516  17
   0 -10  -3 574.622 93.7906  29
   0 -10   3 536.540 91.9584  29
   0  10   4 344.030 86.3891  44
   0 -10  -4 223.759 68.7927  17
   0 -10  -4 180.419 68.1454  14
   0 -10   4 228.429 70.2206  29
   0 -10  -4 288.444 76.7430  29
   0  10  -4 231.386 76.1796  50
   0 -10   4 257.068 77.2515  14
   0 -10   4 328.560 75.9528  17
   0 -10  -5 452.719 83.2194  29
   0  10  -5 436.373 84.4595  50
   0 -10   5 594.647 90.8824  17
   0 -10   5 488.571 91.8670  14
   0 -10   5 454.886 82.4580  29
   0 -10  -5 480.303 84.0291  17
   0 -10  -5 363.573 83.0925  14
   0  10   5 470.923 92.1841  44
   0  10   6 204.107 68.9031  44
   0 -10   6 106.862 61.7949  14
   0  10  -6 187.626 67.6653  50
   0 -10  -6 83.8738 57.3294  14
   0 -10  -7 7203.83 298.219  14
   0 -10   7 7464.06 313.722  14
   0  10   7 7103.95 306.373  44
   0  10  -7 7115.03 301.052  50
   0 -10   8 11904.5 411.777  14
   0  10   8 12018.9 411.417  44
   0  10  -8 11288.1 394.755  50
   0 -10  -8 10816.3 386.042  14
   0  10   9 487.663 83.5156  51
   0  10   9 527.831 82.3502  44
   0  10  -9 595.901 83.2848  50
   0 -10   9 501.092 81.4599  14
   0 -10  -9 412.571 73.4882  14
   0  10 -10 53.8162 42.9369  50
   0 -10  10 20.0779 44.4901  14
   0  10  10 169.864 56.9817  44
   0  10  10 128.012 53.8184  51
   0 -10 -10 83.4282 45.7411  14
   0  10 -10 66.6706 40.2964  40
  -1   0   0 5.72944 47.4751  20
   1   0   0 12.6086 18.0631  37
   1   0   0 73.8637 53.3842  32
  -1   0   0 5.97945 40.2741  32
  -1   0   0-9.36521 18.8971  37
   1   0   0 23.5118 39.6546  30
  -1   0   0-13.5831 45.7435   2
  -1   0   0-5.20127 36.8780  35
   1   0   0-6.50706 55.8108  10
  -1   0   0 9.12798 35.7353  30
  -1   0   0-13.2649 45.8634  10
   1   0   0-22.1739 41.0850  19
   1   0   0 6.23765 53.5001   3
   1   0   1 304.123 61.5567  19
   1   0   1 246.986 70.6190   2
  -1   0   1 186.390 63.0439  34
  -1   0  -1 219.895 54.6488  35
  -1   0   1 217.400 68.2955  32
   1   0  -1 161.379 61.2822   3
  -1   0   1 227.728 55.8919  35
  -1   0   1 164.473 65.3399   1
  -1   0  -1 185.854 58.7497   2
   1   0  -1 267.688 72.4808  32
  -1   0  -1 218.935 58.1395  30
  -1   0  -1 204.642 61.2219  20
  -1   0   1 248.538 62.4388  20
  -1   0  -1 301.318 61.8824  32
  -1   0  -1 272.594 63.6589   6
   1   0   1 280.978 69.9973   3
  -1   0   1 253.409 65.3348   6
   1   0   1 296.414 33.1101  37
  -1   0  -1 272.843 68.5687   5
  -1   0  -1 211.762 63.4728  10
  -1   0   1 241.507 64.5162  10
  -1   0   1 270.319 68.3907   2
  -1   0   1 296.748 42.4604  37
   1   0   1 248.299 71.5981   6
  -1   0  -1 222.335 53.8263  19
   1   0  -1 160.757 59.8850   6
   1   0   1 345.132 66.6773  20
   1   0   1 229.775 58.7390  32
   1   0   1 258.999 55.4709  30
   1   0  -1 218.547 41.7373  30
  -1   0   1 239.024 49.4157  30
   1   0  -1 127.064 65.5823  10
   1   0   1 305.838 62.1594  35
   1   0  -2 650046. 13417.4   1
  -1   0   2 740504. 13435.8   1
  -1   0   2 652382. 13425.6  32
  -1   0  -2 654329. 13420.1   2
  -1   0  -2 655913. 13379.6  20
  -1   0  -2 667816. 13329.8  32
   1   0  -2 614160. 13368.8   3
  -1   0   2 660077. 13404.9  34
   1   0  -2 624755. 13370.7   6
   1   0   2 589792. 13370.3  30
   1   0   2 650398. 13357.7  19
  -1   0   2 738906. 13442.3  10
  -1   0   2 757675. 13330.9  36
   1   0  -2 662014. 13420.7  10
   1   0   2 658415. 13269.4   4
  -1   0  -2 642855. 13251.3  31
  -1   0   2 635674. 13261.6   8
   1   0  -2 637280. 13402.2  32
   1   0   2 589772. 13368.9   3
  -1   0  -2 628814. 13377.3  30
   1   0   2 646536. 13266.5   8
  -1   0  -2 656844. 13260.9   9
  -1   0  -2 651382. 13416.3   5
   1   0  -2 650343. 13264.1   9
  -1   0   2 638218. 13264.0   4
   1   0  -2 663806. 13417.9  34
  -1   0   2 636666. 13281.4  30
   1   0   2 596549. 13370.3   6
   1   0   2 600953. 13312.2  32
  -1   0  -2 682693. 13386.0  35
   1   0   2 762030. 13468.1   2
  -1   0  -2 675755. 13371.0  19
  -1   0   2 646837. 13306.7  37
   1   0  -2 602138. 13276.1  30
  -1   0   3 114948. 2528.63   4
   1   0   3 120348. 2536.87   4
  -1   0  -3 122428. 2653.08   2
  -1   0  -3 116318. 2615.52  30
   1   0   3 115048. 2592.80   6
  -1   0   3 119392. 2526.34  36
   1   0   3 118790. 2630.39  30
  -1   0   3 121178. 2644.34  34
  -1   0  -3 122261. 2610.13  19
  -1   0  -3 122288. 2649.13   5
   1   0   3 116790. 2597.81   3
  -1   0   3 127190. 2652.78  10
  -1   0  -3 118654. 2524.26   9
  -1   0   3 114422. 2477.61  30
   1   0   3 118152. 2532.45   8
   1   0  -3 117158. 2643.82  10
  -1   0  -3 117835. 2561.83  18
   1   0  -3 121551. 2652.60   1
  -1   0   3 116636. 2618.69  33
  -1   0  -3 118855. 2601.67  20
   1   0  -3 119392. 2478.43  30
   1   0   3 127100. 2620.21  20
   1   0  -3 121408. 2650.05  34
  -1   0   3 118281. 2660.84  32
  -1   0  -3 117995. 2511.22  31
   1   0   3 121068. 2655.18   5
   1   0   3 119360. 2598.11  19
   1   0   3 117464. 2517.04  32
   1   0  -3 116971. 2637.83  32
  -1   0   3 127942. 2650.63   1
   1   0  -3 122785. 2602.14   6
   1   0  -3 118597. 2527.63   9
   1   0  -3 119773. 2597.65   3
  -1   0   3 116990. 2528.93   8
  -1   0   3 120270. 2564.75  37
   1   0   3 130793. 2667.89   2
   1   0   3 135130. 2637.96  35
   1   0   4 258399. 5162.62  19
   1   0  -4 253776. 5057.98  36
   1   0   4 236400. 5009.54  32
  -1   0   4 254375. 5171.95  33
  -1   0   4 256068. 5134.15  37
  -1   0  -4 252894. 5210.97   2
   1   0   4 265553. 5187.51  35
   1   0   4 249097. 5124.40   6
  -1   0  -4 255500. 5149.37  20
   1   0  -4 256775. 5124.60   6
  -1   0  -4 252364. 5076.37  31
  -1   0   4 253415. 5198.21  10
  -1   0   4 253172. 5191.94  34
  -1   0   4 249313. 5099.88   8
  -1   0   4 245855. 5100.39   4
  -1   0  -4 251538. 5209.83   5
   1   0  -4 257586. 5202.20  32
   1   0  -4 257764. 5203.35  10
  -1   0  -4 255729. 5096.89   9
   1   0   4 263087. 5164.36  20
  -1   0  -4 261020. 5169.87  19
   1   0   4 251999. 5189.45  30
   1   0   4 253265. 5104.44   8
   1   0   4 256440. 5108.71   4
   1   0   4 264577. 5209.84   2
  -1   0   4 261189. 5201.87   1
  -1   0  -4 262726. 5184.06  30
  -1   0   4 253191. 5058.27  36
  -1   0   4 258130. 5230.66  32
   1   0  -4 261826. 5128.73   3
  -1   0  -4 256658. 5083.96  18
   1   0   4 251679. 5125.58   3
   1   0   4 256185. 5211.21   5
   1   0  -4 253496. 5204.22   1
   1   0  -4 261887. 5212.99  34
   1   0  -4 257353. 5099.05   9
   1   0   5 19055.7 547.471   8
   1   0   5 18138.1 569.433  19
  -1   0  -5 18333.6 520.951  31
   1   0  -5 19305.5 526.500   6
   1   0   5 18835.6 601.912   2
  -1   0   5 19152.9 559.703  38
   1   0  -5 18960.0 602.522   1
  -1   0   5 19266.3 605.343   1
   1   0  -5 19114.6 603.450  10
  -1   0   5 18719.5 596.708  34
  -1   0   5 17801.9 539.906   4
   1   0   5 17613.3 540.669   4
   1   0   5 18126.3 524.165   3
  -1   0  -5 19012.2 542.223   9
   1   0  -5 19854.2 615.560  34
  -1   0   5 18760.8 569.570  33
  -1   0   5 18177.0 592.024  10
   1   0  -5 18649.1 594.540  32
   1   0   5 18912.2 586.626  35
  -1   0   5 18848.4 613.029  32
   1   0   5 18836.0 571.974  20
   1   0  -5 18287.3 486.760  36
   1   0   5 18370.9 589.425  30
   1   0   5 18075.2 524.135   6
   1   0   5 19200.1 610.190   5
  -1   0  -5 17974.5 597.925   5
  -1   0  -5 18854.9 604.843   2
  -1   0  -5 18188.1 583.394  30
  -1   0  -5 19499.4 585.858  19
   1   0  -5 18637.1 537.690   9
   1   0  -5 17891.4 518.998   3
  -1   0  -6 106555. 2492.48  33
   1   0  -6 108845. 2511.18  32
  -1   0  -6 115957. 2469.15   9
   1   0  -6 114386. 2468.20   9
  -1   0  -6 108782. 2537.85   2
  -1   0  -6 109583. 2500.76  19
   1   0   6 105116. 2392.72   6
   1   0   6 109163. 2488.83  20
   1   0  -6 110194. 2374.55  36
   1   0   6 114202. 2547.81   5
   1   0  -6 110248. 2391.93   6
   1   0   6 108493. 2396.49   3
   1   0  -6 105222. 2389.13   3
  -1   0  -6 106970. 2528.24   5
  -1   0   6 111507. 2529.60  10
   1   0  -6 111060. 2540.53  34
   1   0   6 108475. 2465.25   8
  -1   0  -6 111180. 2500.30  30
  -1   0   6 108323. 2446.92  38
   1   0   6 108957. 2474.00   4
   1   0   6 109407. 2515.04  30
  -1   0   6 115950. 2559.91  32
  -1   0   6 110684. 2526.06   1
   1   0   6 109089. 2497.54  19
  -1   0   6 109801. 2522.64  34
  -1   0   6 109684. 2481.23  33
  -1   0   6 102845. 2459.04   4
   1   0  -6 110419. 2526.27  10
   1   0   6 115161. 2542.10   2
  -1   0   6 104830. 2456.70   8
   1   0  -6 113418. 2539.07   1
   1   0   6 112213. 2525.86  35
  -1   0   7 962490. 19082.8   4
   1   0  -7 940544. 19137.3  34
   1   0  -7 939777. 19095.9  32
  -1   0  -7 949063. 19074.0   9
  -1   0  -7 953119. 19149.0   2
   1   0   7 950195. 19114.5  19
   1   0   7 956210. 19146.2   5
  -1   0   7 945719. 19023.8  38
   1   0  -7 892371. 18937.0   6
   1   0   7 865964. 19069.5   4
  -1   0   7 913372. 19139.0  32
  -1   0   7 911638. 19120.6  34
   1   0  -7 908806. 18949.8  36
  -1   0   7 935597. 19125.7   1
   1   0  -7 938378. 19067.2   9
   1   0   7 952326. 19138.9  35
  -1   0   7 904413. 19067.7   8
  -1   0  -7 948767. 19141.5   5
   1   0   7 924185. 19087.5  20
   1   0  -7 934679. 19135.6  10
  -1   0   7 951401. 19127.5  10
  -1   0   7 907842. 19058.8  33
  -1   0  -7 951450. 19096.1  33
   1   0   7 889813. 19066.7   8
   1   0   7 979224. 19118.8  30
   1   0   7 958193. 19145.3   2
  -1   0  -7 864904. 19074.7  30
   1   0  -7 935821. 19144.8   1
   1   0   7 921600. 18952.2   3
  -1   0  -7 986042. 19116.9  19
   1   0  -8 2188.07 196.858  32
   1   0   8 2550.29 212.513   8
  -1   0  -8 2556.06 198.397  31
  -1   0  -8 2323.29 198.878  33
   1   0   8 2451.70 220.745   2
  -1   0   8 2571.40 219.562   1
   1   0   8 2423.78 211.719  19
   1   0  -8 2263.88 196.459   9
  -1   0   8 2688.08 225.163  34
  -1   0  -8 2484.61 218.206   5
   1   0   8 2410.47 217.600  35
   1   0   8 2250.47 200.731  20
  -1   0   8 2590.45 211.314   8
  -1   0   8 2258.42 213.478  32
  -1   0  -8 2509.83 204.096  30
  -1   0   8 2290.29 194.331  33
   1   0  -8 2258.42 212.185  10
   1   0   8 2199.09 201.993   4
   1   0  -9 72483.5 1876.14  10
   1   0  -9 71612.9 1825.24  32
  -1   0  -9 76773.1 1837.10  30
   1   0   9 72984.2 1857.08   8
  -1   0   9 71801.8 1851.64   8
  -1   0   9 72300.0 1871.53   1
  -1   0  -9 73303.4 1813.92  31
   1   0   9 73959.8 1897.21   2
  -1   0  -9 71776.7 1875.90   5
   1   0   9 73150.6 1898.18  35
  -1   0   9 72427.4 1805.99  33
   1   0   9 70283.0 1856.83  19
  -1   0   9 69030.3 1865.04  34
   1   0  10 3467.00 283.761   8
  -1   0  10 3280.12 287.414  34
  -1   0 -10 3937.61 280.713  30
   1   0  10 3878.90 312.077  35
   1   0  10 3665.51 300.965   2
  -1   0 -10 3660.99 273.537  31
  -1   0 -10 3429.86 288.732   5
   1   0  10 3426.37 287.464  19
  -1   0  10 3434.13 281.262   8
  -1   0  10 4206.85 282.137  33
   1   0 -10 4323.77 286.532  32
   1   0 -10 3930.40 303.334  10
  -1   0  10 4054.08 311.568   1
   1   0  11 5536.87 388.549  19
  -1   0  11 5621.24 391.939   1
   1   0  11 6228.88 418.582  35
  -1   0 -11 6652.28 421.234   5
  -1   0  11 5987.54 394.433   8
  -1   0 -11 6646.21 380.840  30
  -1   0 -11 6498.77 390.169  31
   1   0  11 5727.17 402.867   2
   1   0  11 5896.76 393.575   8
  -1   0  11 6552.11 375.494  33
   1   0 -11 5891.33 397.172  10
   1   0  12 6142.64 441.157  35
   1   0  12 5733.33 409.829   8
  -1   0 -12 6389.35 386.205  30
  -1   0 -12 6143.38 424.895   5
   1   0 -12 6634.27 439.236  10
   1   0  12 5962.99 429.272   2
  -1   0  12 5649.05 408.144   8
  -1   0  12 6193.53 427.732   1
   1   0  13 221.446 105.559  35
   1   0 -13 67.7871 75.1176  10
   1   0 -13 83.7146 80.3310  31
  -1   0 -13 112.765 79.0253   5
   1   0  13 90.2428 86.5869   8
  -1   0  13 403.252 135.900   8
   1   0  13 214.181 108.687   2
  -1   0  13 299.654 114.180   1
  -1   0 -14 2248.67 284.625   5
   1   0  14 2277.39 300.042  35
   1   0  14 1852.02 269.529   2
   1   0  14 2047.23 278.177   8
   1   0 -14 1494.89 227.115  31
   1   0 -14 1598.99 245.647  10
  -1   0  14 1867.41 267.971  37
   1   0  15 17314.8 565.279  51
   1   0 -15 17217.3 541.192  25
   1   0 -15 17399.9 550.257  11
  -1   0 -15 16578.7 535.189  41
   1   0 -15 16677.4 544.837  24
   1   0 -15 17198.1 544.318  41
  -1   0  15 17036.2 576.215  46
   1   0  15 17606.0 556.029  12
   1   0 -15 17595.0 552.614  53
  -1   0 -15 16899.1 538.592  11
   1   0  15 17391.9 552.122  44
   1   0 -16 362.441 81.6473  41
   1   0  16 654.593 99.3882  44
  -1   0  16 380.669 94.4315  46
  -1   0 -16 426.581 87.1138  11
  -1   0 -16 593.914 94.0376  41
   1   0 -16 399.326 92.6746  11
   1   0 -16 623.779 95.2131  25
   1   0 -16 436.548 90.9227  53
   1   0  16 385.270 93.4708  51
   1   0  16 558.582 95.6479  12
  -1   0  16 563.576 93.8331  12
   1   0 -16 416.647 87.2223  24
  -1   0 -17 78470.4 1885.47  41
  -1   0  17 81532.8 1957.92  46
   1   0 -17 81254.1 1909.12  24
   1   0 -17 83228.8 1915.24  53
   1   0 -17 80200.3 1897.66  41
  -1   0 -17 78553.6 1892.96  11
  -1   0  17 82653.9 1917.08  12
   1   0  17 80885.4 1909.02  12
   1   0 -17 80456.6 1891.70  25
   1   0 -17 80282.7 1909.59  11
   1   0  17 81169.9 1932.41  51
   1   0 -18-10.1553 62.6109  24
   1   0 -18-9.54990 58.8792  25
   1   0  18 41.7494 74.9005  12
   1   0  18 38.5551 68.3420  54
  -1   0  18 94.8225 77.6469  46
   1   0 -18 50.9857 79.8419  11
   1   0  18 11.1411 69.7873  51
  -1   0 -18 29.4014 75.9650  11
  -1   0  18 21.0733 71.9228  12
  -1   0 -18 47.9241 63.6814  41
   1   0 -18 9.86668 64.6371  41
  -1   0 -18-9.76906 62.1425  53
  -1   0  19 3916.13 275.828  45
  -1   0 -19 3953.95 254.145  11
  -1   0  19 4224.15 271.076  12
   1   0 -19 4407.23 271.384  11
  -1   0 -19 4063.70 254.324  41
  -1   0  19 3969.31 279.981  46
   1   0 -19 4430.61 265.583  41
   1   0 -19 4079.20 260.871  53
   1   0  19 3960.55 262.692  12
   1   0 -19 4330.34 259.562  25
  -1   0 -19 4053.25 256.329  53
   1   0  19 4197.26 280.128  51
  -1   0  20 999.669 151.689  45
   1   0  20 1101.40 156.534  12
   1   0 -20 1140.43 144.145  41
  -1   0 -20 995.870 141.331  41
  -1   0 -20 1119.74 151.787  11
  -1   0  20 1124.43 163.776  46
   1   0  20 1000.60 156.842  51
   1   0 -20 1003.05 151.829  11
   1   0 -20 895.967 139.695  53
  -1   0 -20 915.894 137.638  53
  -1   0  20 1114.93 156.231  12
  -1   0  21 1375.67 187.348  46
  -1   0 -21 1046.50 142.416  41
   1   0 -21 1257.54 169.277  11
  -1   0 -21 1210.95 156.618  11
  -1   0  21 1073.84 160.449  12
   1   0  21 1276.75 172.827  51
  -1   0 -21 1245.93 156.823  53
   1   0 -21 1160.47 148.696  41
  -1   0  21 823.261 146.506  45
   1   0 -21 1117.10 151.345  53
   1   0  21 1123.81 161.677  12
   1   0 -22 22128.5 733.163  41
  -1   0 -22 21778.6 730.270  53
  -1   0 -22 23022.9 746.794  11
   1   0 -22 22596.4 751.527  53
  -1   0 -22 22032.2 729.756  41
  -1   0  22 23535.3 770.638  12
  -1   0  22 20652.9 763.742  45
   1   0  22 22392.1 753.651  12
  -1   0  22 23719.2 802.944  46
   1   0 -22 23493.2 758.818  11
   1   0  22 22137.5 767.303  51
   1   0 -23 8294.21 396.233  41
   1   0  23 8312.83 423.072  51
  -1   0 -23 8088.85 390.296  41
   1   0 -23 8445.70 410.499  11
   1   0  23 8622.35 416.928  12
  -1   0  23 7879.41 422.404  46
  -1   0  23 8716.43 431.983  45
  -1   0  23 8231.77 412.138  12
  -1   0 -23 8085.33 390.117  53
   1   0 -23 7906.55 393.587  53
  -1   0 -23 8510.02 405.949  11
  -1   0 -24 1147.67 155.139  41
   1   0  24 1362.62 181.719  51
  -1   0 -24 1071.34 161.117  11
   1   0  24 1248.16 171.142  12
  -1   0  24 1341.61 177.334  45
   1   0 -24 1286.97 158.377  41
  -1   0  24 1114.26 168.721  46
   1   0 -24 1266.80 165.092  53
  -1   0 -24 1232.65 158.770  53
   1   0 -24 1539.64 186.249  11
  -1   0  24 1287.59 181.853  12
  -1   0 -25 7876.04 381.478  11
   1   0 -25 8129.97 377.444  41
  -1   0  25 7390.57 380.232  45
  -1   0 -25 7601.91 368.808  53
  -1   0 -25 7348.38 365.062  41
   1   0 -25 7689.87 384.936  11
   1   0  25 7762.55 399.858  51
   1   0 -25 7896.84 380.566  53
   1   0  25 7558.80 384.401  12
  -1   0  25 7757.17 392.840  12
  -1   0  25 8081.93 413.742  46
   1   0  26 725.800 130.710  12
  -1   0 -26 810.533 135.642  11
  -1   0 -26 615.862 114.766  53
   1   0  26 792.609 141.719  51
  -1   0 -26 711.640 117.927  41
  -1   0  26 667.872 136.779  46
  -1   0  26 860.855 143.969  12
   1   0 -26 649.774 119.602  53
   1   0 -26 773.811 135.108  11
  -1   0 -27 104.783 72.3222  53
   1   0  27 72.6908 79.6732  12
  -1   0 -27 9.96740 76.4748  11
  -1   0  27 69.0585 79.5992  46
   1   0 -27 103.203 86.2843  11
  -1   0  27 94.6442 87.9202  12
  -1   0 -27 9.42219 63.4742  41
   1   0 -27 118.713 84.8586  53
   1   0  27 55.9898 81.3170  51
  -1   0  28-46.6915 76.6833  12
  -1   0  28 30.6150 70.5661  46
  -1   0 -28-8.40657 55.0686  53
   1   0 -28 9.27637 72.6297  11
  -1   0 -28 35.7227 68.5104  11
   1   0  28 29.9825 70.8581  51
   1   0 -28 35.0779 57.4459  53
   1   0  28-46.0677 68.4358  12
   1   0 -29 1019.77 120.764  11
   1   0  29 931.413 120.096  51
  -1   0  29 891.882 118.610  46
  -1   0 -29 1015.03 120.089  11
   1   0  29 669.748 103.523  12
  -1   0  29 783.813 109.787  12
   1   0 -29 724.727 100.719  53
   1   0 -30 201.508 65.4035  11
   1   0  30 178.338 62.8398  51
  -1   0  30 241.989 66.5098  12
  -1   0 -30 258.321 69.0921  11
  -1   0  30 279.807 69.8406  46
   1   0  30 147.753 58.8123  12
   1   1 -30 1010.03 103.946  53
   1  -1  30 1040.03 109.062  12
  -1  -1 -30 1234.96 113.103  11
   1   1 -30 1369.28 118.621  11
   1  -1  30 1230.45 119.447  51
  -1  -1 -30 1216.48 108.290  41
  -1   1  30 1068.30 109.021  12
  -1   1  30 1159.49 114.028  46
  -1  -1 -29 231.618 78.9990  11
  -1   1  29 207.957 75.8838  12
   1   1 -29 130.943 68.3219  11
  -1  -1 -29 222.293 69.7086  41
   1  -1  29 194.636 71.1755  12
   1  -1  29 161.778 70.0096  51
   1   1 -29 115.632 57.3690  53
  -1   1  29 192.212 71.7647  46
   1  -1  28 2329.31 187.823  12
  -1   1  28 2506.75 197.186  46
  -1  -1 -28 2707.38 193.206  41
  -1  -1 -28 2643.48 194.988  11
  -1   1  28 2359.54 190.299  12
   1   1 -28 2813.47 198.948  11
   1   1 -28 2761.45 194.582  53
   1  -1  28 2727.30 208.578  51
   1  -1  27 837.190 137.162  51
   1   1 -27 942.455 133.058  53
  -1   1  27 849.638 132.455  12
  -1  -1 -27 1003.12 133.311  41
  -1   1  27 926.431 138.814  46
  -1  -1 -27 990.621 135.532  11
   1   1 -27 837.424 128.115  11
   1  -1  27 816.295 131.704  12
  -1  -1 -26 8385.33 382.184  11
   1   1 -26 8399.70 389.407  53
  -1  -1 -26 8329.52 380.786  41
  -1   1  26 7955.64 397.819  46
  -1   1  26 8117.21 388.133  12
   1   1 -26 9127.65 398.880  11
   1  -1  26 7740.93 382.347  12
   1  -1  26 8059.69 403.518  51
  -1  -1 -25 9328.71 419.581  11
   1   1 -25 9710.46 430.831  11
  -1  -1 -25 9360.94 409.149  24
   1  -1  25 8831.48 435.316  51
  -1  -1 -25 10028.4 430.623  41
  -1   1  25 9768.67 456.564  46
  -1   1  25 9495.68 431.708  45
  -1   1  25 9104.15 426.689  12
   1  -1  25 10022.5 444.931  12
   1   1 -25 9265.64 414.952  47
   1   1 -25 9699.87 433.721  53
   1   1 -24 3210.40 248.073  11
  -1   1  24 2576.40 237.398  45
  -1  -1 -24 3235.09 236.557  24
   1   1 -24 3156.65 237.301  47
   1  -1  24 3438.28 261.674  12
   1  -1  24 3831.96 281.249  51
  -1   1  24 3035.14 253.087  12
  -1  -1 -24 3269.36 245.109  41
  -1  -1 -24 3758.43 259.561  11
  -1   1  24 2928.22 255.198  46
   1   1 -24 3117.77 249.569  53
   1   1 -23 11960.0 504.652  47
  -1  -1 -23 12079.0 503.997  41
  -1  -1 -23 12531.2 508.853  11
   1  -1  23 12983.4 544.612  51
  -1   1  23 11945.1 531.090  45
  -1  -1 -23 13088.3 505.820  24
  -1   1  23 13213.3 556.186  46
   1   1 -23 12375.7 516.901  53
   1  -1  23 12606.3 526.092  12
  -1   1  23 12934.8 531.058  12
   1   1 -23 12943.1 519.363  11
  -1   1  22 5283.07 335.933  46
  -1  -1 -22 5300.72 302.238  24
   1   1 -22 4844.61 307.189  53
  -1   1  22 5164.41 319.407  12
  -1   1  22 4537.67 309.790  45
  -1  -1 -22 5146.73 306.032  41
  -1  -1 -22 5040.27 304.791  11
   1  -1  22 5409.54 326.355  12
   1   1 -22 4820.91 299.819  11
   1  -1  22 5039.56 303.791  54
   1  -1  22 4794.82 317.341  51
  -1   1  21 10756.3 496.774  46
  -1   1  21 11146.1 480.350  12
  -1  -1 -21 10704.2 457.107  24
  -1  -1 -21 10519.4 459.284  41
   1   1 -21 11250.6 479.881  53
   1  -1  21 10946.6 475.535  12
   1  -1  21 10716.5 488.094  51
   1   1 -21 11063.1 471.573  11
   1  -1  21 11921.9 481.491  54
  -1  -1 -21 11671.2 473.295  11
   1  -1  20 6328.32 341.069  12
  -1  -1 -20 6177.78 324.046  24
  -1  -1 -20 6147.74 327.381  41
   1   1 -20 6006.88 327.403  11
   1  -1  20 6361.46 334.966  54
  -1   1  20 6075.05 355.688  46
  -1  -1 -20 5852.57 320.267  11
   1  -1  20 6354.13 350.267  51
  -1   1  20 6324.64 343.031  12
   1   1 -20 6221.65 336.047  53
   1   1 -19 1144.30 149.119  11
   1  -1  19 1306.24 161.758  51
  -1  -1 -19 1200.51 150.214  11
  -1   1  19 1218.84 166.708  46
  -1  -1 -19 993.293 144.152  41
   1  -1  19 1085.90 149.410  12
  -1   1  19 1205.49 159.418  12
   1  -1  19 1118.44 148.521  54
  -1  -1 -19 1037.12 134.536  24
   1   1 -19 1067.75 149.529  53
   1   1 -18 4557.84 269.542  53
  -1   1  18 4080.71 278.309  46
  -1  -1 -18 4270.63 256.007  41
  -1  -1 -18 3900.84 244.013  11
  -1  -1 -18 4163.63 248.235  24
   1  -1  18 3946.15 253.127  12
  -1   1  18 4407.67 270.468  12
   1  -1  18 4252.73 258.003  54
   1  -1  18 4487.76 279.223  51
   1   1 -18 4554.43 263.782  11
   1   1 -17 45856.3 1174.47  11
  -1  -1 -17 44231.9 1164.86  41
  -1   1  17 43086.0 1203.22  46
   1  -1  17 45420.4 1180.45  12
   1  -1  17 47045.1 1212.93  51
   1  -1  17 44841.3 1173.06  54
   1   1 -17 45378.4 1184.90  53
  -1   1  17 44299.7 1178.53  12
  -1  -1 -17 44328.1 1160.74  24
  -1  -1 -17 45661.5 1166.01  11
  -1  -1 -16 2174.84 172.012  11
  -1   1  16 2374.32 195.587  46
   1  -1  16 2423.24 186.696  12
   1  -1  16 2638.57 188.471  54
  -1  -1 -16 2206.45 171.925  41
  -1  -1 -16 2229.05 168.908  24
   1   1 -16 2405.68 178.419  25
   1  -1  16 2334.50 185.592  51
   1   1 -16 2402.62 182.317  11
  -1   1  16 2107.34 177.615  12
   1   1 -16 2220.84 176.693  53
   1  -1  15 16046.8 521.481  44
   1   1 -15 15816.7 514.497  11
  -1  -1 -15 15168.8 503.919  41
   1   1 -15 16289.0 521.880  25
  -1  -1 -15 15222.3 502.802  11
   1  -1  15 14893.9 507.747  54
  -1  -1 -15 15470.1 504.390  24
   1  -1  15 15616.8 530.747  51
  -1   1  15 15821.1 519.992  12
   1  -1  15 15633.6 518.044  12
   1   1 -15 14169.2 508.768  53
   1   1 -14 333.192 75.7958  53
   1  -1  14 337.158 77.9883  54
  -1   1  14 369.915 120.219  33
  -1  -1 -14 252.639 115.491   5
   1  -1  14 291.531 128.052   2
   1  -1  14 262.144 129.945   8
   1   1 -14 378.826 137.123  10
  -1  -1 -14 186.789 62.7403  41
   1  -1  14 346.271 77.9056  51
   1   1 -13 44060.8 1415.53  10
  -1  -1 -13 42926.9 1409.05   5
   1  -1  13 43509.7 1480.01  35
   1  -1  13 42248.4 1413.65   8
  -1   1  13 40488.7 1341.16  33
   1  -1  13 41803.4 1412.40   2
  -1   1  13 40503.5 1383.58   1
  -1  -1 -12 77609.4 2062.95  31
   1   1 -12 76925.5 2072.70  10
   1  -1  12 72323.8 2120.02  35
  -1   1  12 73218.5 2064.23   1
  -1   1  12 73948.7 2020.16  33
   1  -1  12 72490.8 2060.00   8
  -1  -1 -12 74279.5 2073.34   5
   1  -1  12 76930.4 2100.21   2
  -1  -1 -12 77494.8 1985.87  30
  -1  -1 -11 56515.6 1534.17  30
   1  -1  11 55570.3 1597.81   8
  -1  -1 -11 53980.1 1560.77  31
  -1  -1 -11 55240.0 1601.84   5
   1   1 -11 53799.7 1577.67  10
   1  -1  11 56039.3 1608.49   2
   1  -1  11 55862.8 1647.37  35
  -1   1  11 52106.2 1565.58   1
  -1   1  11 52544.9 1542.51  33
  -1  -1 -10 53040.3 1483.03  31
  -1   1  10 54945.5 1518.86   1
   1  -1  10 48011.7 1452.77  37
   1   1 -10 52971.0 1505.71  10
  -1  -1 -10 52499.7 1512.86   5
   1  -1  10 53709.1 1567.38  35
   1  -1  10 53661.6 1511.36   8
  -1  -1 -10 55671.8 1475.06  30
  -1   1  10 53102.7 1483.57  33
   1  -1  10 53432.3 1521.75   2
   1  -1   9 13504.4 584.545   2
   1   1  -9 13628.5 570.049   4
  -1   1   9 12766.5 554.449  33
   1   1  -9 13833.1 554.467  32
   1   1  -9 14562.9 594.336  10
  -1   1   9 12739.3 562.468   1
   1   1  -9 13273.8 527.475  36
  -1  -1  -9 13621.7 560.889  31
  -1  -1  -9 13274.4 578.997   5
   1  -1   9 12825.2 564.681   8
  -1  -1  -9 13852.7 556.054  30
   1  -1   9 12184.2 532.517  37
   1  -1   9 14666.3 632.580  35
   1  -1   8 7993.93 408.836   4
   1  -1   8 7951.68 409.205   2
   1  -1   8 8729.78 414.748   8
   1  -1   8 8399.10 447.105  35
  -1  -1  -8 8339.26 398.929  30
  -1   1   8 8600.96 418.655   1
  -1  -1  -8 7891.75 386.889  31
   1  -1   8 8164.34 386.480  37
   1   1  -8 8144.90 374.567  36
  -1   1   8 7887.76 400.506  34
  -1   1   8 8591.88 413.403  33
   1   1  -8 7446.11 384.917  32
   1   1  -8 7816.59 405.531  10
  -1   1   8 8037.59 379.568  38
   1   1  -8 8548.83 405.765   4
  -1  -1  -8 8032.92 412.077   5
  -1  -1  -7 20755.9 686.282  30
   1  -1   7 20567.8 700.763   2
  -1   1   7 20943.8 703.018  10
   1  -1   7 21408.3 699.380   4
  -1   1   7 20845.9 697.964   1
  -1  -1  -7 20353.0 704.966   2
   1  -1   7 21636.9 742.910  35
  -1   1   7 21598.6 680.658  38
   1   1  -7 20532.1 677.063   4
   1  -1   7 20511.3 706.755   5
   1   1  -7 20201.8 700.741   1
  -1   1   7 21038.2 701.978  33
   1   1  -7 20052.1 692.644  10
   1   1  -7 19607.3 598.932   6
  -1   1   7 20979.5 690.739   9
   1  -1   7 21128.5 687.786   8
   1   1  -7 19953.2 649.740  36
  -1  -1  -7 20459.8 706.385   5
   1  -1   7 20300.2 651.394  37
   1  -1   7 19639.6 625.251  18
  -1   1   7 20434.4 687.815  34
  -1   1   7 20231.4 712.274  32
  -1  -1  -7 22146.9 686.702   9
  -1  -1  -7 19778.7 661.887  31
   1   1  -7 20068.7 691.304  32
   1   1  -6 84162.1 2034.35  10
  -1   1   6 86786.2 2038.44   1
   1   1  -6 85831.6 2039.82   1
  -1   1   6 83720.1 1943.68   3
  -1   1   6 82913.9 1947.31   7
   1   1  -6 84323.8 1978.91  36
   1  -1   6 87626.9 2008.44   8
  -1   1   6 83652.7 2052.11  32
   1  -1   6 84874.8 2073.62  35
   1   1  -6 86449.1 2074.35  34
  -1  -1  -6 87078.0 2045.63   2
  -1  -1  -6 83294.6 2055.26  19
  -1   1   6 86706.4 2037.88  33
   1  -1   6 83541.9 2036.31   5
  -1  -1  -6 86020.7 1993.46  31
  -1   1   6 87149.6 2008.84   9
   1   1  -6 80982.3 1982.23   4
   1   1  -6 86201.0 1950.10   6
  -1  -1  -6 84921.1 2040.99   5
   1   1  -6 86637.4 2048.49  32
  -1  -1  -6 82141.3 2040.06  33
   1  -1   6 85750.7 2014.16   4
   1  -1   6 85246.1 1936.59  20
  -1   1   6 83752.5 2009.28  38
   1  -1   6 87719.7 1965.21  37
  -1  -1  -6 89840.7 2005.48   9
  -1   1   6 85082.5 2031.27  10
   1  -1   6 87050.5 1969.07  18
   1  -1   6 87004.3 2038.53   2
  -1   1   6 86136.2 2013.73  34
  -1  -1  -6 84177.4 2020.03  30
  -1   1   5 14108.3 478.918   9
   1  -1   5 13880.7 445.239  37
   1   1  -5 13611.1 472.769   4
   1   1  -5 13981.3 523.489  32
  -1   1   5 14043.5 526.181  32
  -1  -1  -5 14758.0 483.673  31
   1  -1   5 14368.1 511.508   2
   1   1  -5 14803.0 522.901  10
  -1  -1  -5 14271.1 514.659  20
  -1   1   5 14122.0 467.247   3
   1   1  -5 14997.9 522.945   1
  -1   1   5 14047.3 473.155   7
   1  -1   5 14379.7 537.471  35
  -1   1   5 13673.4 486.057  34
   1   1  -5 14326.0 405.450  30
  -1  -1  -5 14226.3 521.910  33
  -1   1   5 14561.4 509.470  10
   1  -1   5 14015.6 464.614   3
  -1  -1  -5 14477.3 514.879   5
   1  -1   5 15039.1 447.237  20
   1   1  -5 14656.9 487.300  36
  -1   1   5 15307.1 517.538   1
   1  -1   5 14580.8 490.544   4
   1  -1   5 15198.7 525.772   5
   1  -1   5 13617.1 471.273  19
   1  -1   5 14275.6 480.406   8
  -1  -1  -5 14911.1 482.930   9
   1  -1   5 14857.0 486.220  18
   1   1  -5 14650.7 537.793  34
  -1  -1  -5 15041.1 523.824   2
  -1  -1  -5 14091.3 504.733  30
  -1   1   5 13682.2 462.153   6
  -1   1   5 14559.6 516.762  33
  -1   1   5 14842.4 511.272  38
  -1  -1  -5 15243.1 538.636  19
   1  -1   4 63933.5 1520.68  35
  -1   1   4 60324.8 1497.79  32
  -1   1   4 58719.3 1428.11   6
  -1   1   4 60454.1 1465.20   1
   1  -1   4 59021.4 1407.88  19
  -1  -1  -4 60828.1 1418.40  31
  -1  -1  -4 62039.1 1479.47   2
   1  -1   4 57208.2 1422.24   6
   1   1  -4 61315.3 1502.35  34
   1   1  -4 60912.0 1470.02  10
  -1   1   4 62700.4 1447.50  34
   1   1  -4 60477.7 1415.44   8
  -1   1   4 58988.2 1438.58   7
   1   1  -4 60388.1 1412.59   4
   1  -1   4 61325.4 1437.51   3
  -1  -1  -4 60778.5 1488.03  20
  -1   1   4 60887.3 1414.16   9
   1  -1   4 61435.4 1370.86  37
  -1  -1  -4 61881.0 1421.89   9
   1  -1   4 62796.5 1481.21   5
   1   1  -4 61551.1 1445.71  36
   1  -1   4 62848.0 1455.90  18
   1  -1   4 59661.6 1369.91  20
  -1  -1  -4 59513.8 1489.09  33
   1   1  -4 59202.3 1496.44  32
  -1  -1  -4 61340.3 1473.80   5
  -1   1   4 61021.0 1478.16  38
   1  -1   4 62244.4 1474.72   2
   1   1  -4 60017.3 1357.44  30
   1  -1   4 57179.9 1418.06   4
   1   1  -4 62418.6 1478.74   1
  -1   1   4 59667.4 1482.89  33
   1  -1   4 59255.5 1418.12   8
  -1   1   4 60771.4 1467.14  10
  -1   1   4 60278.7 1435.09   3
  -1  -1  -4 59709.6 1470.88  30
  -1  -1  -4 62739.4 1503.19  19
  -1   1   3 7306.28 302.862   3
   1   1  -3 7552.24 275.207   8
  -1   1   3 7530.93 317.283   1
   1   1  -3 7130.21 303.196  37
   1  -1   3 7196.23 249.146  20
  -1   1   3 7946.74 309.965   6
   1  -1   3 7616.13 316.746   2
   1  -1   3 7614.78 319.028   5
   1  -1   3 7429.36 336.148  35
  -1   1   3 7371.48 326.534  32
   1  -1   3 7467.29 239.285  37
   1   1  -3 7244.60 311.186  10
  -1  -1  -3 7550.33 317.190  30
   1   1  -3 7769.60 307.095  36
   1  -1   3 7429.18 306.096   3
  -1  -1  -3 7455.05 279.425  31
   1  -1   3 7482.12 284.427   4
  -1  -1  -3 7627.38 327.083  20
   1  -1   3 7658.05 306.655   6
   1   1  -3 7565.55 315.668   1
  -1   1   3 7678.53 314.927  10
  -1  -1  -3 7531.18 278.392   9
  -1  -1  -3 7644.71 319.217   5
   1  -1   3 7460.88 313.371  18
   1   1  -3 7525.46 330.583  34
  -1   1   3 7659.19 324.600  38
   1   1  -3 7527.48 262.639  30
  -1   1   3 7207.72 308.000   7
  -1   1   3 7682.71 302.731  34
  -1   1   3 8010.50 331.604  33
   1   1  -3 7155.00 330.320  32
  -1  -1  -3 7603.17 330.058  19
  -1   1   3 7107.75 233.175  30
  -1  -1  -3 8006.72 324.487   2
   1   1  -3 7519.78 274.504   4
   1  -1   3 7432.78 281.078   8
   1  -1   3 7075.96 264.352  19
  -1   1   3 7661.85 278.192   9
  -1   1   2 202006. 4200.46   7
   1  -1   2 206398. 4247.12  35
  -1  -1  -2 201985. 4218.19  19
  -1   1   2 194365. 4171.74   1
  -1  -1  -2 209118. 4199.75  10
   1  -1   2 194728. 4114.62   8
  -1   1   2 197909. 4181.05   6
  -1   1   2 199129. 4179.86  10
  -1  -1  -2 203706. 4123.62  31
  -1   1   2 198940. 4210.26  32
  -1   1   2 198154. 4186.08   3
   1   1  -2 201915. 4104.32   4
  -1  -1  -2 203707. 4193.66   5
   1   1  -2 207226. 4130.67  30
  -1   1   2 209596. 4231.32  33
   1  -1   2 199032. 4189.66   3
  -1   1   2 195587. 4093.31  30
  -1   1   2 179487. 4004.52  36
   1  -1   2 192388. 4076.48  20
   1  -1   2 195830. 4082.93  19
  -1   1   2 198284. 4105.26   9
  -1  -1  -2 202292. 4220.37  20
  -1   1   2 203885. 4154.30  34
   1  -1   2 178155. 4031.02  37
  -1  -1  -2 204766. 4114.67   9
   1   1  -2 200214. 4235.10  32
  -1   1   2 200034. 4096.66  31
  -1  -1  -2 200313. 4189.29  30
   1   1  -2 196982. 4182.21  10
  -1   1   2 207616. 4218.95  38
   1  -1   2 194251. 4178.25   6
   1   1  -2 199157. 4104.24   8
   1  -1   2 202580. 4188.17   2
  -1  -1  -2 208456. 4201.31   2
   1   1  -2 202620. 4175.51  37
  -1  -1  -1 127671. 2790.24   2
  -1   1   1 132443. 2821.59  38
  -1   1   1 126720. 2698.52   9
   1  -1   1 129716. 2842.13  35
  -1   1   1 126751. 2795.89  32
  -1   1   1 129521. 2796.93   6
   1  -1   1 145680. 2827.64   6
   1  -1   1 132815. 2772.49  32
   1  -1   1 130208. 2790.24   2
   1   1  -1 129668. 2783.82  10
   1  -1   1 125707. 2714.30   8
  -1   1   1 123224. 2778.51   2
  -1   1   1 125305. 2826.20  35
  -1   1   1 126598. 2684.16  31
  -1  -1  -1 129017. 2787.35  10
   1  -1   1 141611. 2827.35   3
  -1   1   1 124904. 2741.17  34
  -1   1   1 115327. 2696.24   8
  -1  -1  -1 125141. 2813.36  20
   1   1  -1 128240. 2700.28   8
  -1  -1  -1 128992. 2789.14   5
   1  -1   1 127633. 2665.11  19
  -1   1   1 127098. 2782.40  10
  -1   1   1 124650. 2820.16  18
  -1   1   1 129416. 2802.19   3
   1   1  -1 128335. 2766.92  37
   1   1  -1 129067. 2820.51  32
  -1  -1  -1 124900. 2711.77  31
   1   1  -1 127672. 2723.26  31
   1   1  -1 127107. 2747.08  30
  -1  -1  -1 127559. 2780.46  30
  -1   1   1 126476. 2778.73   1
   1   1  -1 129437. 2703.15   4
  -1   1   1 131436. 2815.22   7
  -1   1   1 128867. 2738.89  30
   1  -1   0 60940.2 1351.65  32
   1   1   0 57361.2 1261.25   8
  -1  -1   0 59247.4 1325.58  37
  -1   1   0 65836.6 1399.01   7
   1  -1   0 55988.8 1188.41  19
  -1   1   0 57941.4 1258.38   9
  -1  -1   0 59150.9 1343.18  10
  -1   1   0 57326.9 1235.86  31
  -1   1   0 57675.0 1339.85  10
   1   1   0 56083.3 1318.30  30
  -1   1   0 59065.1 1373.95  18
  -1   1   0 66402.0 1396.47  38
   1   1   0 61110.0 1376.29  32
  -1  -1   0 58023.2 1368.47  20
  -1   1   0 67358.7 1396.57   3
  -1   1   0 66933.4 1391.03   6
   1   1   0 56923.2 1319.86  37
   1   1   0 56829.3 1350.20  19
  -1   1   0 58172.3 1380.95  35
  -1  -1   0 58749.7 1199.01  35
  -1  -1   0 57125.8 1361.72  34
  -1   1   0 57909.1 1303.19  34
   1   1   0 58170.4 1256.37   9
  -1   1   0 58840.3 1266.22   4
   1   1   0 57263.7 1275.73  31
  -1   1   0 62624.8 1357.89  30
  -1   1   0 58870.5 1265.03   8
   1  -1   0 63298.5 1409.36   3
   1   1   0 57571.4 1263.23   4
  -1   1   0 58699.4 1347.55   2
  -1  -1   0 59457.0 1352.01   2
   1  -1   0 68728.3 1408.17   6
  -1   1   0 56882.5 1260.24  20
  -1  -1   0 58412.6 1324.65  30
  -1   1   0 64201.5 1363.57  32
   1   1   0 58505.5 1370.76  20
  -1  -1   1 123909. 2773.90   1
  -1   1  -1 125895. 2796.14   6
  -1   1  -1 143670. 2830.85   7
   1   1   1 127474. 2692.40   9
   1   1   1 128791. 2779.77  30
   1  -1  -1 126411. 2684.35  31
  -1  -1   1 127469. 2781.93  10
  -1   1  -1 124671. 2821.63  35
   1  -1  -1 129622. 2810.97   3
   1  -1  -1 133920. 2805.52   6
  -1   1  -1 123368. 2699.05   8
  -1   1  -1 138227. 2821.60   3
   1  -1  -1 125841. 2786.67  32
  -1   1  -1 126914. 2782.59  10
  -1   1  -1 134085. 2758.17  32
   1   1   1 128634. 2715.18  31
   1  -1  -1 127987. 2780.04  10
   1   1   1 126974. 2786.19   2
  -1   1  -1 124034. 2700.85   4
  -1   1  -1 124288. 2782.89   2
   1   1   1 129451. 2800.32  19
  -1  -1   1 128349. 2709.20   8
   1   1   1 127989. 2710.38   8
  -1  -1   1 128889. 2771.33  37
  -1  -1   1 129270. 2819.09  20
   1   1   1 127903. 2816.64  20
  -1  -1   1 128757. 2784.88  36
  -1   1  -1 123800. 2675.41  31
  -1   1  -1 124988. 2660.56  19
   1   1   1 128802. 2656.21  35
  -1  -1   1 126797. 2643.25  35
  -1   1  -1 131634. 2788.85  38
   1   1   1 137994. 2806.52  32
  -1   1  -1 118925. 2679.02  20
   1   1   1 126093. 2763.60  37
  -1   1  -1 124514. 2769.24  30
  -1   1  -1 127537. 2783.66   5
  -1  -1   1 128204. 2748.61  30
  -1  -1   1 130813. 2811.71  34
  -1  -1   1 130501. 2796.41   2
  -1   1  -1 133654. 2831.90  18
   1   1   2 202161. 4286.94  19
  -1   1  -2 204774. 4284.68  18
  -1   1  -2 201774. 4188.93   4
   1  -1  -2 204087. 4237.85  34
  -1  -1   2 197978. 4287.25  34
  -1   1  -2 196461. 4259.84  30
  -1   1  -2 203051. 4190.26   8
   1   1   2 214330. 4259.45  32
  -1  -1   2 199821. 4254.58  37
   1  -1  -2 201968. 4267.23  10
   1  -1  -2 197809. 4265.09   3
  -1   1  -2 202664. 4269.15   7
  -1   1  -2 206479. 4267.57   3
  -1   1  -2 190723. 4250.68   5
  -1   1  -2 197090. 4234.28  38
  -1  -1   2 201530. 4254.62  36
   1   1   2 200786. 4267.42   2
   1   1   2 199564. 4296.86  20
  -1  -1   2 202890. 4301.65  20
   1   1   2 199091. 4179.27   9
  -1   1  -2 197419. 4163.15  19
   1  -1  -2 199582. 4183.34  31
   1   1   2 205298. 4249.19  37
  -1   1  -2 198611. 4306.47  35
  -1   1  -2 190789. 4149.08  20
  -1   1  -2 194929. 4258.09   2
  -1   1  -2 199302. 4193.00  32
   1   1   2 198264. 4267.81  30
  -1  -1   2 205861. 4199.70   8
   1  -1  -2 199669. 4196.85   9
  -1  -1   2 200443. 4261.61  10
  -1   1  -2 200439. 4274.45  10
   1   1   2 201800. 4195.92  31
   1  -1  -2 196709. 4256.87   6
   1  -1  -2 190959. 4268.20  32
  -1  -1   2 204071. 4258.52   1
  -1   1  -2 206090. 4266.53   6
   1   1   2 205270. 4155.77  35
   1   1   3 6955.21 308.171   2
  -1  -1   3 7393.15 313.364  37
  -1  -1   3 7036.00 329.362  20
  -1   1  -3 6916.27 303.757  18
  -1   1  -3 7235.40 281.765  38
  -1  -1   3 7420.17 301.069  36
   1  -1  -3 7378.34 296.847  34
   1  -1  -3 7497.57 331.097  32
  -1   1  -3 7624.77 249.136  20
   1  -1  -3 7567.39 282.184   9
  -1   1  -3 7021.17 262.637  19
   1   1   3 7385.30 317.469   5
  -1   1  -3 7527.70 303.165   6
  -1  -1   3 7329.28 311.017  10
  -1   1  -3 8023.50 285.867   4
   1   1   3 7514.81 331.355  20
   1  -1  -3 7908.61 325.049  10
   1  -1  -3 7502.12 304.810   6
   1   1   3 7308.47 316.797  30
  -1   1  -3 7321.48 311.118   5
   1   1   3 7341.28 271.489   9
   1  -1  -3 7477.29 221.338  19
  -1  -1   3 7174.53 278.062   8
   1   1   3 7608.60 322.345  19
  -1   1  -3 7990.09 342.478  35
   1   1   3 7516.50 266.180  35
  -1  -1   3 7269.22 321.201  34
  -1   1  -3 7742.72 308.932   3
  -1   1  -3 7811.26 253.594  32
  -1   1  -3 7750.47 282.008   8
   1   1   3 7551.69 279.823  31
  -1  -1   3 7455.54 283.585   4
   1  -1  -3 7595.81 275.211  31
  -1  -1   3 7658.89 315.171   1
   1  -1  -3 7705.72 307.687   3
  -1   1  -3 7537.34 317.353  30
  -1   1  -3 7652.83 316.052   2
  -1   1  -3 7199.85 302.241   7
   1  -1  -3 7863.29 322.599   1
  -1   1  -4 60260.0 1395.40  38
   1  -1  -4 60029.1 1428.53   6
   1   1   4 60395.4 1477.98   2
   1  -1  -4 59199.6 1345.30  19
  -1  -1   4 60420.2 1428.08   8
  -1   1  -4 60802.9 1428.09   4
  -1   1  -4 61634.4 1418.51  19
  -1   1  -4 60435.7 1439.01   7
   1   1   4 62533.4 1492.98   5
  -1   1  -4 62941.3 1483.31   5
   1  -1  -4 61742.0 1484.06   1
  -1  -1   4 61901.1 1479.19  10
   1   1   4 58720.0 1489.00  20
  -1   1  -4 62097.2 1444.56   6
  -1   1  -4 61972.3 1442.60   3
  -1  -1   4 60247.2 1447.18  36
  -1   1  -4 59619.9 1512.98  35
   1   1   4 61513.7 1411.78  35
   1  -1  -4 63977.5 1468.16  34
  -1  -1   4 59501.6 1489.75  34
   1   1   4 59782.8 1479.68  19
  -1  -1   4 65289.0 1535.81  32
  -1  -1   4 59478.1 1475.88  37
   1  -1  -4 61747.3 1502.62  32
   1  -1  -4 62087.6 1483.21  10
   1   1   4 58251.5 1416.81  31
   1  -1  -4 62251.0 1425.02  31
  -1   1  -4 62347.9 1487.49  30
  -1   1  -4 60401.5 1475.68   2
   1   1   4 60899.7 1481.58  30
  -1  -1   4 61930.9 1439.90   4
   1  -1  -4 60563.8 1439.55   3
   1   1   4 59881.7 1418.19   9
   1  -1  -4 60699.4 1426.32   9
  -1   1  -4 59259.1 1424.72   8
  -1   1  -4 60778.7 1457.52  18
  -1  -1   4 61182.2 1472.51   1
  -1   1  -5 14189.4 480.562   4
  -1   1  -5 14470.8 467.951   6
   1  -1  -5 13999.6 508.156  10
   1   1   5 14264.1 515.563   5
   1  -1  -5 13652.3 469.965   9
  -1  -1   5 14276.7 482.192   8
  -1   1  -5 14392.1 484.919  18
  -1   1  -5 13593.0 465.550  19
   1   1   5 14797.2 527.835  20
   1  -1  -5 14627.5 524.949  32
  -1   1  -5 15094.8 521.490   5
   1  -1  -5 14223.5 510.009   1
   1  -1  -5 13971.3 462.701   3
   1  -1  -5 14254.9 497.987  34
   1   1   5 14311.6 478.208   9
   1   1   5 14088.2 508.584  30
  -1  -1   5 14391.3 521.737  34
  -1   1  -5 14303.7 465.800   3
   1  -1  -5 14170.6 422.771  19
  -1  -1   5 13991.0 515.305  37
   1   1   5 13948.6 512.534  19
  -1  -1   5 13500.8 473.378  36
  -1  -1   5 13497.4 450.045  33
  -1  -1   5 13993.3 484.967   4
  -1  -1   5 15475.5 546.813  32
  -1  -1   5 14608.1 510.041  10
   1  -1  -5 14440.3 476.410  31
  -1   1  -5 14296.7 510.827   2
  -1   1  -5 14371.5 510.494  30
  -1  -1   5 14301.6 504.174   1
   1   1   5 14149.7 511.530   2
  -1   1  -5 14431.9 464.446   7
  -1   1  -6 86916.0 2015.58   4
   1  -1  -6 86043.2 2046.44  10
  -1  -1   6 91650.8 2095.10  32
  -1  -1   6 82808.2 2054.18  37
   1   1   6 86586.2 1958.96   6
   1  -1  -6 81858.9 2049.79  33
  -1  -1   6 87839.9 2017.63   8
   1   1   6 86410.4 2045.76  30
  -1   1  -6 83416.3 2044.83   2
  -1  -1   6 84928.3 2038.62   1
   1  -1  -6 85227.5 2048.33   1
   1   1   6 83164.9 2053.97   5
  -1   1  -6 87543.7 1962.33   6
   1   1   6 88182.5 2073.68  20
  -1   1  -6 82756.5 1996.73  19
  -1  -1   6 84353.1 1990.54  36
   1   1   6 86324.6 2052.84  19
  -1  -1   6 87777.8 2049.16  10
   1  -1  -6 86284.0 2036.23  34
  -1  -1   6 86315.3 2064.71  34
  -1  -1   6 84276.4 1955.62  33
   1  -1  -6 86117.5 2002.77  31
   1  -1  -6 86593.3 2012.44   9
  -1   1  -6 84507.7 2035.07  30
  -1   1  -6 84471.1 2049.22   5
  -1  -1   6 88773.8 2033.21   4
   1   1   6 85477.9 2050.93   2
   1   1   6 84807.2 2005.85   9
   1  -1  -6 91350.2 2066.15  32
   1   1   7 19921.3 605.618   3
   1   1   7 21011.9 701.398  30
   1   1   7 20413.6 704.467   2
  -1  -1   7 20279.7 714.921  37
   1   1   7 19509.3 683.013   4
  -1   1  -7 20350.2 698.498   5
   1  -1  -7 20201.5 694.091  32
  -1   1  -7 20666.3 689.618  30
  -1  -1   7 20727.8 698.101   1
   1  -1  -7 21555.2 708.980  10
  -1  -1   7 20350.0 623.610  33
  -1  -1   7 20606.6 698.306  10
   1   1   7 20665.6 717.973   5
   1   1   7 19775.8 671.144   9
  -1   1  -7 20154.7 701.714   2
   1   1   7 19757.3 695.305  19
  -1   1  -7 21029.5 681.547  19
   1  -1  -7 21080.0 682.058   9
  -1  -1   7 20478.0 707.694  34
   1  -1  -7 21440.2 679.816  31
  -1   1  -7 21484.8 691.404   4
  -1  -1   7 20383.6 679.900   8
   1  -1  -7 20803.7 706.809   1
  -1  -1   7 19946.3 707.522  32
   1  -1  -7 20667.8 696.094  34
   1  -1  -8 7981.93 408.247  10
   1   1   8 8303.22 421.094   2
  -1  -1   8 7593.19 393.969   8
  -1  -1   8 8399.93 356.469  33
  -1  -1   8 8180.33 425.879  34
   1  -1  -8 8452.89 408.526  32
   1   1   8 8133.89 416.138   4
  -1  -1   8 8317.22 416.440   1
  -1  -1   8 8612.76 435.950  37
  -1   1  -8 8796.08 421.793   5
   1  -1  -8 8278.91 403.953   9
   1   1   8 7969.60 414.434  19
   1  -1  -8 7798.14 387.703  31
  -1   1  -8 8128.55 400.675  30
  -1   1  -8 8784.50 413.636   4
  -1   1  -9 13889.1 562.018  30
   1  -1  -9 12996.7 568.090  10
  -1   1  -9 12953.0 569.789   5
   1   1   9 14108.9 596.726   2
  -1  -1   9 12685.8 566.766   1
   1  -1  -9 13468.7 561.636  31
  -1  -1   9 13969.5 611.379  37
   1  -1  -9 13027.2 558.188  32
  -1  -1   9 12648.3 582.587  34
   1   1   9 13492.9 580.101  19
  -1   1  -9 13792.6 572.614   4
  -1  -1   9 13383.1 571.977   8
   1  -1 -10 57194.1 1472.71  32
  -1  -1  10 51476.7 1532.80  37
  -1  -1  10 50764.2 1486.19   1
   1  -1 -10 51676.9 1484.31  10
  -1   1 -10 51589.6 1492.74   5
   1  -1 -10 53208.9 1479.24  31
   1   1  10 47588.5 1464.68  19
  -1   1 -10 52766.8 1499.10  36
  -1  -1  10 50630.2 1508.28  34
  -1  -1  10 52869.3 1490.72   8
  -1   1 -10 54169.3 1457.12  30
   1   1  10 50024.7 1493.33   2
  -1  -1  11 55248.0 1602.64   8
  -1  -1  11 53895.1 1615.44  34
  -1  -1  11 55273.4 1602.92   1
  -1   1 -11 55541.4 1603.69   5
  -1  -1  11 54685.2 1641.63  37
   1   1  11 52529.2 1591.46  19
  -1   1 -11 55496.8 1603.53  36
   1   1  11 56252.5 1632.48   2
   1  -1 -11 56594.0 1598.00  31
  -1   1 -11 59455.2 1567.84  30
   1  -1 -11 54098.8 1587.37  10
  -1  -1  12 74511.8 2051.51   1
   1  -1 -12 72965.1 2023.10  31
   1   1  12 73787.4 2072.73   2
  -1   1 -12 74993.2 2050.00   5
   1   1  12 70565.8 2037.60  19
  -1  -1  12 75437.8 2101.30  37
  -1   1 -12 73980.0 2036.87  36
   1  -1 -12 78067.2 2066.29  10
  -1  -1  12 69223.1 2020.90   8
  -1   1 -12 76237.3 1974.69  30
   1   1  13 41131.2 1422.42   2
   1  -1 -13 43481.4 1408.90  10
  -1   1 -13 42715.3 1406.94   5
   1   1  13 40306.6 1392.30  19
  -1  -1  13 42417.2 1452.12  37
  -1   1 -13 42367.5 1393.21  36
  -1  -1  13 42566.1 1410.29   1
   1  -1 -13 44373.6 1412.48  31
   1  -1 -14 151.175 96.8505  10
  -1  -1  14 399.965 90.9551  46
  -1   1 -14 400.891 124.234   5
  -1  -1  14 361.754 88.1553  45
   1  -1 -14 514.054 90.5298  11
   1  -1 -14 262.771 66.0369  24
   1  -1 -14 345.065 77.4413  41
   1  -1 -14 285.981 67.2536  25
   1   1  14 321.561 126.043   2
  -1  -1  14 223.767 111.848  37
  -1   1 -14 316.320 117.610  36
   1  -1 -14 294.898 115.620  31
   1   1  14 266.931 77.5364  51
   1  -1 -15 16330.0 517.955  53
  -1   1 -15 14866.5 500.800  11
  -1  -1  15 15481.3 539.033  45
  -1  -1  15 15280.3 541.006  49
   1  -1 -15 15778.8 519.510  41
   1   1  15 15709.9 531.018  51
   1   1  15 15893.8 522.252  44
   1  -1 -15 15826.4 509.701  25
  -1  -1  15 15407.8 541.796  46
  -1  -1  15 15418.4 517.925  12
   1   1  15 15556.2 519.048  12
   1  -1 -15 15818.5 517.676  11
   1  -1 -15 15283.6 514.142  24
   1  -1 -16 2430.42 180.696  24
  -1   1 -16 2425.17 178.366  11
  -1  -1  16 2387.04 199.212  46
   1  -1 -16 2434.64 178.314  53
  -1  -1  16 2226.12 182.961  12
  -1  -1  16 2351.07 195.905  45
   1   1  16 2244.92 176.023  44
   1  -1 -16 2258.69 180.130  11
   1   1  16 2657.97 198.406  51
  -1  -1  16 2413.60 194.121  49
   1  -1 -16 2335.07 181.437  41
   1  -1 -16 2250.73 170.880  25
   1   1  16 2249.60 185.191  12
   1   1  17 45260.4 1182.21  44
   1   1  17 45064.1 1202.15  51
  -1  -1  17 44480.7 1216.96  46
  -1  -1  17 44758.1 1214.78  45
   1  -1 -17 44473.3 1167.56  53
   1  -1 -17 45302.7 1175.44  11
   1  -1 -17 45057.5 1182.78  41
  -1   1 -17 45674.0 1169.29  11
   1  -1 -17 44680.4 1164.38  25
   1  -1 -17 45484.4 1184.21  24
  -1  -1  17 44501.1 1212.46  49
   1   1  17 46286.9 1192.48  12
  -1  -1  17 46733.0 1194.57  12
  -1  -1  18 4297.55 273.487  45
  -1  -1  18 3902.29 270.916  46
   1   1  18 4282.81 270.409  51
  -1   1 -18 3878.76 247.450  53
  -1   1 -18 4218.52 253.644  11
   1  -1 -18 4448.44 262.895  24
   1  -1 -18 3966.72 242.339  25
   1  -1 -18 4420.10 263.047  11
   1   1  18 4252.70 263.665  12
  -1  -1  18 3964.31 257.585  12
   1  -1 -18 3739.54 239.383  53
   1  -1 -18 3916.26 253.364  41
   1  -1 -19 1368.25 153.546  24
  -1  -1  19 1219.66 167.396  46
  -1  -1  19 1102.66 156.915  45
   1  -1 -19 1042.50 133.118  25
   1  -1 -19 1150.34 145.312  41
  -1  -1  19 1037.29 148.925  12
  -1   1 -19 1092.43 142.503  53
   1  -1 -19 1021.93 137.034  53
  -1   1 -19 1075.96 142.581  11
   1   1  19 1191.89 156.158  12
   1  -1 -19 1366.14 157.249  11
   1   1  19 942.464 144.065  51
   1  -1 -20 6288.01 337.408  24
   1  -1 -20 6250.12 336.506  11
  -1   1 -20 5760.64 316.952  11
   1   1  20 6355.73 349.774  51
   1  -1 -20 6669.69 335.275  53
   1  -1 -20 6462.46 340.560  41
  -1  -1  20 6375.48 345.772  12
   1   1  20 6500.19 344.537  12
  -1  -1  20 6473.96 365.927  46
  -1   1 -20 5938.07 326.902  53
  -1  -1  20 6177.34 348.819  45
   1  -1 -20 6133.23 319.934  25
   1  -1 -21 10784.9 466.309  41
   1  -1 -21 11007.3 473.063  11
   1  -1 -21 10762.7 456.306  53
  -1   1 -21 10559.9 462.347  53
  -1  -1  21 10634.8 487.214  45
  -1  -1  21 11190.9 479.671  12
   1  -1 -21 10386.9 444.682  25
   1   1  21 11372.8 481.285  12
  -1  -1  21 11407.4 509.247  46
   1   1  21 11520.3 496.162  51
  -1   1 -21 10904.6 461.674  11
   1  -1 -22 4860.24 289.221  25
   1  -1 -22 4963.13 306.043  41
   1  -1 -22 4696.01 290.095  53
   1   1  22 5566.87 326.419  12
  -1  -1  22 5345.20 332.244  45
  -1  -1  22 4713.53 326.085  46
  -1   1 -22 5588.21 319.963  53
  -1   1 -22 5422.41 312.540  11
   1   1  22 5497.23 334.095  51
  -1  -1  22 4730.11 308.176  12
   1  -1 -22 5073.70 309.269  11
   1   1  23 12592.1 531.418  51
  -1  -1  23 11294.4 517.755  45
   1  -1 -23 11822.0 487.302  53
  -1  -1  23 12560.8 548.168  46
  -1   1 -23 12532.2 505.292  11
  -1   1 -23 12656.0 509.900  53
   1  -1 -23 12596.3 514.651  41
  -1  -1  23 13035.8 533.374  12
   1   1  23 12641.6 520.433  12
   1  -1 -23 12117.5 507.798  11
  -1  -1  24 3440.83 270.206  46
  -1  -1  24 3178.19 252.843  45
  -1   1 -24 3924.14 263.051  11
   1   1  24 3188.02 262.148  51
  -1  -1  24 3029.34 252.071  12
   1  -1 -24 3231.02 248.321  41
  -1   1 -24 3132.84 242.646  53
   1   1  24 3035.72 249.259  12
   1  -1 -24 3046.28 245.803  11
  -1   1 -25 9847.37 424.836  11
   1  -1 -25 9242.73 418.224  41
   1  -1 -25 9914.64 434.656  11
  -1  -1  25 9516.06 456.457  46
   1   1  25 9066.86 432.494  51
  -1  -1  25 8798.83 422.369  12
   1   1  25 9087.26 423.427  12
  -1   1 -25 9197.92 420.165  53
  -1  -1  25 9170.87 426.162  45
   1   1  26 8225.80 385.087  12
  -1  -1  26 7972.96 401.301  46
  -1   1 -26 8763.81 383.166  11
   1  -1 -26 8086.54 379.065  11
   1  -1 -26 7919.16 373.148  41
   1   1  26 7413.55 383.689  51
  -1   1 -26 8258.62 381.093  53
  -1  -1  26 7930.82 387.341  12
  -1   1 -27 876.785 127.639  53
   1  -1 -27 1094.00 143.103  11
   1  -1 -27 1256.10 145.352  41
   1   1  27 904.288 138.278  51
  -1   1 -27 825.825 123.114  11
   1   1  27 838.417 131.286  12
  -1  -1  27 837.187 140.920  46
  -1  -1  27 846.906 134.808  12
  -1  -1  28 2222.83 193.986  46
   1   1  28 2727.12 197.572  12
   1   1  28 2187.88 184.393  51
  -1   1 -28 2728.03 192.686  11
   1  -1 -28 2583.69 188.445  41
  -1  -1  28 2553.57 198.644  12
  -1   1 -28 2478.02 183.558  53
   1  -1 -28 2449.89 188.663  11
  -1   1 -29 183.738 70.0863  11
   1  -1 -29 206.411 67.8878  41
  -1  -1  29 126.360 68.9384  12
   1   1  29 166.734 66.6933  12
  -1  -1  29 164.942 70.7167  46
   1   1  29 158.025 68.3811  51
  -1   1 -29 164.627 64.8019  53
   1  -1 -29 171.134 68.4489  11
  -1   1 -30 1341.64 115.329  11
   1  -1 -30 1087.48 111.503  43
  -1   1 -30 1106.01 104.987  53
   1   1  30 1016.58 104.550  12
   1   1  30 1170.03 115.246  51
   1  -1 -30 1181.09 113.794  11
  -1  -1  30 1228.83 119.463  46
  -1   1 -30 1074.39 103.770  47
   1  -1 -30 1214.37 107.382  41
  -1  -2 -30 4937.86 216.073  41
   1   2 -30 4706.71 214.407  53
  -1   2  29 1166.01 119.992  46
   1   2 -29 1103.47 108.457  47
   1   2 -29 1319.04 124.606  53
  -1  -2 -29 970.550 106.742  11
  -1  -2 -29 1220.00 120.097  41
   1  -2  29 1220.59 126.960  12
  -1   2  29 1023.46 113.987  12
  -1   2  28 1308.27 140.676  46
   1   2 -28 1478.49 136.133  47
   1   2 -28 1426.79 142.953  53
   1  -2  28 1478.91 153.119  51
  -1  -2 -28 1413.90 135.963  24
  -1  -2 -28 1507.59 139.785  11
  -1  -2 -28 1767.09 152.604  41
   1  -2  28 1508.58 152.712  12
  -1   2  28 1791.09 157.758  12
  -1   2  27 1279.98 152.085  46
   1   2 -27 1184.14 135.592  47
  -1   2  27 1172.69 137.997  12
  -1  -2 -27 1367.28 144.296  11
  -1  -2 -27 1619.42 159.938  41
  -1  -2 -27 1375.56 143.998  24
   1  -2  27 1479.75 160.383  12
   1  -2  27 1417.57 165.151  51
   1   2 -27 1029.79 134.777  53
  -1  -2 -26 4758.29 271.201  11
   1  -2  26 4226.99 285.012  51
   1   2 -26 5428.33 292.693  47
  -1   2  26 4576.78 280.444  12
   1   2 -26 4689.69 281.258  53
   1  -2  26 4935.27 294.272  12
  -1  -2 -26 5247.17 285.887  24
  -1  -2 -26 5195.38 291.246  41
  -1   2  26 4907.52 299.318  46
  -1  -2 -25 239.807 87.9919  24
  -1   2  25 328.497 112.886  46
  -1   2  25 242.589 102.434  12
  -1  -2 -25 255.672 102.349  41
  -1   2  25 245.565 93.4857  45
   1   2 -25 115.097 91.1324  53
   1   2 -25 236.989 87.5948  47
   1  -2  25 261.334 104.503  12
   1  -2  25 282.195 94.4780  54
   1  -2  25 127.715 97.0614  51
   1   2 -25 268.452 98.1579  11
  -1  -2 -25 220.020 95.0732  11
  -1   2  24 4069.33 290.136  46
  -1   2  24 3699.89 268.269  45
  -1  -2 -24 4017.39 262.763  11
  -1  -2 -24 4147.61 267.899  24
   1   2 -24 3613.48 263.413  47
  -1  -2 -24 4255.17 276.041  41
   1  -2  24 3442.93 264.549  12
  -1   2  24 3790.31 272.046  12
   1   2 -24 4032.48 266.506  11
   1  -2  24 3909.13 270.982  54
   1  -2  24 4180.25 290.889  51
   1   2 -24 4049.72 275.829  53
   1  -2  23 5013.92 327.670  51
   1   2 -23 5089.35 312.344  47
  -1  -2 -23 5108.47 303.362  24
   1  -2  23 4901.04 311.433  12
   1   2 -23 5020.46 299.020  11
  -1  -2 -23 5370.29 304.438  11
   1  -2  23 4720.67 304.818  54
  -1  -2 -23 5564.40 319.378  41
  -1   2  23 4897.94 312.850  12
   1   2 -23 5365.56 320.718  53
  -1   2  23 5353.04 339.772  46
   1  -2  22 952.185 152.340  12
  -1   2  22 851.289 154.624  46
  -1  -2 -22 833.694 139.904  41
   1   2 -22 795.123 138.540  47
  -1  -2 -22 876.713 137.939  24
   1  -2  22 814.835 150.396  54
  -1   2  22 644.682 138.118  12
   1  -2  22 593.085 138.425  51
  -1  -2 -22 957.976 142.137  11
   1   2 -22 1198.74 159.722  11
   1   2 -22 570.701 135.594  53
  -1  -2 -21 4480.07 283.351  41
   1   2 -21 4505.77 280.168  11
  -1  -2 -21 4189.42 268.143  11
   1   2 -21 3510.79 264.195  47
  -1  -2 -21 4237.34 273.801  24
   1   2 -21 4048.88 277.149  53
  -1   2  21 4270.63 300.398  46
   1  -2  21 4466.14 292.330  12
  -1   2  21 4257.05 286.126  12
   1  -2  21 4109.29 282.581  54
   1  -2  21 3999.76 289.091  51
   1   2 -20 17069.5 650.119  47
  -1  -2 -20 19345.3 641.161  11
   1  -2  20 18324.3 658.769  12
  -1  -2 -20 18424.9 645.918  24
  -1  -2 -20 18638.9 646.534  41
   1   2 -20 19180.4 646.903  11
   1  -2  20 18485.3 674.733  51
  -1   2  20 18489.9 656.739  12
   1  -2  20 19320.4 667.064  54
   1   2 -20 18631.4 656.321  53
  -1   2  20 18366.7 685.694  46
  -1  -2 -19 14949.5 557.513  41
  -1  -2 -19 16453.8 561.835  27
  -1  -2 -19 15386.1 550.588  11
   1   2 -19 16010.1 581.421  53
  -1  -2 -19 15730.1 571.773  24
   1   2 -19 15168.9 550.493  39
   1  -2  19 15605.1 580.509  12
  -1   2  19 15950.7 583.213  12
   1  -2  19 15672.0 580.550  54
  -1   2  19 15157.2 598.961  46
   1  -2  19 15750.4 603.587  51
  -1  -2 -18 2085.65 182.023  24
  -1  -2 -18 1864.57 175.880  11
   1   2 -18 1966.68 174.825  39
   1  -2  18 1823.81 184.175  12
  -1  -2 -18 2055.63 179.294  41
  -1   2  18 2037.35 193.381  12
   1  -2  18 1918.70 185.905  54
   1   2 -18 1800.29 178.371  53
  -1   2  18 2025.38 201.996  46
   1  -2  18 1862.54 188.007  51
   1   2 -17 30214.0 857.882  39
  -1  -2 -17 29784.4 856.635  41
   1   2 -17 29063.2 865.344  53
  -1  -2 -17 29699.4 861.128  24
   1  -2  17 29916.2 874.716  54
   1  -2  17 29935.4 872.443  12
   1  -2  17 29518.4 894.271  51
  -1  -2 -17 29496.2 841.432  11
  -1   2  17 30310.0 875.313  12
   1   2 -16 7790.82 346.494  39
   1  -2  16 8463.70 368.678  54
  -1  -2 -16 8230.71 355.769  24
   1  -2  16 7878.45 370.975  51
  -1  -2 -16 8254.04 355.168  41
   1  -2  16 8234.44 362.520  12
  -1   2  16 7918.16 359.645  12
  -1  -2 -16 8236.02 346.836  11
  -1  -2 -16 8244.68 344.478  48
   1   2 -16 8845.35 373.559  53
  -1  -2 -15 38879.9 998.210  41
   1  -2  15 37603.1 1004.19  12
   1  -2  15 37056.9 1021.67  51
  -1  -2 -15 37539.6 978.225  11
   1  -2  15 36446.4 1005.03  44
  -1  -2 -15 37873.0 998.850  24
   1   2 -15 36820.5 993.857  39
   1  -2  15 37863.7 1009.04  54
   1   2 -15 37970.3 1005.83  53
  -1  -2 -15 37572.2 979.425  48
  -1   2  15 37897.4 1007.08  12
   1   2 -14 13412.2 466.528  53
   1  -2  14 13165.1 468.568  44
  -1  -2 -14 13072.9 458.275  24
  -1  -2 -14 13564.3 458.395  41
  -1   2  14 13615.2 469.096  12
   1  -2  14 13051.0 466.051  54
   1   2 -14 13548.4 462.293  39
   1  -2  14 13979.1 474.219  12
   1  -2  14 14133.6 489.441  51
  -1  -2 -14 12955.3 443.901  11
  -1  -2 -14 13647.5 452.324  48
   1   2 -13 11214.3 649.106   4
  -1  -2 -13 11503.0 409.170  24
  -1  -2 -13 11265.4 634.801   5
  -1  -2 -13 11662.4 408.734  21
   1  -2  13 12026.6 421.525  54
   1  -2  13 12141.7 433.670  51
  -1   2  13 11447.6 641.875  33
   1  -2  13 10937.3 657.104   8
   1   2 -12 34443.5 1208.79   4
  -1  -2 -12 33669.6 1184.63   5
   1  -2  12 32924.3 1174.79   2
  -1   2  12 34537.4 1202.51  33
   1  -2  12 33475.1 1258.57  35
  -1  -2 -12 33653.7 1200.05  31
   1  -2  12 34270.2 1230.78   8
  -1  -2 -11 11730.9 595.729  31
  -1  -2 -11 10690.3 538.914  30
   1  -2  11 10917.0 568.210   2
  -1   2  11 10669.6 591.023   9
   1   2 -11 11115.8 562.835  36
   1  -2  11 11101.7 624.830  35
  -1   2  11 11033.8 581.675  33
  -1  -2 -11 10260.4 554.874   5
   1   2 -11 10357.5 565.286   4
   1  -2  11 11009.9 593.240   8
   1   2 -10 23393.1 894.483   4
  -1  -2 -10 27066.3 906.855  30
  -1  -2 -10 24554.1 894.356   5
  -1   2  10 23494.6 916.692   9
   1   2 -10 24393.5 890.898  36
   1  -2  10 26699.8 999.178  35
  -1   2  10 24125.8 909.574  33
  -1  -2 -10 25956.7 929.110  31
   1  -2  10 23988.9 920.280   8
   1  -2  10 24917.3 896.527   2
   1   2  -9 3518.78 283.496  32
   1  -2   9 3940.21 293.071   2
   1   2  -9 3593.87 291.235   4
  -1   2   9 3512.56 293.397   9
   1   2  -9 3841.49 293.640  36
   1  -2   9 4039.71 335.802  35
  -1   2   9 3725.13 301.291  33
  -1  -2  -9 3727.82 295.580  31
  -1  -2  -9 3824.82 288.725  30
   1  -2   9 3318.91 288.117   8
  -1  -2  -9 4037.56 299.544   5
  -1  -2  -8 28779.8 926.902  38
   1   2  -8 31729.8 1005.32  32
   1   2  -8 31581.5 973.519  10
   1  -2   8 30676.2 967.519   2
  -1   2   8 30631.1 992.662   9
   1   2  -8 31060.1 988.080  36
   1  -2   8 31224.9 1059.35  35
   1  -2   8 32158.2 977.265  18
  -1   2   8 30706.1 996.044  33
  -1  -2  -8 30649.8 994.823  31
  -1  -2  -8 31747.3 989.660  30
   1  -2   8 31364.3 1005.75   8
  -1  -2  -8 31343.8 975.221   5
   1   2  -8 29685.2 976.044   4
  -1   2   8 31648.1 970.158   1
  -1   2   7 13028.7 528.575   1
  -1  -2  -7 13532.6 543.063   5
   1   2  -7 13727.5 558.161   4
  -1   2   7 13098.0 560.589  33
   1   2  -7 13473.3 538.731  10
   1  -2   7 13950.4 572.223   8
   1   2  -7 13852.2 576.464  32
   1   2  -7 14076.0 568.563  36
   1  -2   7 13585.3 604.007  35
   1  -2   7 13575.7 550.988  18
  -1  -2  -7 13781.2 561.449  31
  -1   2   7 13097.3 548.563   9
  -1  -2  -7 14099.7 563.798  30
   1  -2   7 14115.8 546.544   2
  -1   2   6 154795. 3388.65   1
   1  -2   6 149415. 3449.12   4
   1  -2   6 154295. 3386.78   2
   1  -2   6 149202. 3426.68  18
  -1   2   6 149139. 3435.42  33
  -1  -2  -6 154066. 3395.70   5
   1  -2   6 152410. 3505.46  35
   1   2  -6 150273. 3458.54  32
   1   2  -6 152873. 3411.75   4
   1   2  -6 147276. 3406.95   8
  -1   2   6 151764. 3412.48   9
  -1  -2  -6 152659. 3396.59   2
   1  -2   6 144436. 3342.75  37
  -1  -2  -6 158783. 3442.14  31
  -1  -2  -6 153916. 3436.93  30
   1  -2   6 148580. 3421.24   8
   1   2  -6 149320. 3438.81  36
   1   2  -6 151840. 3389.49  10
  -1   2   6 154616. 3444.55  18
   1   2  -5 143.140 73.6105  36
  -1  -2  -5 191.347 66.0518   2
  -1   2   5 207.708 70.6569   7
   1  -2   5 103.371 68.5646   8
   1   2  -5 204.821 97.2297  32
   1  -2   5 145.522 69.8482   4
  -1   2   5 163.180 70.5765   1
  -1   2   5 232.957 83.7521  18
   1   2  -5 65.5749 59.9638  37
   1   2  -5 119.602 60.5345  10
   1  -2   5 116.029 62.5127   2
  -1  -2  -5 374.142 98.6711  20
   1  -2   5 173.390 63.7592  37
  -1  -2  -5 170.823 72.5112  31
   1  -2   5 126.777 74.8733  35
  -1  -2  -5 158.121 64.8197   5
   1  -2   5 120.257 58.8071   5
   1  -2   5 59.7357 68.8157  18
   1   2  -5 175.308 71.8483   8
  -1   2   5 188.619 80.5314  33
   1   2  -5 172.863 71.1160  34
  -1   2   5 232.208 85.9443   9
  -1  -2  -5 249.305 78.4276   9
  -1   2   5 148.732 60.2236   6
  -1  -2  -5 199.276 75.7531  30
   1   2  -5 213.423 75.7285   4
  -1   2   5 203.292 67.6083   3
  -1   2   4 604.533 98.0324   3
   1  -2   4 516.033 102.398   8
   1  -2   4 675.485 101.319   2
  -1  -2  -4 706.597 102.376   5
   1   2  -4 853.684 117.329   4
   1  -2   4 746.213 119.878  18
  -1   2   4 569.363 97.9947   6
  -1  -2  -4 621.383 95.3938   2
   1  -2   4 637.791 102.929   7
  -1  -2  -4 594.959 111.047  20
  -1   2   4 458.207 96.3846  38
   1  -2   4 690.323 92.0684  37
   1   2  -4 499.701 106.115  37
   1   2  -4 821.743 118.883  36
  -1  -2  -4 623.888 114.326  19
   1  -2   4 515.547 115.906  35
   1   2  -4 756.474 113.185  34
   1  -2   4 671.349 99.8745   5
  -1   2   4 441.996 97.0192  33
  -1  -2  -4 750.917 110.985  33
   1   2  -4 656.814 121.833  32
  -1   2   4 391.423 92.6792  32
  -1   2   4 629.852 102.642   9
  -1  -2  -4 474.378 94.9605   9
  -1  -2  -4 491.292 94.1212  31
   1   2  -4 741.216 98.5593  30
  -1  -2  -4 586.665 113.003  30
  -1   2   4 465.684 92.9255   7
   1   2  -4 745.150 109.596   8
  -1   2   4 566.587 105.281  18
  -1   2   4 646.729 95.9522   1
   1   2  -4 704.997 102.949  10
  -1  -2  -3 35081.5 934.397  10
  -1   2   3 34663.1 950.533   9
   1   2  -3 35261.7 933.341  10
  -1   2   3 33439.2 959.691   6
  -1   2   3 35322.6 922.440   1
   1   2  -3 36693.8 967.124   4
   1  -2   3 32706.9 956.641   7
  -1  -2  -3 35940.8 936.092   5
  -1   2   3 33629.3 966.060   3
   1  -2   3 33521.8 918.852   2
   1  -2   3 35689.5 1041.89  35
  -1  -2  -3 36035.4 988.857  33
  -1   2   3 35269.7 974.820  33
  -1  -2  -3 35643.1 1001.94  20
  -1   2   3 35029.3 1007.76  38
   1  -2   3 36177.0 905.109  37
   1   2  -3 35840.1 1014.10  37
   1   2  -3 36431.5 1006.22  36
   1  -2   3 35576.8 1009.66  18
   1   2  -3 36414.2 1028.41  32
  -1   2   3 34534.3 1003.34  32
  -1   2   3 34835.1 945.471  31
  -1  -2  -3 35805.7 981.423  31
   1   2  -3 37576.5 958.534  30
  -1  -2  -3 34929.7 990.987  30
   1  -2   3 37418.3 984.734   8
  -1  -2  -3 36153.1 938.426   2
  -1   2   3 35013.8 991.834   7
  -1   2   3 35608.3 1014.90  18
   1   2  -3 35572.5 962.719   8
  -1   2   2 49439.7 1195.64   1
   1  -2   2 44952.6 1242.80   7
   1   2  -2 49194.1 1292.96  37
   1  -2   2 48959.5 1331.33  35
  -1   2   2 47518.8 1258.35   6
  -1   2   2 48897.7 1283.08  32
  -1   2   2 49157.7 1286.34   7
  -1  -2  -2 51238.6 1215.58  10
   1   2  -2 48927.6 1204.29  10
   1   2  -2 50693.5 1246.19   4
  -1   2   2 48845.0 1269.04   3
   1  -2   2 52121.9 1264.97   8
  -1  -2  -2 50482.6 1209.54   5
  -1   2   2 49280.2 1252.71  33
  -1   2   2 48710.8 1320.52  35
  -1   2   2 49350.8 1304.02  18
   1  -2   2 50171.7 1208.21   2
  -1   2   2 47327.7 1274.28  38
   1  -2   2 48826.4 1168.68  37
  -1  -2  -2 51101.8 1301.42  36
   1  -2   2 50207.1 1301.77  18
  -1   2   2 48982.8 1229.36   9
  -1  -2  -2 51077.8 1213.79   2
  -1  -2  -2 50846.4 1262.01  33
   1   2  -2 48779.3 1305.06  32
  -1   2   2 48031.5 1215.38  31
  -1  -2  -2 50904.3 1290.97  20
  -1  -2  -2 49371.0 1249.88  31
   1   2  -2 49387.2 1262.61  31
  -1   2   2 48246.9 1243.28   8
   1   2  -2 49651.2 1241.14   8
   1   2  -2 49238.3 1240.66  30
  -1   2   1 20363.3 636.610  32
  -1   2   1 18044.8 612.016   6
  -1  -2  -1 19436.3 646.163  36
  -1  -2  -1 19733.5 639.760  20
  -1   2   1 19910.9 648.297   7
  -1   2   1 18941.2 660.209  35
   1   2  -1 19156.9 568.265  10
   1  -2   1 18787.8 620.398   7
  -1   2   1 19930.0 637.573   3
  -1  -2  -1 20177.8 578.169  10
  -1   2   1 19075.5 578.976  31
  -1   2   1 19398.7 562.528   1
  -1   2   1 20098.4 638.559  38
   1   2  -1 19134.4 641.463  37
   1  -2   1 18771.0 646.252  18
   1   2  -1 20108.8 617.194  30
  -1   2   1 18721.5 591.375   9
  -1   2   1 19680.3 603.486  33
  -1  -2  -1 19930.4 608.376  33
   1   2  -1 18932.0 599.344   4
   1   2  -1 19308.3 601.488   8
   1   2  -1 20138.3 621.596  31
  -1  -2  -1 19653.8 575.053   2
  -1   2   1 17915.8 593.025   8
  -1  -2  -1 19487.3 572.529   5
  -1   2   1 20193.1 663.803  18
  -1   2   0 4003.68 236.647   6
  -1   2   0 3822.94 213.552  33
  -1   2   0 3088.11 199.605   8
  -1   2   0 3676.56 202.251  31
   1   2   0 3743.66 236.027  20
  -1  -2   0 3909.01 201.210  10
  -1   2   0 4257.73 245.884   3
   1   2   0 4063.89 227.856   8
   1  -2   0 3639.79 228.834   7
  -1   2   0 3390.29 215.921  38
  -1  -2   0 4211.44 248.027  20
   1  -2   0 3428.06 216.786  38
  -1  -2   0 4173.52 256.260  37
   1   2   0 3811.11 241.278  37
  -1  -2   0 4108.07 249.125  36
  -1  -2   0 4062.36 206.310   5
  -1   2   0 3260.36 185.220   5
   1   2   0 4231.21 254.238  19
  -1   2   0 3812.80 251.898  35
   1  -2   0 3840.51 244.552  18
  -1  -2   0 3931.34 228.168  34
  -1   2   0 3512.09 238.636  18
   1   2   0 3889.89 224.079   4
  -1   2   0 3632.20 213.501   4
  -1   2   0 3683.44 212.520   9
   1   2   0 3927.62 217.963   9
  -1   2   0 3798.54 224.566  32
  -1  -2   0 3815.02 197.520   1
  -1   2   0 3496.64 194.098   1
   1   2   0 3515.19 215.625  31
   1   2   0 3778.78 225.757  30
  -1  -2   0 4033.86 206.561   2
  -1   2   0 3897.35 241.404   7
   1   2   1 18822.2 572.525   2
  -1  -2   1 19268.4 578.355   2
  -1   2  -1 19351.5 667.011  35
  -1   2  -1 19331.5 628.309   6
  -1   2  -1 19879.6 662.891  18
  -1   2  -1 19773.3 608.308  32
   1   2   1 19201.2 643.931  19
  -1  -2   1 19275.5 571.286  10
  -1   2  -1 19129.8 631.099   3
   1  -2  -1 18461.3 618.706   7
   1   2   1 19495.8 594.778   9
  -1   2  -1 19926.7 648.552   7
  -1   2  -1 20450.0 620.145  38
  -1   2  -1 19065.0 565.359   5
   1   2   1 20086.1 649.907  20
  -1  -2   1 20057.8 660.878  37
   1   2   1 19261.6 648.224  37
  -1  -2   1 19869.3 650.688  36
  -1   2  -1 20345.2 578.328  36
  -1  -2   1 20772.3 652.332  20
   1  -2  -1 20553.4 592.600  31
  -1  -2   1 19845.8 621.404  34
  -1   2  -1 19097.3 579.903  33
  -1   2  -1 20694.2 616.753   4
   1   2   1 20190.0 619.109  31
   1  -2  -1 18664.5 615.572  38
   1   2   1 19093.1 621.926  30
   1   2   1 19191.9 611.122   8
  -1   2  -1 20334.6 612.761   8
  -1  -2   1 19617.1 568.712   1
   1  -2  -1 19588.8 571.889  10
  -1   2  -2 48925.3 1274.29   7
  -1  -2   2 51048.3 1257.21   8
   1   2   2 48324.1 1202.81   2
   1  -2  -2 46276.4 1240.94   7
  -1  -2   2 49675.6 1215.02   2
   1  -2  -2 49607.9 1197.15  10
  -1  -2   2 50308.2 1201.51  10
  -1   2  -2 47783.1 1188.26   5
   1   2   2 50250.0 1292.27  20
  -1   2  -2 49676.0 1264.13   6
  -1  -2   2 50869.0 1285.40  20
   1   2   2 50657.3 1301.31  37
  -1  -2   2 52108.2 1312.62  37
  -1  -2   2 48089.3 1280.45  36
  -1   2  -2 48990.0 1222.00  36
  -1   2  -2 49019.7 1315.89  35
   1   2   2 48497.1 1220.26   9
  -1  -2   2 51333.5 1262.78  34
  -1   2  -2 45452.3 1279.86  18
  -1  -2   2 50575.6 1196.96   1
  -1   2  -2 49606.4 1195.57  33
  -1   2  -2 48997.4 1211.99  32
  -1   2  -2 48847.2 1223.67  38
   1   2   2 49105.6 1243.88  31
   1   2   2 48694.0 1280.25  19
   1  -2  -2 51447.7 1229.49  31
   1   2   2 50971.1 1260.87   8
   1   2   2 49360.8 1267.90  30
  -1   2  -2 47691.3 1231.56   4
  -1   2  -2 44944.5 1219.20   8
   1  -2  -2 47206.9 1249.27  38
  -1   2  -2 47734.5 1256.77   3
  -1  -2   3 35380.7 922.086   1
  -1   2  -3 34257.8 963.727   6
   1   2   3 35386.3 936.730   2
  -1   2  -3 34924.2 959.444   4
   1  -2  -3 35917.0 934.150  10
   1  -2  -3 34088.5 954.702   7
  -1   2  -3 34234.1 955.368   8
  -1   2  -3 36552.4 992.449   7
  -1   2  -3 35520.2 925.702   5
  -1  -2   3 34635.4 923.728  10
  -1  -2   3 35622.3 999.631  20
   1  -2  -3 33417.2 968.947  38
   1   2   3 36138.5 1019.39  37
  -1  -2   3 35711.5 1023.77  37
  -1  -2   3 35572.8 1002.64  36
   1   2   3 34957.9 994.595  19
   1   2   3 34622.0 943.050   9
  -1   2  -3 34272.9 958.103  36
  -1   2  -3 35453.5 1034.16  35
  -1  -2   3 35553.0 974.403  34
  -1   2  -3 35810.0 1019.00  18
   1  -2  -3 37102.6 985.206   9
   1   2   3 34323.4 962.489  31
   1  -2  -3 36415.8 955.638  31
   1   2   3 35274.7 987.995  30
  -1  -2   3 36319.2 980.050   8
  -1   2  -3 33941.2 967.732   3
   1   2   3 35359.5 1008.05  20
   1  -2  -4 529.869 92.3572   1
  -1   2  -4 842.497 114.882   4
  -1   2  -4 455.066 98.0773  18
   1  -2  -4 497.060 103.360  38
  -1   2  -4 481.411 91.0505   6
   1  -2  -4 592.788 97.9331   7
  -1   2  -4 478.543 91.0449   3
   1  -2  -4 386.156 88.1681  10
   1   2   4 508.522 90.6858   2
  -1  -2   4 561.057 93.2676  10
  -1  -2   4 730.322 113.149  34
   1   2   4 590.411 110.370  20
  -1  -2   4 570.364 110.677  20
   1   2   4 631.349 115.225  37
  -1   2  -4 510.140 95.7131   7
  -1  -2   4 724.881 125.046  37
  -1  -2   4 672.452 113.201  36
  -1  -2   4 619.774 96.4363   1
  -1   2  -4 457.148 92.6148  36
   1   2   4 435.811 95.6829  19
  -1   2  -4 731.074 125.384  35
  -1   2  -4 469.450 84.7404   5
   1  -2  -4 507.618 98.1892  33
   1   2   4 719.684 112.972   9
   1  -2  -4 490.727 93.8731   9
   1   2   4 682.280 103.943  31
   1  -2  -4 534.861 95.1443  31
  -1   2  -4 601.873 106.749  30
   1   2   4 517.179 99.4391  30
  -1   2  -4 534.529 101.779   8
  -1  -2   4 620.082 115.742   8
  -1  -2   5 212.695 74.2646   1
  -1  -2   5 219.784 75.3727  36
   1  -2  -5 191.536 71.5746   1
   1   2   5 219.064 85.3132  19
  -1   2  -5 178.820 66.1109   6
  -1   2  -5 210.729 82.4411  18
  -1   2  -5 230.940 70.4195   3
  -1  -2   5 183.351 76.2275   8
   1  -2  -5 274.707 79.1783  10
  -1  -2   5 177.192 65.5110  10
  -1  -2   5 283.219 96.8539  37
   1   2   5 179.335 63.4876   2
  -1   2  -5 124.415 68.7821   5
   1  -2  -5 500.709 101.668  38
  -1  -2   5 60.9233 71.4931  20
   1  -2  -5 247.503 73.5499  31
  -1   2  -5 131.226 72.4506  36
  -1   2  -5 187.826 78.4268   4
  -1  -2   5 170.499 73.4866  34
   1   2   5 134.495 65.9178   9
   1  -2  -5 137.539 66.0547   9
   1   2   5 222.533 71.9397  31
  -1   2  -5 215.761 81.9062  30
  -1   2  -5 240.044 70.3972   7
  -1   2  -5 90.8239 65.4312   8
  -1   2  -6 148519. 3378.95   5
  -1   2  -6 155726. 3436.07   4
   1  -2  -6 155418. 3397.68  10
   1  -2  -6 149028. 3403.53  38
   1   2   6 154193. 3413.66   9
  -1  -2   6 151979. 3505.78  37
   1   2   6 141840. 3431.07  19
  -1  -2   6 157295. 3389.19  10
  -1  -2   6 148977. 3433.33  34
   1  -2  -6 150358. 3433.36   9
   1   2   6 154214. 3415.30  31
   1  -2  -6 156009. 3434.84  31
  -1   2  -6 148160. 3441.31  30
  -1  -2   6 155258. 3447.69   8
  -1   2  -6 148932. 3451.22  36
  -1  -2   6 151802. 3387.99   1
   1   2   6 147433. 3391.04   2
  -1   2  -6 152615. 3438.14   8
  -1  -2   7 13601.7 567.684   8
  -1  -2   7 13523.4 535.505   1
   1  -2  -7 13610.1 536.646  10
   1  -2  -7 13180.5 533.564  38
   1   2   7 14018.6 557.698   9
  -1  -2   7 14151.9 611.024  37
   1   2   7 13805.3 572.196  19
  -1   2  -7 13936.2 584.677  36
  -1  -2   7 12325.3 544.909  34
   1  -2  -7 14381.3 568.837  31
  -1   2  -7 14144.5 576.240  30
  -1   2  -7 14188.3 545.824   5
   1   2   7 12758.4 534.475   2
  -1   2  -7 13007.6 551.878   4
  -1   2  -8 30190.5 991.003   4
  -1  -2   8 32444.3 975.801   1
   1   2   8 31082.8 990.914   9
   1  -2  -8 31497.8 964.683  10
  -1   2  -8 30288.4 1013.98  36
   1  -2  -8 29744.7 938.330  38
  -1  -2   8 30109.3 1036.70  37
   1   2   8 30537.1 996.435  19
  -1  -2   8 29572.2 986.715  34
   1  -2  -8 30540.4 981.535  31
  -1   2  -8 33065.0 1007.37  30
  -1  -2   8 30991.6 1002.75   8
   1   2   8 29263.9 958.812   2
   1   2   9 3441.66 281.264   2
  -1  -2   9 3059.59 264.049   1
  -1   2  -9 3645.32 301.073   4
   1  -2  -9 3296.69 257.381  38
   1  -2  -9 3493.54 276.028  10
   1   2   9 3426.54 289.413   9
  -1  -2   9 3598.53 303.250   8
  -1  -2   9 4134.48 337.653  37
   1   2   9 3375.64 290.179  19
  -1   2  -9 3407.00 294.192  36
  -1  -2   9 3789.89 304.977  34
   1  -2  -9 4429.00 319.596  31
  -1   2  -9 3456.63 281.968  30
  -1   2 -10 24947.1 931.272   4
   1  -2 -10 25653.3 900.116  10
  -1  -2  10 25148.5 904.956   1
   1   2  10 24224.2 926.414   9
  -1  -2  10 25964.8 987.279  37
   1   2  10 23537.9 910.292  19
  -1   2 -10 24814.0 938.129  36
  -1  -2  10 23842.7 927.813  34
   1  -2 -10 26787.1 939.284  31
  -1   2 -10 27509.3 930.236  30
  -1  -2  10 25613.4 944.795   8
   1   2  10 24077.7 901.351   2
  -1   2 -11 9610.28 557.411   4
   1  -2 -11 11666.8 574.078  10
   1   2  11 9902.90 572.655   9
  -1  -2  11 10782.0 615.270  37
   1   2  11 10166.9 568.589  19
  -1   2 -11 11859.1 614.254  36
  -1  -2  11 10480.5 585.512  34
  -1  -2  11 10519.9 559.361   1
   1  -2 -11 12033.9 599.085  31
  -1   2 -11 11846.2 573.861  30
  -1  -2  11 11678.2 609.922   8
  -1   2 -12 35324.5 1169.04  30
   1  -2 -12 34549.7 1177.82  10
   1   2  12 30953.3 1167.74  19
  -1  -2  12 35210.9 1278.07  37
  -1   2 -12 34734.7 1231.77  36
   1  -2 -12 33304.0 1196.83  31
  -1  -2  12 35518.8 1198.53   1
  -1   2 -12 33583.1 1207.64   4
   1  -2 -13 12654.4 432.395  41
  -1  -2  13 12490.6 451.928  45
   1   2  13 11223.4 649.193  19
  -1  -2  13 13052.2 736.448  37
   1  -2 -13 11347.0 649.291  31
  -1   2 -13 11696.6 663.967   4
   1  -2 -13 12039.5 416.173  25
   1  -2 -14 13989.0 464.862  25
   1  -2 -14 13945.4 469.397  24
   1  -2 -14 13715.4 461.552  11
   1   2  14 13666.5 482.631  51
   1   2  14 12494.9 457.433  12
  -1  -2  14 13874.6 496.646  46
  -1  -2  14 13784.2 499.193  49
   1  -2 -14 13729.6 472.944  41
   1  -2 -14 14105.3 465.752  48
  -1  -2  14 13708.9 495.405  45
   1   2  14 13610.1 474.199  44
  -1  -2  15 38273.7 1046.39  46
   1   2  15 36130.3 1007.46  12
   1  -2 -15 38270.2 1016.53  41
   1   2  15 37878.1 1028.35  51
   1  -2 -15 37824.1 995.486  48
   1   2  15 39877.2 1026.77  44
  -1  -2  15 38453.8 1018.59  12
   1  -2 -15 37752.5 997.845  25
  -1  -2  15 38391.2 1048.42  45
   1  -2 -15 38109.9 1010.55  24
  -1  -2  15 38875.2 1055.21  49
   1  -2 -15 38209.3 1001.07  11
   1   2  16 8802.17 372.462  44
   1   2  16 7682.81 363.826  51
   1  -2 -16 8026.87 346.040  48
  -1  -2  16 8746.85 393.068  45
   1  -2 -16 8760.60 361.299  11
   1  -2 -16 8501.07 368.886  41
   1   2  16 8270.84 362.172  12
  -1  -2  16 8425.65 367.670  12
  -1  -2  16 8547.52 388.708  46
   1  -2 -16 7754.59 345.428  25
  -1  -2  16 8218.03 380.298  49
   1  -2 -16 8263.38 359.116  24
   1  -2 -17 29598.0 838.911  48
   1  -2 -17 30245.3 853.484  11
   1   2  17 30260.0 886.279  51
   1  -2 -17 29216.6 844.650  25
   1   2  17 27512.7 849.006  12
   1  -2 -17 29716.5 864.784  41
  -1  -2  17 30147.1 872.234  12
   1   2  17 30097.3 867.000  44
  -1  -2  17 29665.2 894.828  49
  -1  -2  17 29435.7 897.419  46
  -1  -2  17 28507.0 888.182  45
   1  -2 -17 30196.7 866.892  24
   1  -2 -18 1967.41 177.047  24
   1  -2 -18 2133.27 187.354  11
   1  -2 -18 1954.25 173.944  25
  -1   2 -18 2112.68 187.877  53
   1   2  18 2149.43 186.436  44
   1   2  18 1710.02 180.186  51
  -1  -2  18 1663.09 181.944  49
  -1  -2  18 1858.72 192.901  46
   1  -2 -18 1837.25 177.303  41
  -1  -2  18 1721.34 184.476  12
   1   2  18 1595.29 178.092  12
  -1  -2  18 1945.18 196.640  45
   1  -2 -19 14749.2 563.299  24
   1  -2 -19 16054.1 562.972  25
  -1  -2  19 15470.5 606.075  46
  -1  -2  19 16008.8 602.526  45
   1  -2 -19 15377.6 574.324  41
   1   2  19 15975.5 594.205  51
  -1  -2  19 15019.5 572.820  12
   1   2  19 15693.2 579.687  12
  -1   2 -19 15508.9 570.512  53
   1  -2 -19 16025.7 567.691  11
  -1  -2  20 19790.9 695.650  45
   1   2  20 19720.3 682.602  51
   1  -2 -20 18950.2 642.984  25
   1  -2 -20 18441.1 641.402  11
   1  -2 -20 18443.1 656.788  41
  -1  -2  20 18618.2 692.870  46
   1  -2 -20 18792.2 656.843  24
  -1  -2  20 17222.9 646.358  12
   1   2  20 18813.9 660.906  12
  -1   2 -20 18624.1 653.203  53
  -1  -2  21 4387.01 306.859  46
  -1   2 -21 3852.37 269.650  53
   1  -2 -21 3765.59 260.862  11
   1  -2 -21 3928.26 270.547  24
   1  -2 -21 4300.50 281.000  41
   1  -2 -21 4191.27 264.898  25
   1   2  21 4119.91 282.945  12
  -1  -2  21 4062.10 281.980  12
  -1   2 -21 3951.23 259.987  11
  -1  -2  21 3383.02 270.268  45
   1   2  21 4183.43 286.319  51
   1  -2 -22 886.419 134.783  25
   1   2  22 769.704 148.556  51
   1  -2 -22 768.105 133.254  24
  -1   2 -22 787.569 130.984  11
   1   2  22 736.872 139.916  12
  -1  -2  22 738.931 156.599  46
   1  -2 -22 729.428 138.521  41
  -1   2 -22 901.015 146.101  53
  -1  -2  22 842.503 149.688  45
  -1  -2  22 764.775 142.278  12
   1  -2 -22 882.486 142.446  11
   1  -2 -23 5680.02 325.615  41
  -1  -2  23 5034.39 319.774  45
   1   2  23 5025.59 322.851  51
   1  -2 -23 5523.17 314.469  11
  -1   2 -23 5158.58 297.787  11
  -1  -2  23 5288.50 324.400  12
   1  -2 -23 4883.01 290.299  25
   1   2  23 5037.15 314.796  12
  -1   2 -23 4619.48 299.515  53
  -1  -2  23 4872.25 329.236  46
   1  -2 -24 3783.97 259.535  11
  -1   2 -24 3836.58 254.968  11
  -1   2 -24 3571.83 259.336  53
  -1  -2  24 4351.65 305.978  46
   1  -2 -24 4178.91 277.879  41
  -1  -2  24 3799.93 278.972  12
   1   2  24 4044.61 280.189  12
  -1  -2  24 4011.60 278.237  45
   1  -2 -24 3757.44 251.006  25
   1   2  24 3914.78 281.994  51
   1   2  25 256.520 106.623  51
  -1  -2  25 340.582 120.591  46
   1  -2 -25 262.367 101.176  41
   1   2  25 319.362 110.939  12
  -1   2 -25 259.816 97.8249  53
  -1  -2  25 275.773 115.089  12
   1  -2 -25 141.452 87.8601  11
   1   2  26 4410.91 278.819  12
  -1  -2  26 5241.43 301.076  12
   1  -2 -26 4841.05 285.355  41
  -1  -2  26 5028.55 308.066  46
  -1   2 -26 4551.05 275.653  53
   1  -2 -26 5762.59 299.697  11
   1   2  26 5111.26 302.648  51
   1   2  27 1494.11 160.970  51
  -1  -2  27 1198.25 153.982  46
  -1  -2  27 1396.41 160.051  12
   1   2  27 1203.57 139.514  12
   1  -2 -27 1445.20 151.671  11
  -1   2 -27 1351.90 147.471  53
   1  -2 -27 1427.66 151.018  41
   1  -2 -28 1609.76 147.230  11
  -1  -2  28 1444.07 153.859  46
   1  -2 -28 1788.58 155.289  41
   1   2  28 1436.64 149.323  51
  -1  -2  28 1281.37 143.818  12
   1   2  28 1458.29 144.061  12
  -1   2 -28 1705.53 151.559  53
  -1   2 -29 1259.93 119.205  47
  -1  -2  29 1287.48 131.727  46
   1  -2 -29 1118.65 114.495  11
  -1  -2  29 1075.82 122.042  12
   1   2  29 1169.70 118.279  12
  -1   2 -29 1347.49 123.774  53
   1  -2 -29 1056.83 112.839  41
   1  -2 -29 1258.58 124.937  43
   1   2  29 1254.46 126.614  51
   1   2  30 4715.77 221.097  51
  -1  -2  30 5303.01 236.193  46
   1  -2 -30 4829.42 214.723  41
  -1   2 -30 4409.19 208.133  47
  -1   2 -30 5237.16 222.121  53
  -1  -3 -29 2290.09 146.934  41
   1   3 -29 2102.78 139.900  47
  -1   3  29 1984.78 139.425  46
   1   3 -29 2245.26 146.071  53
   1   3 -28 463.316 79.0489  47
   1   3 -28 472.535 85.8600  53
  -1   3  28 520.552 91.1140  46
  -1   3  28 387.555 86.9500  12
  -1  -3 -28 472.957 85.7723  41
  -1  -3 -28 459.850 83.3399  24
   1   3 -27 96.4890 59.1052  47
  -1   3  27 55.2638 63.7140  46
  -1  -3 -27 85.0263 65.2499  24
   1  -3  27 118.362 74.1032  12
  -1  -3 -27 210.876 79.2700  41
   1  -3  27 26.0175 62.9935  54
  -1   3  27 103.234 70.6650  12
   1   3 -27 51.5816 64.5850  53
  -1  -3 -26 2289.36 188.642  24
   1   3 -26 3049.18 213.249  53
  -1  -3 -26 2555.38 198.254  41
   1   3 -26 2539.53 197.747  47
   1  -3  26 2382.10 202.051  12
  -1   3  26 2449.83 201.742  12
   1  -3  26 2699.43 207.979  54
  -1   3  26 2457.94 200.575  46
  -1   3  25 1087.73 142.860  45
  -1   3  25 1048.56 152.829  46
   1  -3  25 918.126 146.623  12
   1  -3  25 1244.65 165.557  51
   1  -3  25 840.973 136.767  54
  -1  -3 -25 981.091 137.690  41
  -1   3  25 948.268 145.519  12
  -1  -3 -25 964.732 138.798  24
   1   3 -25 931.233 135.559  53
   1   3 -25 932.285 133.396  47
   1   3 -24 1498.23 168.523  47
  -1  -3 -24 1494.55 169.971  41
  -1   3  24 1258.36 172.856  46
   1  -3  24 1552.27 188.117  51
   1  -3  24 1275.98 166.157  54
   1  -3  24 1565.17 183.814  12
   1   3 -24 1367.31 164.497  53
  -1  -3 -24 1276.35 156.778  24
   1   3 -24 1249.98 147.570  39
  -1   3  24 1240.00 166.619  12
   1  -3  23 773.513 143.867  12
  -1   3  23 681.759 135.523  12
  -1   3  23 649.482 139.932  46
   1  -3  23 790.139 155.929  51
   1   3 -23 692.907 131.439  47
  -1  -3 -23 617.047 124.109  41
  -1  -3 -23 537.532 118.703  24
   1   3 -23 736.460 123.089  39
   1  -3  23 852.846 153.395  54
   1   3 -23 706.319 130.443  53
   1  -3  22-12.8736 92.3819  54
   1  -3  22 90.8308 87.3974  12
  -1   3  22 122.869 104.732  46
  -1  -3 -22 58.1635 81.4658  41
   1  -3  22-13.9318 115.440  51
  -1  -3 -22-11.9473 79.3752  24
   1   3 -22-11.2487 71.5530  39
   1   3 -22 12.7087 80.8391  47
  -1  -3 -22 55.7865 83.7918  27
   1   3 -22 60.0470 81.9742  53
  -1   3  22 49.9099 88.4669  12
   1   3 -21 3079.47 246.807  47
   1  -3  21 3187.27 259.386  51
  -1  -3 -21 3022.74 223.021  48
   1  -3  21 3022.74 253.879  54
  -1   3  21 3344.91 258.451  12
   1   3 -21 2425.75 217.093  39
  -1  -3 -21 3559.02 251.589  24
   1  -3  21 3085.31 253.073  12
  -1   3  21 3136.13 266.569  46
   1   3 -21 2842.71 231.128  53
  -1  -3 -21 3228.12 242.427  27
  -1  -3 -21 3010.69 232.351  41
  -1   3  20 5018.21 327.304  46
   1   3 -20 5600.36 317.574  39
   1   3 -20 5397.48 331.286  47
   1  -3  20 5539.07 331.306  54
  -1  -3 -20 5330.04 304.946  27
   1  -3  20 5011.42 310.849  46
  -1  -3 -20 5585.18 314.023  41
  -1  -3 -20 5359.49 314.297  24
   1  -3  20 5394.56 323.487  12
  -1   3  20 5033.55 312.760  12
   1   3 -20 5232.23 312.329  53
  -1  -3 -20 5910.97 310.723  48
   1  -3  20 4981.30 329.363  51
  -1  -3 -19 541.625 114.570  24
   1   3 -19 710.305 125.864  39
   1  -3  19 427.258 107.349  46
   1  -3  19 500.098 108.587  12
  -1  -3 -19 553.704 119.307  41
  -1  -3 -19 480.634 106.911  48
  -1  -3 -19 528.589 116.751  27
   1  -3  19 424.515 116.924  54
   1   3 -19 411.170 104.642  47
   1   3 -19 392.676 97.9079  53
  -1   3  19 559.924 121.716  12
   1  -3  19 577.653 128.351  51
   1   3 -18 10202.8 445.226  39
  -1  -3 -18 10391.7 438.538  48
   1   3 -18 11012.3 480.231  47
   1  -3  18 11074.2 470.836  46
  -1   3  18 10921.7 462.981  12
  -1  -3 -18 11678.6 460.798  27
  -1  -3 -18 10690.7 454.879  24
   1  -3  18 11177.0 474.811  54
   1  -3  18 11648.9 481.924  12
  -1  -3 -18 10818.1 446.638  41
   1   3 -18 10968.9 457.692  53
   1  -3  18 11236.2 491.261  51
   1   3 -17 4379.12 266.286  53
   1  -3  17 4180.67 273.787  12
  -1   3  17 4341.53 270.960  12
   1   3 -17 3881.76 265.111  47
   1  -3  17 4251.91 273.050  54
   1  -3  17 4103.12 268.331  46
  -1  -3 -17 4330.26 258.117  41
   1   3 -17 4771.04 275.489  39
   1  -3  17 4638.05 293.434  51
  -1  -3 -17 4271.62 261.100  24
  -1  -3 -17 4421.89 265.292  27
  -1  -3 -17 4268.15 255.363  48
   1  -3  16 2563.17 204.097  46
  -1  -3 -16 2363.32 192.785  24
  -1  -3 -16 2725.36 196.748  41
   1  -3  16 2560.07 212.925  51
   1   3 -16 2584.98 209.502  47
  -1   3  16 2304.82 197.233  12
  -1  -3 -16 2545.71 190.520  48
   1   3 -16 2113.81 186.220  39
   1  -3  16 2406.07 198.643  12
   1  -3  16 2513.61 206.747  54
  -1  -3 -16 2379.57 192.256  27
  -1  -3 -15 5097.39 278.075  24
   1  -3  15 5308.33 292.838  46
   1  -3  15 5349.79 294.772  54
  -1  -3 -15 5479.82 279.057  48
  -1   3  15 5836.06 296.597  12
  -1  -3 -15 5485.19 277.464  41
   1   3 -15 5452.04 286.310  39
  -1  -3 -15 5497.84 284.844  27
   1   3 -15 5666.61 300.456  47
   1  -3  15 5959.69 304.252  12
   1  -3  15 5336.36 301.581  51
   1  -3  14 3173.23 219.306  54
  -1  -3 -14 3384.52 208.273  48
   1   3 -14 3361.46 221.922  47
   1  -3  14 3146.56 212.894  46
  -1  -3 -14 3125.97 204.316  21
  -1  -3 -14 2998.55 195.434  41
   1   3 -14 3410.55 216.114  39
  -1  -3 -14 3196.37 206.397  24
  -1  -3 -14 3135.41 201.389  14
   1  -3  14 3364.48 222.102  12
   1  -3  14 3085.50 220.192  51
  -1  -3 -13 2897.58 185.636  48
  -1  -3 -13 2293.62 167.713  14
   1   3 -13 2523.42 187.970  47
   1  -3  13 2652.10 191.134  12
   1  -3  13 2622.52 180.668  23
   1  -3  13 2391.33 183.402  46
  -1  -3 -13 2701.50 182.866  24
  -1  -3 -13 2844.97 188.779  21
   1   3 -13 2598.98 185.236  39
   1  -3  13 2757.48 194.062  54
   1  -3  13 2733.78 200.627  51
   1  -3  12 27929.6 786.190  46
  -1  -3 -12 28143.2 764.121  48
  -1  -3 -12 27296.4 766.612  24
   1  -3  12 28632.9 766.982  23
   1  -3  12 27417.9 779.004  54
   1  -3  12 27370.0 795.395  51
   1  -3  12 28435.9 780.798  12
  -1  -3 -12 26639.3 765.430  21
   1   3 -12 28584.2 780.766  39
   1   3 -12 27219.2 788.655  47
  -1   3  11 6126.02 473.384   9
   1   3 -11 6309.88 459.836  36
   1  -3  11 6198.04 495.305  35
  -1   3  11 6395.25 471.531  33
  -1  -3 -11 7116.38 498.488  31
   1  -3  11 6400.39 489.677   8
   1   3 -11 6876.55 487.344   4
   1   3 -10 3065.99 310.308   4
  -1   3  10 3028.61 311.664   9
   1   3 -10 3038.79 306.913  36
   1  -3  10 3294.56 342.620  35
  -1   3  10 2825.63 303.322  33
  -1  -3 -10 3092.01 317.726  31
   1  -3  10 3214.19 336.408   8
   1   3  -9 19345.5 815.394   4
  -1   3   9 19601.4 826.231   9
   1   3  -9 19453.4 819.077  36
   1  -3   9 19270.2 860.850  35
   1  -3   9 19825.7 820.312  18
   1  -3   9 20155.7 848.088   8
  -1   3   9 18978.6 808.652  33
  -1  -3  -9 20024.8 836.588  31
   1   3  -8 334.702 111.100   4
  -1  -3  -8 560.464 133.162  38
   1   3  -8 310.057 113.760  36
   1  -3   8 349.256 123.445  35
   1  -3   8 306.866 112.593  18
  -1   3   8 449.081 121.016  33
  -1   3   8 312.581 111.736   9
   1   3  -8 374.264 119.239  32
  -1  -3  -8 334.154 117.418  31
   1  -3   8 243.693 112.652   8
   1  -3   7 30828.8 1112.10  35
  -1  -3  -7 33230.0 1057.67  38
  -1   3   7 31046.0 1045.09   9
   1   3  -7 30793.8 1066.54  36
   1  -3   7 32834.8 1092.13  18
  -1   3   7 31424.6 1050.55  33
   1   3  -7 32845.4 1084.07  32
  -1  -3  -7 34552.8 1106.23  31
   1  -3   7 31542.4 1081.94   8
   1   3  -7 32039.9 1061.72   4
   1  -3   6 11667.2 517.160   7
  -1  -3  -6 12122.8 556.108  38
   1  -3   6 12600.7 589.936  18
   1   3  -6 12509.2 565.630   4
  -1   3   6 12027.1 555.586   9
   1   3  -6 12685.9 585.410  36
   1  -3   6 13429.9 629.843  35
  -1   3   6 12398.1 556.752  33
   1   3  -6 12180.5 575.444  32
  -1  -3  -6 12965.7 591.861  31
   1  -3   6 12839.9 590.583   8
   1   3  -5 39186.5 1177.12   4
  -1  -3  -5 40393.9 1190.55  20
   1  -3   5 37663.7 1139.55   7
   1  -3   5 41116.6 1260.51  35
  -1  -3  -5 39405.8 1184.40  38
  -1   3   5 38276.5 1162.33   9
   1   3  -5 40311.2 1215.27  36
   1  -3   5 37080.7 1203.19  18
  -1   3   5 39641.7 1166.38  33
   1   3  -5 39411.2 1214.67  32
  -1  -3  -5 41484.0 1219.34  31
   1  -3   5 40783.5 1218.31   8
   1   3  -4 19491.3 714.264   4
  -1   3   4 19014.3 685.398  33
   1  -3   4 18340.0 685.283   7
   1  -3   4 19851.5 776.692  35
  -1  -3  -4 19329.2 712.041  20
   1   3  -4 19346.7 733.790  36
  -1  -3  -4 20506.4 740.024  31
   1  -3   4 19652.4 752.188  18
   1   3  -4 18630.6 734.756  32
   1  -3   4 20317.4 746.565   8
  -1   3   4 18675.7 695.476   9
  -1  -3  -3 15283.6 599.787  20
   1  -3   3 14759.0 642.539  35
   1  -3   3 15157.3 596.716   7
   1   3  -3 14878.5 622.588  36
   1  -3   3 14235.9 617.019  18
  -1   3   3 15223.5 569.473  33
   1   3  -3 14766.9 629.747  32
  -1  -3  -3 15533.6 614.557  31
   1  -3   3 15191.7 616.053   8
   1   3  -3 16206.7 618.244   4
  -1   3   3 14440.2 579.291   9
   1  -3   3 14778.6 538.645  38
  -1  -3  -2 23941.0 783.444  20
   1   3  -2 23862.5 792.210   4
   1  -3   2 21286.5 717.475  38
   1  -3   2 22485.5 809.931  18
  -1   3   2 23149.9 770.794   9
   1  -3   2 22916.1 776.492   7
  -1  -3  -1 66827.5 1630.34  34
  -1  -3  -1 69254.5 1699.53  20
   1  -3   1 63456.1 1644.21  38
   1   3  -1 66165.0 1720.23  19
   1  -3   1 62381.2 1715.38  18
  -1   3   1 66348.2 1684.47   9
   1   3  -1 66623.5 1687.48   9
   1   3  -1 66820.3 1705.61   4
   1  -3   1 64005.1 1687.73   7
   1  -3   0 37156.5 1122.31   7
  -1  -3   0 39393.2 1125.12  20
   1  -3   0 36933.4 1098.40  38
   1   3   0 39644.9 1159.66  19
   1  -3   0 38897.6 1167.46  18
  -1  -3   0 40695.2 1082.38  34
   1   3   0 41038.3 1160.00   8
  -1   3   0 39017.2 1127.60   9
   1   3   0 41501.5 1161.95   4
   1   3   0 41919.5 1140.53   9
  -1   3   0 38263.9 1130.84   4
   1  -3  -1 63555.4 1679.22   7
  -1   3  -1 68729.0 1707.19   9
  -1  -3   1 67279.4 1683.39  20
   1  -3  -1 61496.5 1657.32  38
  -1  -3   1 67413.5 1766.00  37
   1   3   1 67540.1 1717.35  19
   1  -3  -1 63486.0 1708.01  18
  -1  -3   1 66064.6 1620.97  34
   1   3   1 65528.0 1671.22   9
  -1   3  -1 67211.6 1702.54   4
  -1   3  -2 25329.4 819.616   4
   1  -3  -2 23041.4 788.548   7
  -1  -3   2 23498.9 787.779  20
   1  -3  -2 23433.1 795.484  38
  -1  -3   2 23906.8 855.363  37
   1   3   2 24779.9 822.539  19
   1   3   2 23938.4 787.270   9
  -1  -3   2 23503.6 745.641  34
   1  -3  -2 24951.3 799.617  31
   1  -3  -3 14605.8 577.274   7
  -1  -3   3 15332.6 649.349  37
   1   3   3 14874.2 599.193  19
   1   3   3 15377.8 587.848   9
  -1  -3   3 14500.3 545.995  34
   1  -3  -3 15160.0 586.930  31
  -1  -3   3 14669.9 610.033   8
  -1  -3   3 15154.1 589.400  20
  -1   3  -3 14647.9 593.873   4
   1  -3  -3 13919.4 583.535  38
  -1  -3   4 20317.6 741.294   8
   1  -3  -4 18390.7 700.168  38
  -1  -3   4 19651.6 701.115  20
  -1  -3   4 18789.4 755.632  37
   1   3   4 18713.9 706.766  19
   1   3   4 18929.9 693.294   9
  -1   3  -4 19174.2 703.848  36
  -1  -3   4 18923.2 663.681  34
   1  -3  -4 19565.1 707.559  31
  -1   3  -4 19265.1 712.351   4
   1  -3  -4 18237.3 674.166   7
  -1  -3   5 40845.8 1152.25  34
  -1   3  -5 38956.4 1190.29   4
   1  -3  -5 39022.5 1186.72  38
  -1  -3   5 40581.8 1189.35  20
  -1  -3   5 41102.6 1271.81  37
   1   3   5 39513.2 1176.11   9
   1   3   5 38035.7 1185.12  19
  -1   3  -5 39824.6 1202.09  36
   1  -3  -5 42035.6 1208.91  31
  -1  -3   5 44513.5 1257.98   8
   1  -3  -5 37500.5 1130.17   7
   1  -3  -6 12384.3 563.085  38
  -1  -3   6 12621.1 566.793  20
  -1  -3   6 13049.8 629.836  37
   1   3   6 12413.3 563.257   9
   1   3   6 12340.2 569.962  19
  -1   3  -6 12956.1 591.529  36
   1  -3  -6 12603.1 578.964  31
  -1   3  -6 12532.3 579.865  30
  -1  -3   6 13498.0 606.556   8
  -1   3  -6 12299.5 571.116   4
  -1   3  -7 31434.9 1064.30   4
  -1   3  -7 30382.0 1045.62  30
   1  -3  -7 32307.8 1047.33  38
  -1  -3   7 31055.3 1039.78  20
   1   3   7 32559.2 1061.69   9
  -1  -3   7 34361.8 1153.63  37
   1   3   7 30625.4 1043.28  19
  -1   3  -7 31961.4 1086.45  36
   1  -3  -7 32779.3 1073.48  31
  -1  -3   7 31960.9 1089.57   8
   1  -3  -8 323.713 110.148  38
  -1  -3   8 245.297 107.779  37
  -1   3  -8 305.258 109.917   4
  -1   3  -8 220.929 94.5227  36
   1   3   8 293.306 107.557  19
   1  -3  -8 437.356 122.903  31
   1   3   8 398.792 113.683   9
  -1   3  -8 185.056 94.0719  30
  -1  -3   8 223.127 112.444   8
  -1  -3   9 19914.5 843.602   8
  -1   3  -9 19768.6 845.418  36
   1   3   9 18758.2 801.598   9
   1  -3  -9 18253.2 756.049  38
  -1  -3   9 18978.2 857.820  37
   1   3   9 17646.2 778.891  19
  -1   3  -9 19076.8 815.190   4
   1  -3  -9 20001.8 824.194  31
  -1   3  -9 20033.3 811.891  30
  -1   3 -10 3353.38 325.676   4
   1   3  10 2486.74 288.777   9
   1  -3 -10 2597.77 267.501  38
  -1  -3  10 3280.25 348.516  37
   1   3  10 2722.37 292.779  19
  -1   3 -10 3200.01 332.029  36
   1  -3 -10 3010.13 316.199  31
  -1   3 -10 3079.63 304.620  30
   1   3  11 5904.44 457.075   9
  -1   3 -11 6373.13 478.246   4
  -1  -3  11 6099.25 499.893  37
   1   3  11 5940.20 444.841  19
  -1   3 -11 6422.27 486.136  36
   1  -3 -11 6672.42 481.225  31
  -1   3 -11 6905.03 467.031  30
   1  -3 -12 27506.0 758.920  25
   1  -3 -12 26019.4 746.418  14
   1   3  12 27794.9 775.183  44
   1  -3 -12 27169.1 761.261  48
   1  -3 -12 26700.8 757.395  41
  -1  -3  12 27849.4 798.865  45
  -1  -3  12 28593.4 813.175  49
  -1  -3  12 28170.7 794.665  46
   1   3  12 28045.9 777.098  51
   1  -3 -13 2377.72 174.180  48
   1  -3 -13 3171.98 195.251  25
  -1  -3  13 2799.65 201.812  46
  -1  -3  13 2781.06 196.906  12
   1  -3 -13 2478.24 174.993  14
   1   3  13 2446.76 180.260  44
   1  -3 -13 3097.06 196.119  41
  -1  -3  13 2673.09 201.633  49
  -1  -3  13 2912.40 204.258  45
   1   3  13 2902.68 196.967  51
   1  -3 -14 3256.75 208.121  48
  -1  -3  14 3012.11 218.850  46
  -1  -3  14 3125.80 221.481  45
   1   3  14 2793.86 198.879  44
   1  -3 -14 3216.36 210.416  41
   1  -3 -14 2885.86 193.967  14
  -1  -3  14 2956.59 217.502  49
  -1  -3  14 3101.50 212.805  12
   1   3  14 3138.50 212.846  51
   1  -3 -14 3132.04 203.431  25
  -1  -3  15 5379.20 304.012  46
   1  -3 -15 5665.29 286.383  25
  -1  -3  15 5941.13 316.291  45
   1   3  15 5369.79 286.261  12
   1  -3 -15 5752.73 292.268  41
   1   3  15 5361.70 289.608  44
   1  -3 -15 5492.50 281.355  24
  -1  -3  15 5659.09 312.297  49
   1   3  15 5958.39 306.487  51
  -1  -3  15 5667.74 300.639  12
   1  -3 -15 5402.92 282.590  48
   1  -3 -16 2280.12 185.458  48
  -1  -3  16 2362.48 205.966  49
   1   3  16 2270.41 195.534  51
   1   3  16 2646.99 203.030  44
   1  -3 -16 2242.14 182.576  25
   1  -3 -16 2498.71 191.247  24
  -1  -3  16 2241.23 196.991  46
  -1  -3  16 2542.15 210.212  45
   1  -3 -16 2609.01 200.406  41
  -1  -3  16 2384.01 197.000  12
   1   3  16 2383.87 199.001  12
  -1  -3  17 4274.57 283.481  49
   1  -3 -17 4108.11 256.083  48
   1  -3 -17 4421.00 262.592  25
   1   3  17 4128.71 260.689  44
  -1   3 -17 3855.11 251.806  53
   1  -3 -17 4753.40 277.906  41
  -1  -3  17 4654.30 292.511  45
  -1  -3  17 4716.49 285.022  12
   1  -3 -17 4314.04 259.942  24
  -1  -3  17 4360.98 287.600  46
   1   3  17 4310.02 273.779  51
   1   3  17 4137.48 269.070  12
   1  -3 -18 11064.8 448.273  48
   1   3  18 10653.9 451.552  44
   1  -3 -18 10181.9 441.069  24
   1  -3 -18 10655.5 453.388  41
  -1  -3  18 10866.3 481.761  46
  -1  -3  18 10355.9 470.423  45
  -1  -3  18 10624.7 462.593  12
  -1  -3  18 10865.2 480.164  49
   1   3  18 10253.3 447.796  12
   1  -3 -18 11102.9 449.311  25
   1   3  18 11000.6 470.019  51
  -1   3 -18 10330.7 443.204  53
  -1  -3  19 393.696 122.514  46
   1  -3 -19 585.849 114.075  24
   1   3  19 508.921 112.810  44
   1  -3 -19 609.288 116.594  48
  -1   3 -19 397.468 104.155  53
   1  -3 -19 352.541 105.364  41
   1   3  19 355.034 117.037  51
   1  -3 -19 631.000 114.753  25
  -1  -3  19 544.329 126.307  49
  -1  -3  19 602.810 123.203  12
   1   3  19 587.473 119.881  12
  -1  -3  19 342.786 112.561  45
  -1  -3  20 5397.30 333.260  45
   1  -3 -20 5461.88 311.340  24
   1  -3 -20 4914.18 292.132  48
   1  -3 -20 5563.64 320.802  41
  -1   3 -20 5458.33 313.990  53
  -1  -3  20 5351.80 339.585  46
  -1  -3  20 5407.68 328.094  12
   1   3  20 5320.33 320.305  12
   1   3  20 5227.58 323.973  51
   1  -3 -20 5518.04 308.061  25
   1   3  21 3763.49 272.360  51
   1  -3 -21 3125.70 235.802  25
  -1  -3  21 3036.23 252.082  12
   1  -3 -21 2800.89 229.589  24
  -1  -3  21 3516.81 274.154  46
   1   3  21 2932.95 241.361  12
   1  -3 -21 3118.18 241.571  41
  -1  -3  21 2906.50 250.028  45
   1  -3 -21 2937.53 224.077  48
  -1   3 -21 3158.41 241.930  53
  -1  -3  22 70.7702 101.577  46
  -1  -3  22 159.364 99.7427  45
   1  -3 -22 70.8883 74.0159  24
   1  -3 -22 11.3013 71.8977  25
   1  -3 -22 60.9155 80.9511  41
  -1   3 -22 35.5654 83.0323  53
   1   3  22 123.290 97.5004  12
   1   3  22 91.5874 96.1080  51
  -1  -3  22 65.2614 90.2652  12
  -1  -3  23 600.229 140.013  12
   1   3  23 709.497 139.124  12
  -1  -3  23 733.288 149.227  46
  -1  -3  23 728.737 140.878  45
  -1   3 -23 708.353 136.836  53
   1  -3 -23 714.777 122.610  25
   1  -3 -23 702.842 133.342  41
  -1   3 -23 703.392 123.746  39
   1   3  23 855.483 150.978  51
  -1  -3  24 1267.06 164.253  45
   1   3  24 1317.29 172.969  51
   1  -3 -24 1244.11 161.155  41
   1   3  24 1304.38 171.188  12
  -1  -3  24 1430.08 178.018  12
  -1   3 -24 1188.95 143.716  39
  -1  -3  24 1472.51 184.872  46
  -1   3 -24 1684.23 180.169  53
   1  -3 -24 1339.52 151.736  25
   1  -3 -25 990.517 131.213  25
   1  -3 -25 993.184 141.112  41
   1   3  25 990.789 146.578  51
  -1  -3  25 742.849 139.256  12
  -1   3 -25 930.364 137.206  53
   1   3  25 1010.01 147.705  12
  -1  -3  25 719.316 139.222  46
  -1   3 -26 2603.23 194.263  47
  -1  -3  26 2571.71 213.511  46
   1  -3 -26 2847.88 208.715  41
  -1   3 -26 2579.47 195.480  53
  -1  -3  26 2445.78 203.157  12
   1   3  26 2270.23 192.365  12
   1   3  26 2520.44 208.290  51
   1   3  27 101.024 73.3560  51
  -1  -3  27 130.526 74.6025  46
  -1   3 -27 130.352 59.3468  47
   1  -3 -27 103.834 71.7230  41
  -1  -3  27 92.0011 76.2563  12
   1  -3 -27 52.3506 60.3635  43
  -1   3 -27 68.0647 59.6127  53
   1   3  27 101.573 72.0157  12
  -1  -3  28 379.846 87.0850  46
  -1   3 -28 507.166 83.1344  47
   1   3  28 496.081 89.8520  51
   1  -3 -28 524.519 88.6181  43
   1  -3 -28 505.241 87.9746  41
  -1   3 -28 497.208 86.2132  53
   1   3  28 408.889 85.3441  12
  -1  -3  29 2313.91 159.585  46
  -1   3 -29 1917.82 137.158  47
   1  -3 -29 2205.73 146.352  41
  -1   3 -29 2404.94 149.413  53
   1   3  29 2522.52 160.057  51
   1   4 -28 1592.37 123.050  47
   1  -4  28 1479.51 121.266  54
  -1  -4 -27 2561.77 172.951  24
  -1   4  27 2319.26 167.934  46
  -1  -4 -27 2677.72 170.174  41
   1   4 -27 2809.04 179.076  47
   1  -4  27 2698.94 181.906  54
  -1   4  27 2411.60 170.370  12
  -1  -4 -26 400.404 82.6909  41
   1  -4  26 313.774 88.9906  54
   1   4 -26 238.293 73.3778  47
  -1   4  26 267.689 81.6961  46
   1   4 -26 360.134 78.9110  39
  -1  -4 -26 284.605 81.0265  24
  -1   4  26 235.825 84.1479  12
  -1  -4 -25 8952.68 386.771  24
  -1  -4 -25 10380.3 393.400  41
   1  -4  25 10152.1 414.122  54
   1   4 -25 9442.66 377.988  39
   1   4 -25 9177.87 394.883  47
  -1   4  25 8915.33 394.659  46
  -1   4  25 9118.06 390.480  12
   1  -4  24 1710.36 182.773  54
  -1  -4 -24 1989.05 181.523  24
   1   4 -24 1802.13 177.803  47
  -1  -4 -24 1483.33 152.542  48
  -1   4  24 1332.40 164.991  46
  -1  -4 -24 1706.07 169.753  27
  -1  -4 -24 1563.33 158.410  41
   1   4 -24 1859.45 169.960  39
  -1   4  24 1614.72 172.609  12
   1  -4  23 7853.78 384.033  46
  -1  -4 -23 7693.09 356.618  48
   1   4 -23 8244.50 390.571  47
  -1  -4 -23 7894.15 370.147  27
  -1  -4 -23 7823.47 361.374  41
   1   4 -23 7653.86 364.075  39
   1  -4  23 8406.60 398.053  12
  -1   4  23 7312.56 378.610  46
  -1   4  23 7188.14 367.713  12
   1  -4  23 8079.30 396.378  54
  -1  -4 -23 7553.25 367.903  24
   1  -4  22 10847.9 481.587  54
  -1  -4 -22 10861.7 461.727  24
   1  -4  22 10465.6 466.757  46
   1   4 -22 10679.6 474.886  47
  -1  -4 -22 10094.2 436.583  41
   1   4 -22 11648.2 464.735  39
   1  -4  22 10448.9 473.818  12
  -1   4  22 10637.9 478.326  46
  -1   4  22 10736.9 464.836  12
  -1  -4 -22 10704.4 443.992  48
  -1  -4 -22 11164.9 460.806  27
  -1  -4 -21 1114.52 154.944  24
   1  -4  21 1164.41 178.387  54
   1  -4  21 1289.72 167.166  46
  -1   4  21 1066.14 170.520  46
   1  -4  21 1060.15 164.363  12
  -1  -4 -21 1085.91 146.456  48
  -1  -4 -21 1284.39 153.145  41
   1   4 -21 1182.52 152.450  39
  -1  -4 -21 1166.15 163.488  27
   1   4 -21 1246.34 170.564  47
  -1   4  21 1159.00 160.937  12
   1  -4  20 1519.24 195.134  54
   1  -4  20 1392.79 176.593  46
  -1  -4 -20 1679.15 179.615  24
   1   4 -20 1371.73 178.965  47
   1   4 -20 1706.21 182.141  39
   1  -4  20 1851.15 197.485  12
  -1   4  20 1838.50 194.137  12
  -1  -4 -20 1531.60 169.987  41
  -1  -4 -20 1715.71 180.440  48
  -1  -4 -20 1619.86 183.842  27
  -1  -4 -19 234.817 86.3226  24
  -1  -4 -19 260.994 99.0124  48
   1  -4  19 120.481 86.5190  46
   1   4 -19 169.794 92.6850  47
   1  -4  19 131.533 108.082  12
  -1  -4 -19 177.548 104.101  27
  -1   4  19 248.803 98.4478  12
   1   4 -19 191.149 96.3827  39
   1  -4  19 223.443 116.494  54
  -1   4  18 2560.38 226.544  12
   1  -4  18 2903.56 246.309  51
   1   4 -18 2668.91 234.312  47
   1   4 -18 2796.92 226.768  39
   1  -4  18 2653.71 230.545  46
   1  -4  18 2789.79 236.001  12
   1  -4  18 2331.54 224.799  54
  -1  -4 -18 2824.00 221.284  48
  -1  -4 -18 2705.06 215.938  24
  -1  -4 -18 2640.98 226.529  27
   1   4 -17 2850.25 216.713  52
   1  -4  17 2999.85 250.875  51
  -1  -4 -17 3207.80 239.040  27
  -1  -4 -17 3082.34 231.042  24
   1   4 -17 3111.08 243.456  47
   1   4 -17 3001.83 233.101  39
  -1  -4 -17 3284.84 230.945  48
   1  -4  17 3099.98 243.437  12
  -1   4  17 3099.86 239.324  12
   1  -4  17 2870.89 238.622  54
   1  -4  17 3220.01 247.784  46
   1   4 -16 3135.91 238.046  47
   1  -4  16 2672.62 226.804  54
   1  -4  16 2878.15 231.129  46
  -1  -4 -16 2782.54 212.722  24
   1  -4  16 2828.94 235.048  51
   1  -4  16 2854.62 214.044  23
   1   4 -16 2961.69 225.811  39
   1  -4  16 2769.52 225.975  12
   1   4 -16 2806.00 210.930  52
  -1  -4 -16 3311.56 234.220  27
  -1  -4 -16 2732.69 213.076  48
  -1  -4 -15 2053.29 177.381  24
   1   4 -15 1993.02 186.334  47
   1  -4  15 1734.55 181.480  46
   1   4 -15 1890.57 178.245  39
  -1  -4 -15 1958.39 175.509  21
  -1  -4 -15 1939.86 175.045  48
   1  -4  15 1710.50 183.350  12
   1  -4  15 1784.70 172.030  23
   1  -4  15 1772.62 186.007  51
   1  -4  15 1668.27 180.028  54
  -1  -4 -15 1619.59 161.380  14
  -1  -4 -15 1817.31 178.923  27
  -1  -4 -14 8906.11 385.491  14
  -1  -4 -14 10064.7 407.410  48
   1   4 -14 9657.12 424.915  47
   1  -4  14 9972.33 430.776  46
   1  -4  14 10070.0 440.901  51
   1  -4  14 9554.36 418.056  54
   1  -4  14 9885.06 405.160  23
   1   4 -14 9498.17 409.030  39
   1  -4  14 10165.5 427.633  12
  -1  -4 -14 9291.91 396.600  24
  -1  -4 -14 9228.82 398.027  21
  -1  -4 -14 9876.63 409.601  27
  -1  -4 -13 2087.04 168.536  14
   1   4 -13 2176.26 182.452  47
   1  -4  13 2185.81 189.296  46
  -1  -4 -13 1954.33 165.165  24
   1  -4  13 1975.78 186.824  51
  -1  -4 -13 2066.20 169.019  48
  -1  -4 -13 1902.64 164.830  21
   1  -4  13 1805.51 171.337  54
   1   4 -13 2013.00 173.391  39
   1  -4  13 1681.81 160.134  23
   1  -4  13 2135.85 180.624  12
  -1  -4 -13 2055.81 176.661  27
  -1  -4 -12 1645.72 147.279  48
   1   4 -12 1723.00 162.590  47
  -1  -4 -12 1759.34 153.994  21
   1  -4  12 1509.21 154.665  46
  -1  -4 -12 1611.94 146.012  24
  -1  -4 -12 1425.18 140.684  14
   1  -4  12 1322.18 141.557  23
   1  -4  12 1469.49 153.895  54
   1   4 -12 1668.64 153.091  39
   1  -4  12 1487.95 155.211  12
  -1  -4 -12 1521.18 146.973  27
  -1  -4 -12 1685.74 143.940  26
   1   4 -11 4011.01 241.754  47
   1  -4  11 4741.58 260.574  46
  -1  -4 -11 4150.49 234.676  27
  -1  -4 -11 4115.44 225.690  26
  -1  -4 -11 4095.28 232.050  21
  -1  -4 -11 3894.26 222.946  24
   1   4 -11 4318.39 240.338  39
   1  -4  11 3981.59 235.898  12
   1  -4  11 4187.57 241.323  54
  -1  -4 -11 4131.32 228.920  48
  -1  -4 -11 3958.72 224.206  14
   1  -4  11 4187.46 235.231  23
   1  -4  10 4422.62 235.891  23
  -1  -4 -10 4473.69 230.083  48
   1  -4  10 4130.75 240.910  46
  -1  -4 -10 4166.17 225.198  14
  -1  -4 -10 4022.60 227.217  27
   1   4 -10 4836.41 256.532  47
  -1  -4 -10 4357.46 234.007  21
   1   4 -10 4478.03 239.707  39
  -1  -4 -10 4526.74 231.794  24
   1  -4  10 4398.16 242.411  12
  -1  -4 -10 4414.08 230.148  26
  -1  -4 -10 4107.73 230.550  28
   1  -4  10 4096.57 233.066  54
  -1  -4  -9 12197.1 423.291  26
   1  -4   9 12384.3 430.172  23
   1  -4   9 12454.3 449.741  46
   1   4  -9 12491.3 446.090  47
   1   4  -9 11645.5 676.480   4
  -1  -4  -9 12191.9 429.390  21
  -1  -4  -9 12496.8 434.757  28
   1   4  -9 11587.0 420.834  39
   1  -4   9 11348.3 677.173  18
  -1  -4  -9 12006.1 422.323  27
  -1   4   9 11530.0 655.844  33
   1  -4   9 12560.5 433.812  54
  -1  -4  -9 12333.9 419.574  48
   1   4  -8 483.871 144.772   4
  -1  -4  -8 653.615 148.141  38
   1   4  -8 580.179 148.296  36
   1  -4   8 565.907 153.862  18
   1  -4   8 533.792 170.201   8
  -1   4   8 704.799 169.023   9
  -1  -4  -8 745.358 173.535  31
   1  -4   7 1995.23 267.667  18
   1  -4   7 2159.19 279.695   8
  -1  -4  -7 1800.90 240.222  38
  -1   4   7 1963.21 250.136   9
   1   4  -7 2201.93 273.422  36
   1   4  -7 2592.74 292.947  32
  -1  -4  -7 1937.68 261.935  31
   1   4  -7 1982.99 261.912   4
   1   4  -6 41637.0 1330.64   4
   1  -4   6 37491.5 1338.13  18
  -1  -4  -6 38835.6 1293.61  38
  -1   4   6 39681.2 1297.75   9
   1   4  -6 39681.3 1331.51  36
   1  -4   6 38117.4 1345.48  35
   1   4  -6 40047.3 1330.66  32
  -1  -4  -6 41622.4 1360.97  31
   1  -4   6 42017.2 1373.92   8
   1  -4   6 35076.9 1205.13   7
   1  -4   5 1825.84 224.190   7
  -1  -4  -5 1632.94 221.710  38
   1   4  -5 1696.27 227.521  36
  -1   4   5 1856.29 239.777   9
   1  -4   5 1926.48 254.418  35
   1  -4   5 1705.64 240.322  18
   1   4  -5 1951.54 252.599  32
  -1  -4  -5 1743.97 235.596  31
   1   4  -5 2075.15 249.069   4
   1  -4   5 1681.82 246.675   8
   1  -4   4 10780.6 554.823   7
  -1  -4  -4 11563.8 556.786  20
  -1  -4  -4 10694.6 565.887  38
   1   4  -4 11400.0 596.600  36
  -1   4   4 11152.9 573.619   9
   1  -4   4 10780.2 597.824  18
   1   4  -4 11861.0 613.755  32
   1  -4   4 11715.2 614.506   8
  -1  -4  -4 11265.4 592.141  31
   1   4  -4 10715.3 571.666   4
   1   4  -3 16608.9 734.094   4
   1  -4   3 16317.1 714.468   7
  -1  -4  -3 17254.5 737.904  38
  -1   4   3 16775.3 723.033   9
   1  -4   3 17758.0 778.910  18
   1   4  -3 18714.8 770.058   9
   1   4  -2 13199.3 635.831   4
   1   4  -2 15124.1 670.508  19
  -1  -4  -2 13362.1 627.598  38
   1  -4   2 13166.6 653.191  18
  -1   4   2 13782.2 634.823   9
   1   4  -2 14218.7 651.371   9
   1  -4   2 12487.5 607.835   7
   1  -4   1 156966. 3512.07  38
  -1  -4  -1 146159. 3568.39  38
   1   4  -1 157606. 3621.19  19
   1  -4   1 147348. 3625.80  18
  -1   4   1 159190. 3616.96   9
  -1   4   1 143862. 3597.75   4
   1   4  -1 154894. 3604.11   9
   1   4  -1 157002. 3634.84   4
   1  -4   1 141834. 3559.59   7
  -1  -4   0 109600. 2737.39  38
   1   4   0 115970. 2795.31  19
   1  -4   0 112219. 2816.25  18
  -1   4   0 114340. 2790.19   9
   1   4   0 114707. 2777.66   9
   1   4   0 115651. 2816.40   4
  -1   4   0 110240. 2776.64   4
   1  -4   0 106301. 2746.13   7
   1  -4   0 107187. 2705.15  38
   1  -4  -1 145994. 3538.32  38
  -1  -4   1 148577. 3538.71  38
   1   4   1 153975. 3587.12  19
   1  -4  -1 151579. 3620.67  18
   1   4   1 150402. 3570.95   9
  -1  -4   1 146870. 3577.75  18
   1   4   1 155689. 3637.02   4
  -1   4  -1 156414. 3631.72   9
  -1   4  -1 153016. 3603.94   4
   1  -4  -1 150649. 3558.82   7
   1  -4  -2 13683.9 622.099  38
   1  -4  -2 13871.4 632.601   7
  -1  -4   2 13593.8 602.217  38
  -1  -4   2 13313.2 677.621  37
   1   4   2 14312.3 642.259  19
   1  -4  -2 12566.6 620.814  18
   1   4   2 14308.0 639.470   9
  -1  -4   2 14231.6 662.187  18
  -1   4  -2 13276.8 648.194   9
  -1   4  -2 13526.7 640.320   4
   1  -4  -3 16779.0 716.579   7
  -1  -4   3 18498.2 818.093  37
   1   4   3 17586.7 738.664  19
   1   4   3 18246.5 745.006   9
  -1  -4   3 16836.7 759.345  18
   1  -4  -3 15937.8 708.047  38
  -1   4  -3 17378.4 749.837   4
  -1   4  -3 19212.4 807.356   9
   1  -4  -4 12050.3 592.273  38
  -1  -4   4 11189.2 625.697  37
   1   4   4 10578.6 554.604  19
   1   4   4 11115.5 568.194   9
  -1  -4   4 10984.2 602.429  18
   1  -4  -4 10480.3 543.148   7
   1  -4  -4 11422.6 580.446  31
  -1   4  -4 11426.9 588.318   4
  -1   4  -5 1834.15 241.145   4
   1  -4  -5 1684.01 211.135   7
   1  -4  -5 1775.35 230.572  38
  -1  -4   5 1581.73 245.608  37
   1   4   5 1751.03 228.947   9
   1   4   5 1626.31 216.008  19
  -1  -4   5 1965.64 256.616   8
   1  -4  -5 1420.41 210.440  31
  -1   4  -6 38323.7 1292.43   4
   1  -4  -6 37710.6 1268.50  38
  -1  -4   6 39830.9 1385.67  37
   1   4   6 36608.9 1258.77   9
   1   4   6 36400.8 1240.19  19
   1  -4  -6 39142.1 1296.60  31
  -1  -4   6 41601.6 1367.25   8
   1  -4  -7 1710.45 233.725  38
   1   4   7 1763.33 239.087   9
  -1  -4   7 2010.35 283.031  37
   1  -4  -7 2181.21 269.592  31
  -1   4  -7 1681.33 240.762   4
  -1   4  -8 539.098 146.674   4
   1  -4  -8 757.342 162.238  38
  -1  -4   8 662.514 178.042  37
   1   4   8 649.493 164.957   9
   1  -4  -8 717.180 164.796  31
  -1   4  -8 535.183 144.022  30
  -1  -4   9 12036.8 415.497  23
  -1  -4   9 12378.0 455.879  49
  -1  -4   9 11814.0 441.947  45
   1  -4  -9 11711.5 416.250  48
  -1   4  -9 11503.5 667.349   4
   1  -4  -9 11879.6 419.933  14
  -1  -4   9 11877.1 433.978  54
   1   4   9 11590.3 662.657   9
   1  -4  -9 12610.9 425.340  25
   1  -4  -9 11831.0 680.216  31
   1  -4  -9 12006.4 433.383  27
   1   4   9 12568.8 434.531  44
   1  -4 -10 4331.48 233.755  14
  -1  -4  10 4493.04 260.269  49
   1  -4 -10 4328.34 233.135  48
  -1  -4  10 4255.81 251.166  45
   1   4  10 4871.76 250.528  44
   1  -4 -10 4499.61 246.426  27
  -1  -4  10 4426.74 246.996  54
   1  -4 -10 4539.78 236.058  25
  -1  -4  10 4855.40 239.770  23
   1  -4 -11 3960.45 227.600  48
   1  -4 -11 3895.47 226.145  14
   1   4  11 3902.50 232.777  44
  -1  -4  11 4363.62 246.394  54
  -1  -4  11 4084.94 238.496  12
  -1  -4  11 4317.03 258.238  49
   1  -4 -11 4025.17 228.120  25
  -1  -4  11 4032.99 247.151  45
   1  -4 -11 4169.00 240.858  27
   1  -4 -12 1640.46 155.827  27
  -1  -4  12 1723.30 164.292  46
  -1  -4  12 1670.13 168.899  49
   1  -4 -12 1388.70 140.922  48
   1  -4 -12 1607.45 149.127  25
   1   4  12 1605.73 152.175  44
   1  -4 -12 1552.57 146.737  14
  -1  -4  12 1859.49 173.583  45
  -1  -4  12 1679.77 160.377  12
  -1  -4  12 1562.24 155.377  54
  -1  -4  13 2003.02 187.405  49
  -1  -4  13 1757.98 172.479  46
   1   4  13 1821.22 165.825  44
  -1  -4  13 2059.87 180.564  54
   1  -4 -13 2049.40 172.376  48
   1  -4 -13 2049.44 169.987  14
  -1  -4  13 1376.13 157.705  45
   1  -4 -13 1587.61 150.918  25
  -1  -4  13 2173.04 186.309  12
   1   4  13 1770.11 167.122  51
   1  -4 -13 1952.51 171.090  27
  -1  -4  14 9791.34 414.549  54
  -1  -4  14 9393.13 429.506  49
   1  -4 -14 9565.79 401.879  48
   1  -4 -14 9619.48 400.663  25
   1  -4 -14 9031.70 389.440  14
   1   4  14 9783.41 410.790  44
  -1  -4  14 9637.11 431.290  45
  -1  -4  14 9348.03 421.231  46
  -1  -4  14 9520.71 415.722  12
   1  -4 -14 8925.01 395.876  27
   1   4  14 9192.44 405.355  51
   1  -4 -15 1671.92 165.087  25
   1  -4 -15 1665.14 166.599  48
  -1  -4  15 1758.36 183.677  46
   1  -4 -15 1641.83 162.441  14
  -1  -4  15 1633.38 183.187  45
   1   4  15 1900.71 177.429  44
  -1  -4  15 1587.32 175.496  49
  -1  -4  15 1543.01 179.503  12
   1   4  15 1930.92 183.186  51
  -1  -4  15 1761.24 178.177  54
   1  -4 -15 1814.43 176.074  27
   1  -4 -16 2476.77 205.859  48
   1   4  16 3016.37 226.167  44
  -1  -4  16 2799.54 234.058  49
   1  -4 -16 2791.58 213.828  25
  -1  -4  16 2726.13 228.095  46
   1   4  16 2835.36 225.498  51
  -1  -4  16 3088.84 234.457  54
  -1  -4  16 2769.76 234.004  45
  -1  -4  16 2924.65 232.684  12
   1  -4 -17 2967.51 226.518  48
   1  -4 -17 2870.39 221.424  25
  -1  -4  17 2891.97 242.027  46
  -1  -4  17 2833.11 240.809  45
   1   4  17 2878.84 230.871  12
   1  -4 -17 3085.19 226.333  41
   1   4  17 3232.60 235.863  44
  -1  -4  17 2985.43 245.195  12
  -1  -4  17 3172.13 239.229  54
  -1  -4  17 3193.71 250.274  49
   1   4  17 3102.64 240.114  51
   1   4  18 2611.97 230.979  51
   1  -4 -18 2797.84 222.537  48
  -1  -4  18 2993.20 251.177  46
   1   4  18 2711.53 223.968  44
   1  -4 -18 2639.63 217.210  41
  -1  -4  18 2993.32 245.065  45
  -1  -4  18 2766.26 239.544  49
  -1  -4  18 2877.99 240.426  12
   1   4  18 2314.22 214.506  12
   1  -4 -18 2611.28 216.996  25
   1   4  19 220.693 111.418  51
   1   4  19 191.176 89.8230  44
  -1  -4  19 121.454 80.5694  49
  -1  -4  19 81.5023 100.978  45
   1  -4 -19 265.247 98.1680  48
   1  -4 -19 253.808 93.0860  25
  -1  -4  19 448.765 122.336  46
   1   4  19 233.690 94.4406  12
  -1  -4  19 171.616 106.493  12
   1  -4 -19 151.744 89.6365  41
  -1  -4  20 1276.00 168.060  49
   1  -4 -20 1504.31 171.011  48
  -1  -4  20 1654.18 201.019  46
  -1  -4  20 1423.12 181.476  45
   1  -4 -20 1633.47 177.758  41
   1   4  20 1501.64 170.478  44
  -1  -4  20 1406.97 175.388  12
   1   4  20 1742.97 185.202  12
   1  -4 -20 1639.24 177.036  25
   1   4  20 1615.20 193.815  51
   1   4  21 1029.82 161.569  51
  -1  -4  21 1051.52 164.909  12
   1  -4 -21 1037.26 152.712  41
   1  -4 -21 1148.74 149.255  48
   1   4  21 1059.80 154.252  12
  -1  -4  21 1178.99 175.894  46
   1  -4 -21 1287.58 158.681  25
   1  -4 -21 1186.97 153.590  24
  -1  -4  21 1064.13 160.217  45
   1  -4 -22 11050.4 458.996  25
  -1  -4  22 10569.5 489.065  46
  -1  -4  22 11294.7 486.590  45
   1   4  22 11295.3 485.453  51
   1  -4 -22 11493.0 469.577  41
   1  -4 -22 10863.1 450.580  48
  -1   4 -22 11268.5 464.584  39
  -1  -4  22 10576.1 477.539  12
   1   4  22 10932.2 468.967  12
  -1  -4  23 8084.01 387.305  45
  -1  -4  23 7587.31 385.799  12
   1  -4 -23 7951.55 367.888  25
  -1  -4  23 7642.81 393.808  46
   1  -4 -23 7805.75 368.536  41
  -1   4 -23 7735.17 365.020  39
   1   4  23 6958.37 356.567  12
   1   4  23 7810.72 383.546  51
   1  -4 -23 7493.96 352.548  48
   1   4  24 1608.86 177.411  51
  -1   4 -24 1586.27 160.718  47
  -1  -4  24 1577.62 180.852  46
   1  -4 -24 1326.09 147.817  25
  -1  -4  24 1698.48 175.108  45
   1  -4 -24 1577.96 159.910  41
  -1   4 -24 1705.66 166.585  39
   1   4  24 1622.80 168.666  12
  -1   4 -24 1412.23 151.926  53
   1  -4 -25 9463.08 387.206  41
  -1   4 -25 9530.53 385.740  47
  -1  -4  25 9282.13 411.953  46
   1  -4 -25 8836.70 373.324  25
  -1   4 -25 9583.22 381.962  39
   1   4  25 9566.72 392.865  12
  -1   4 -25 9098.14 375.623  53
   1   4  25 8990.99 395.895  51
   1   4  26 304.503 87.7340  51
   1   4  26 231.584 80.0054  12
  -1   4 -26 297.596 71.0895  47
  -1  -4  26 347.627 88.1325  46
   1  -4 -26 256.487 69.5767  25
   1  -4 -26 163.326 67.8636  41
  -1   4 -26 232.867 68.9532  39
  -1   4 -26 275.539 74.1468  53
  -1   4 -27 2306.46 158.277  47
  -1  -4  27 2301.43 178.235  46
   1  -4 -27 2701.95 171.625  41
  -1   4 -27 2426.11 157.357  39
   1   4  27 2345.68 164.420  12
   1   4  27 2597.11 176.591  51
  -1  -4  28 1488.01 131.131  46
   1  -4 -28 1525.37 117.154  41
   1   4  28 1554.47 126.382  51
   1   5 -26 448.574 75.1362  39
  -1  -5 -26 357.929 70.2150  48
  -1   5  26 358.109 74.1808  12
   1  -5  26 416.005 81.5645  54
  -1   5  26 375.185 75.9084  46
   1   5 -26 315.794 66.8175  47
  -1  -5 -26 336.848 67.7075  24
  -1  -5 -26 417.077 75.4149  27
   1  -5  25 13068.2 458.521  54
  -1   5  25 11576.9 433.989  46
  -1  -5 -25 12728.5 432.741  48
  -1  -5 -25 12218.1 429.632  24
  -1   5  25 12954.0 445.300  12
   1   5 -25 12749.3 446.332  47
  -1  -5 -25 13804.1 447.907  27
   1   5 -25 13107.5 440.114  39
  -1  -5 -24 446.225 94.7366  27
  -1  -5 -24 417.718 89.0567  48
   1   5 -24 357.409 86.8457  47
   1  -5  24 438.010 94.2680  46
  -1   5  24 264.331 87.7902  46
  -1  -5 -24 307.395 76.6088  24
   1   5 -24 365.286 85.9361  39
   1  -5  24 607.556 113.020  54
  -1   5  24 340.547 92.8717  12
  -1  -5 -23 28.1930 59.7763  24
   1  -5  23-10.8478 75.0110  54
  -1   5  23 52.6930 78.2782  46
   1  -5  23 21.8178 70.4324  46
  -1  -5 -23-55.8043 69.8470  48
   1   5 -23-9.67844 66.9252  39
  -1  -5 -23 48.7117 75.5116  27
   1   5 -23-10.4379 62.2392  47
  -1   5  23 69.7584 70.6550  12
  -1   5  22 7966.48 386.732  46
   1  -5  22 8287.80 393.892  46
   1  -5  22 8257.51 395.290  54
  -1  -5 -22 8162.79 371.293  24
  -1  -5 -22 8297.40 372.027  48
   1   5 -22 8810.90 385.491  39
   1   5 -22 8518.72 392.705  47
  -1  -5 -22 8027.25 377.463  27
  -1   5  22 8007.48 378.655  12
  -1  -5 -21 149.402 82.7867  24
   1  -5  21 88.9680 87.9547  46
  -1  -5 -21 161.236 91.4877  48
   1   5 -21 156.920 78.0114  47
  -1  -5 -21 259.741 100.874  27
   1  -5  21 384.692 123.713  54
  -1   5  21 378.790 110.124  12
  -1   5  21 122.543 93.0877  46
   1   5 -21 78.1002 78.2105  39
   1  -5  20 4185.76 293.867  54
  -1  -5 -20 4439.44 278.588  48
  -1  -5 -20 4408.45 273.442  24
  -1  -5 -20 4572.26 294.118  27
   1   5 -20 4834.70 293.272  39
   1   5 -20 4817.38 305.746  47
   1  -5  20 4508.03 300.702  46
  -1   5  20 4794.64 297.095  12
  -1   5  19 10646.7 466.741  12
  -1  -5 -19 10739.8 454.372  24
  -1  -5 -19 10675.4 470.597  27
   1  -5  19 10190.9 474.915  54
   1  -5  19 11007.8 490.729  46
  -1  -5 -19 10847.2 457.330  48
   1   5 -19 10222.4 459.856  39
   1   5 -19 10713.2 452.566  52
   1   5 -19 11135.7 487.669  47
   1   5 -18 7842.31 406.146  47
  -1  -5 -18 8173.43 391.070  48
  -1  -5 -18 8128.86 382.292  24
  -1  -5 -18 8238.78 402.977  27
   1  -5  18 7650.52 403.153  54
   1   5 -18 7405.56 380.123  39
   1  -5  18 7646.38 404.248  46
   1  -5  18 8098.67 382.202  23
   1   5 -18 7572.78 374.953  52
  -1   5  18 8174.06 400.945  12
  -1  -5 -17 13737.2 528.777  24
  -1   5  17 12983.7 536.813  12
  -1  -5 -17 13775.6 535.034  48
   1  -5  17 15176.7 554.021  23
   1  -5  17 14327.1 578.610  46
   1   5 -17 14031.8 549.508  39
   1   5 -17 13486.9 534.755  52
   1  -5  17 14704.2 575.925  54
   1   5 -17 14026.6 570.076  47
  -1  -5 -17 14370.1 558.711  27
  -1   5  17 13624.0 539.430  51
  -1  -5 -16 18295.4 635.474  48
   1  -5  16 18487.2 664.561  54
   1  -5  16 18613.8 679.534  46
  -1  -5 -16 17942.3 624.825  24
  -1  -5 -16 18245.9 646.928  27
  -1  -5 -16 16947.1 621.414  14
  -1   5  16 17792.0 636.402  51
   1   5 -16 17685.2 640.496  39
   1   5 -16 17723.3 638.579  52
   1   5 -16 18274.1 667.699  47
   1  -5  16 19042.3 645.697  23
  -1  -5 -15 1463.03 155.824  26
   1  -5  15 1437.41 172.007  54
   1  -5  15 1407.54 165.988  23
   1   5 -15 1300.15 163.556  47
   1  -5  15 1411.27 176.629  46
  -1  -5 -15 1403.18 154.218  24
  -1  -5 -15 1385.31 159.255  14
  -1  -5 -15 1782.51 178.959  48
  -1  -5 -15 1483.70 162.520  21
   1   5 -15 1393.01 163.375  52
   1   5 -15 1601.64 172.498  39
  -1  -5 -15 1394.74 169.630  27
  -1  -5 -14 8186.74 372.355  24
  -1  -5 -14 8172.92 380.028  48
   1  -5  14 8415.19 391.186  23
   1  -5  14 8528.56 417.691  46
  -1  -5 -14 8101.83 379.631  21
   1   5 -14 7893.70 399.607  47
   1   5 -14 8397.56 394.979  39
  -1  -5 -14 8678.74 382.164  26
  -1  -5 -14 9048.18 390.823  25
   1  -5  14 9060.59 415.087  54
  -1  -5 -14 7573.52 370.879  14
   1   5 -14 8195.97 390.253  52
  -1  -5 -14 8736.75 400.284  27
   1  -5  13 3817.52 251.525  23
   1  -5  13 3825.88 265.919  46
  -1  -5 -13 3548.67 236.118  48
   1   5 -13 3761.61 259.164  47
  -1  -5 -13 3714.86 242.183  14
  -1  -5 -13 3459.74 234.854  21
   1   5 -13 3848.07 253.446  52
  -1  -5 -13 3696.20 237.784  26
   1   5 -13 3667.05 246.101  39
   1  -5  13 3565.01 249.173  54
  -1  -5 -13 3941.01 255.269  27
   1   5 -12 31347.0 951.176  47
   1  -5  12 33328.2 975.593  46
   1  -5  12 33802.4 941.273  23
   1   5 -12 32937.5 946.742  52
  -1  -5 -12 33712.0 942.158  27
  -1  -5 -12 31665.3 921.829  21
  -1  -5 -12 32354.6 917.683  48
  -1  -5 -12 34030.4 929.217  26
   1   5 -12 32114.2 932.009  39
   1  -5  12 33457.3 950.070  54
  -1  -5 -12 30514.6 914.093  14
   1  -5  11 8604.22 377.413  23
   1   5 -11 8526.26 383.380  52
  -1  -5 -11 8628.84 366.209  48
  -1  -5 -11 8140.62 361.354  26
   1   5 -11 8912.49 397.959  47
   1  -5  11 7625.86 380.404  46
  -1  -5 -11 7653.27 356.112  14
  -1  -5 -11 8283.56 367.255  21
   1   5 -11 8149.48 366.172  39
   1  -5  11 8557.70 380.261  54
  -1  -5 -11 8729.15 377.454  27
   1  -5  10 1968.86 184.884  46
  -1  -5 -10 2114.53 174.447  14
  -1  -5 -10 2049.37 167.420  48
   1  -5  10 2125.94 182.236  23
  -1  -5 -10 2416.33 183.393  21
  -1  -5 -10 2218.87 180.906  27
  -1  -5 -10 2306.11 177.339  26
   1   5 -10 2075.74 179.924  47
   1  -5  10 2273.73 185.361  54
   1   5 -10 1799.93 170.806  52
  -1  -5  -9 4756.70 263.107  14
   1  -5   9 4531.54 274.643  46
   1  -5   9 5180.46 272.517  23
  -1  -5  -9 4965.88 265.590  21
   1   5  -9 4518.17 260.691  52
  -1  -5  -9 4731.11 262.922  28
  -1  -5  -9 5239.65 261.863  48
  -1  -5  -9 5287.30 270.106  26
  -1  -5  -9 5003.61 265.963  27
   1  -5   8 9855.25 418.671  46
   1  -5   8 10266.4 402.436  23
   1   5  -8 10124.2 406.178  52
  -1  -5  -8 10050.7 398.698  14
  -1  -5  -8 10167.1 403.396  28
  -1  -5  -8 9964.41 396.550  21
  -1  -5  -8 10197.1 398.766  26
  -1  -5  -8 10210.1 394.390  27
  -1  -5  -7 7694.13 329.481  26
  -1  -5  -7 7747.85 335.329  28
  -1  -5  -7 6956.58 318.800  14
  -1  -5  -7 7239.13 321.904  21
   1  -5   7 7261.27 322.889  23
   1  -5   7 7112.52 339.949  46
   1   5  -7 7555.09 333.285  52
   1  -5   6 31691.3 856.888  23
  -1  -5  -6 32239.8 862.894  26
   1  -5   6 30330.6 864.477  49
   1   5  -6 31975.1 869.045  52
  -1  -5  -6 31886.2 864.091  21
  -1  -5  -6 31221.5 860.834  14
   1  -5   6 30135.1 880.591  46
  -1  -5  -6 31289.6 865.742  28
   1  -5   5 20999.6 621.900  15
   1  -5   5 21255.6 627.530  23
   1  -5   5 20795.9 644.379  49
  -1  -5  -5 21135.8 634.513  42
   1  -5   5 20902.0 649.288  14
  -1  -5  -5 21207.8 634.088  26
   1  -5   5 20161.8 626.215  29
   1  -5   5 20514.8 624.813  17
  -1  -5  -5 21561.3 637.876  21
  -1  -5  -5 21475.5 633.560  29
   1   5  -5 20712.3 633.265  52
  -1  -5  -5 21585.8 645.649  28
  -1  -5  -4 15739.0 503.798  26
   1  -5   4 14904.0 509.887  14
   1   5  -4 15036.7 496.767  52
  -1  -5  -4 14441.7 495.022  42
   1  -5   4 14869.1 486.151  23
  -1  -5  -4 14714.3 495.569  21
  -1  -5  -4 15409.7 507.438  28
   1  -5   4 15844.8 497.145  15
   1  -5   4 14959.2 509.400  49
   1  -5   4 14864.1 496.807  29
  -1  -5  -4 14512.0 493.506  29
   1  -5   4 15233.5 498.806  17
   1  -5   3 43432.1 1114.43  49
  -1  -5  -3 43458.3 1105.78  28
   1  -5   3 42138.2 1084.92  15
  -1  -5  -3 43465.5 1105.44  42
  -1  -5  -3 45081.9 1107.24  21
   1  -5   3 43018.0 1096.94  17
   1  -5   3 42641.7 1097.67  29
  -1  -5  -3 43881.4 1104.95  29
   1  -5   3 42676.6 1109.61  14
   1   5  -3 44696.5 1099.31  52
  -1  -5  -3 43050.0 1093.30  26
   1  -5   2 16191.9 509.359  15
   1  -5   2 16412.1 533.245  14
  -1  -5  -2 15302.6 514.986  42
  -1  -5  -2 14934.6 501.655  26
   1  -5   2 15815.8 519.733  29
   1  -5   2 16016.5 531.444  49
   1   5  -2 14566.5 769.630   9
   1  -5   2 17492.4 530.734  17
   1   5  -2 13475.3 749.215   4
  -1  -5  -2 15230.5 511.202  29
  -1  -5  -2 16229.8 520.662  28
  -1  -5  -1 8438.08 352.894  29
  -1  -5  -1 8868.09 348.134  26
   1   5  -1 9094.61 582.275   9
   1   5  -1 8573.02 575.878   4
   1  -5   1 11182.9 389.535  17
   1  -5   1 10824.0 387.801  29
  -1  -5  -1 8613.77 355.638  42
  -1  -5  -1 8357.25 350.238  28
   1  -5   1 10391.0 375.328  15
   1  -5   0 3093.58 196.830  15
  -1  -5   0 3808.99 216.246  45
  -1  -5   0 3137.66 206.034  42
   1   5   0 3109.25 193.945  40
  -1  -5   0 2776.05 308.727  38
   1   5   0 3090.20 337.681   9
   1  -5   0 3105.66 193.345  29
   1   5   0 2810.62 327.630   4
  -1   5   0 2034.12 280.975   4
   1  -5   0 2945.80 194.842  17
  -1  -5   0 3366.25 204.749  29
  -1  -5   1 12070.4 408.790  45
   1  -5  -1 8256.25 338.710  42
  -1  -5   1 11497.9 400.798  42
   1   5   1 9092.60 352.162  40
   1  -5  -1 9008.13 349.079  15
   1  -5  -1 8404.54 345.532  27
   1  -5  -1 7747.75 514.173  38
   1  -5  -1 8170.15 554.951  18
   1   5   1 8496.62 558.549   9
   1   5   1 8526.54 581.325   4
  -1   5  -1 7658.90 540.159   4
   1  -5  -1 8002.89 341.359  29
  -1  -5   1 11311.0 392.597  29
   1  -5  -1 8677.08 348.356  17
   1  -5  -2 14574.3 495.099  42
  -1  -5   2 17503.7 544.491  45
   1  -5  -2 15301.6 500.813  15
   1  -5  -2 14957.7 507.762  14
  -1  -5   2 16363.5 530.383  49
   1   5   2 16138.6 508.919  40
   1   5   2 15811.5 783.616   9
   1  -5  -2 14266.3 497.789  27
   1   5   2 16121.6 817.802   4
   1  -5  -2 16373.6 515.560  17
   1  -5  -2 15019.1 504.444  29
  -1  -5   2 15902.0 517.407  29
  -1  -5   2 17120.8 532.094  42
  -1  -5   3 43727.2 1124.46  49
  -1  -5   3 43417.4 1120.34  45
   1  -5  -3 43298.8 1107.07  14
   1  -5  -3 41980.3 1088.75  42
  -1  -5   3 42986.8 1108.78  42
   1  -5  -3 42684.0 1103.78  27
   1   5   3 45253.2 1107.56  50
   1  -5  -3 43913.3 1094.01  15
   1   5   3 44803.2 1098.92  40
   1  -5  -3 44254.7 1101.25  17
   1  -5  -3 43351.2 1099.97  29
  -1  -5   3 42577.8 1101.07  29
   1  -5  -4 15581.3 496.516  15
   1   5   4 15744.3 503.200  50
   1  -5  -4 14650.7 504.074  27
   1  -5  -4 15282.1 506.817  14
  -1  -5   4 14735.4 503.792  42
  -1  -5   4 15034.4 516.336  45
  -1  -5   4 15086.3 509.108  54
   1  -5  -4 15563.9 499.253  17
   1  -5  -4 14642.3 492.109  29
  -1  -5   4 14776.4 499.082  29
  -1  -5   4 15339.6 523.608  49
   1   5   5 21843.7 638.752  50
   1  -5  -5 20663.5 643.730  27
   1  -5  -5 21545.2 646.516  14
   1  -5  -5 20799.3 621.706  15
  -1  -5   5 22016.9 652.838  42
   1  -5  -5 20668.0 626.774  29
   1  -5  -5 21025.6 626.578  17
  -1  -5   5 21110.1 637.376  29
  -1  -5   5 21444.8 655.251  54
  -1  -5   5 20617.5 659.264  49
  -1  -5   5 21728.3 664.310  45
  -1  -5   6 31907.0 894.029  49
   1   5   6 31317.5 852.246  50
  -1  -5   6 30554.3 869.340  54
  -1  -5   6 31738.1 888.919  45
  -1  -5   6 32032.5 871.612  42
   1  -5  -6 30920.9 863.609  14
   1  -5  -6 31327.1 874.347  27
  -1  -5   7 7725.12 350.777  45
  -1  -5   7 7647.05 333.232  42
  -1  -5   7 7520.05 343.139  54
   1  -5  -7 7325.44 329.945  14
  -1  -5   7 7772.74 356.723  49
   1  -5  -7 7417.26 338.579  27
  -1  -5   8 9859.93 420.718  45
   1  -5  -8 9655.43 403.733  27
   1  -5  -8 11191.5 409.090  25
   1  -5  -8 9932.74 401.758  14
   1   5   8 9889.64 403.158  44
  -1  -5   8 10939.9 439.700  49
  -1  -5   8 10680.4 423.429  54
  -1  -5   9 4695.31 281.068  49
   1   5   9 4872.73 267.855  44
   1  -5  -9 5004.13 268.152  14
   1  -5  -9 4829.37 258.214  25
  -1  -5   9 5308.60 292.548  45
  -1  -5   9 4669.73 273.371  54
   1  -5  -9 4807.72 257.022  48
   1  -5  -9 4467.32 263.051  27
   1  -5 -10 1820.59 162.817  48
  -1  -5  10 2461.16 207.426  49
   1  -5 -10 1953.38 171.790  14
  -1  -5  10 2415.74 201.562  45
   1   5  10 2321.51 185.839  44
  -1  -5  10 2120.62 185.765  54
   1  -5 -10 2361.62 180.170  25
   1  -5 -10 2005.02 180.349  27
  -1  -5  11 8024.54 392.277  45
  -1  -5  11 8413.98 400.443  49
   1   5  11 8367.30 376.180  44
   1  -5 -11 8773.59 387.969  27
   1  -5 -11 7443.20 349.592  48
   1  -5 -11 8327.00 367.917  14
   1  -5 -11 8193.26 363.116  25
  -1  -5  11 8366.51 385.792  54
   1  -5 -12 30999.3 906.142  48
   1  -5 -12 29775.9 903.785  14
   1   5  12 32782.2 930.792  44
   1  -5 -12 32391.8 918.237  25
  -1  -5  12 33514.7 976.836  49
  -1  -5  12 32103.7 942.449  54
  -1  -5  12 32717.5 965.960  45
   1  -5 -12 31836.8 931.468  27
   1  -5 -13 3804.20 245.960  14
  -1  -5  13 4011.49 268.576  54
  -1  -5  13 3699.65 259.676  46
   1   5  13 4064.93 258.477  44
  -1  -5  13 3994.82 274.510  45
  -1  -5  13 3628.26 262.871  49
   1  -5 -13 3630.91 242.124  25
   1  -5 -13 4030.19 262.956  27
   1  -5 -13 3530.11 239.994  48
  -1  -5  14 8397.35 413.569  46
   1  -5 -14 8538.83 395.164  48
   1   5  14 9230.87 412.411  44
   1  -5 -14 7970.26 381.439  14
  -1  -5  14 8813.30 430.061  45
   1  -5 -14 8913.27 397.111  25
  -1  -5  14 8562.47 410.873  54
  -1  -5  14 8912.85 427.635  49
   1  -5 -14 8815.66 407.797  27
   1   5  14 8980.67 409.830  51
   1   5  15 1559.83 172.615  44
   1   5  15 1449.80 171.814  51
  -1  -5  15 1409.55 178.846  46
   1  -5 -15 1318.43 157.792  48
   1  -5 -15 1062.54 147.629  14
  -1  -5  15 1757.00 191.579  49
  -1  -5  15 1209.87 161.500  54
   1  -5 -15 1457.84 162.836  25
  -1  -5  15 1468.95 178.721  45
   1  -5 -15 1269.49 170.500  27
  -1  -5  16 17880.8 671.847  45
   1  -5 -16 18052.5 633.409  48
   1  -5 -16 18702.8 639.672  25
   1   5  16 18416.7 647.293  44
  -1  -5  16 17978.3 668.721  46
   1  -5 -16 16917.5 625.288  14
  -1  -5  16 17869.2 667.590  49
  -1  -5  16 17177.2 642.035  54
   1  -5 -16 18583.7 648.492  27
   1   5  16 17159.8 637.954  51
  -1  -5  17 13957.3 578.739  49
   1  -5 -17 13846.9 543.933  48
   1   5  17 13048.5 536.176  12
   1  -5 -17 13762.3 540.912  25
  -1  -5  17 14594.7 587.665  46
  -1  -5  17 14604.5 592.354  45
   1   5  17 14338.3 558.445  44
  -1  -5  17 15024.7 575.268  54
   1   5  17 14465.7 567.826  51
   1  -5 -17 13829.0 545.261  27
  -1  -5  18 7149.05 395.268  45
  -1  -5  18 7432.47 400.663  49
   1   5  18 7704.93 384.201  44
   1  -5 -18 7575.16 375.921  25
  -1  -5  18 8099.41 415.587  46
  -1  -5  18 7284.66 385.808  54
   1  -5 -18 7539.48 376.702  27
   1  -5 -18 8174.47 393.321  48
   1   5  18 7988.39 391.648  12
   1   5  18 7066.84 383.890  51
   1  -5 -19 10187.7 450.297  48
  -1  -5  19 10482.9 482.700  46
   1   5  19 10275.9 450.522  44
  -1  -5  19 10363.2 475.243  49
   1  -5 -19 10443.0 447.689  25
   1   5  19 9664.09 453.176  51
  -1  -5  19 11153.2 492.297  45
  -1  -5  19 10219.8 460.671  54
   1   5  19 10047.0 451.046  12
  -1  -5  20 4408.74 290.826  49
  -1  -5  20 4592.34 290.312  54
   1  -5 -20 4493.36 279.129  48
   1  -5 -20 4673.42 285.179  25
  -1  -5  20 4278.48 298.719  46
  -1   5 -20 4414.61 285.859  39
   1   5  20 4562.17 280.980  44
  -1  -5  20 4408.12 301.428  45
   1   5  20 4161.60 280.306  12
   1   5  20 4747.23 300.924  51
   1  -5 -21 225.434 93.6369  48
  -1  -5  21 162.336 97.8121  45
   1  -5 -21 161.794 85.3395  25
  -1  -5  21 131.854 91.2198  46
  -1   5 -21 88.9380 76.9269  39
   1   5  21 131.755 89.9958  51
   1   5  21 113.117 89.4919  12
   1  -5 -22 7829.02 362.971  25
  -1  -5  22 8052.16 396.194  46
  -1  -5  22 8098.54 384.986  45
   1  -5 -22 7955.22 361.552  48
  -1   5 -22 8034.83 372.375  39
   1   5  22 8083.95 374.792  12
   1   5  22 7834.69 378.085  51
   1   5  23-20.8575 73.9398  51
   1  -5 -23 46.1524 69.3199  48
  -1  -5  23 11.5670 74.6816  46
  -1  -5  23 52.7910 72.0669  45
  -1   5 -23 19.3070 67.6035  39
   1   5  23 9.79411 84.7000  12
   1  -5 -23-9.37634 60.5381  25
   1  -5 -24 380.715 84.1346  25
  -1  -5  24 335.775 97.5060  46
   1   5  24 442.918 100.375  51
  -1   5 -24 304.398 82.0681  39
   1   5  24 456.991 96.6330  12
  -1  -5  25 13026.1 471.292  46
   1  -5 -25 12786.4 433.544  25
  -1   5 -25 12737.8 433.942  39
   1   5  25 12294.7 432.213  12
   1   5  25 12425.6 447.285  51
   1   5  26 354.738 74.5134  12
  -1  -5  26 388.480 82.1492  46
   1  -5 -26 402.342 70.6139  25
  -1   5 -26 244.189 63.1897  39
   1   5  26 290.704 72.2594  51
  -1  -6 -25 740.468 84.1315  48
   1   6 -25 822.644 88.6489  39
   1  -6  25 915.561 99.5555  54
  -1  -6 -25 882.222 92.5763  27
  -1  -6 -24 7164.38 286.555  48
   1   6 -24 7580.10 292.048  39
   1  -6  24 6235.96 290.661  14
   1   6 -24 6897.45 286.147  47
  -1   6  24 6616.25 283.385  12
   1  -6  24 7011.87 299.058  54
  -1  -6 -24 7462.87 294.790  27
  -1  -6 -23 2055.10 162.010  27
  -1  -6 -23 1901.75 153.477  48
  -1   6  23 1717.35 151.504  46
   1   6 -23 2230.27 162.627  39
   1   6 -23 2220.47 163.771  47
  -1   6  23 1960.22 160.159  12
   1  -6  23 1839.38 164.130  54
  -1   6  22 7261.38 335.476  46
   1   6 -22 7743.54 334.301  39
   1  -6  22 7802.43 353.224  54
   1   6 -22 7118.94 327.979  47
  -1   6  22 7700.61 339.276  12
  -1  -6 -22 7865.68 336.738  48
  -1  -6 -22 8258.83 351.654  27
  -1   6  21 2944.34 218.374  46
   1  -6  21 3146.04 229.129  46
   1   6 -21 3125.01 213.927  39
  -1  -6 -21 3180.66 214.888  48
   1   6 -21 2936.48 203.095  52
   1   6 -21 3243.71 219.208  47
  -1   6  21 3309.49 226.541  12
   1  -6  21 3087.68 228.210  54
  -1  -6 -21 3070.54 220.306  27
   1  -6  20 461.033 115.000  46
  -1  -6 -20 520.056 113.697  48
   1   6 -20 341.310 92.3158  47
   1  -6  20 309.240 110.060  54
   1   6 -20 289.502 90.4263  39
  -1  -6 -20 474.163 124.781  27
   1   6 -20 312.187 87.3826  52
  -1   6  20 245.518 103.289  12
  -1  -6 -19 2049.00 186.173  48
  -1   6  19 1495.67 165.461  12
   1  -6  19 1969.66 182.167  23
   1   6 -19 1952.48 186.995  39
   1   6 -19 2222.44 190.029  52
   1   6 -19 2014.34 191.152  47
   1  -6  19 2206.34 210.287  46
   1  -6  19 2087.42 203.827  54
  -1   6  19 1960.48 189.357  51
  -1  -6 -19 1852.35 193.982  27
  -1  -6 -18 8673.39 404.434  27
   1   6 -18 8434.68 408.676  47
  -1  -6 -18 8286.67 385.194  48
   1  -6  18 7869.52 408.683  46
  -1   6  18 7883.75 384.524  51
  -1   6  18 8205.49 394.818  12
   1  -6  18 8273.63 408.552  54
   1   6 -18 8370.04 392.497  39
   1  -6  18 8193.51 384.220  23
   1   6 -18 8933.43 400.556  52
  -1  -6 -17 14087.2 546.491  48
   1  -6  17 15131.7 561.601  23
   1   6 -17 16181.4 598.036  47
   1  -6  17 14965.6 600.401  46
   1   6 -17 14945.2 564.714  39
   1   6 -17 15676.3 575.596  52
   1  -6  17 15005.5 585.194  54
  -1  -6 -17 14741.6 574.941  27
  -1   6  17 14669.9 563.053  51
  -1  -6 -16 11886.0 474.611  25
  -1  -6 -16 11633.7 473.520  48
   1  -6  16 10516.0 466.683  23
  -1  -6 -16 10093.2 453.832  14
  -1  -6 -16 11021.8 454.628  26
   1   6 -16 11338.5 476.967  39
   1   6 -16 11750.6 500.033  47
   1  -6  16 12368.0 530.010  46
   1  -6  16 11576.6 498.969  54
   1   6 -16 11309.5 482.490  52
  -1  -6 -16 12359.6 506.060  27
  -1   6  16 11832.7 487.493  51
  -1  -6 -15 8220.33 385.250  25
  -1  -6 -15 8029.65 382.002  48
   1  -6  15 7585.97 386.325  23
   1  -6  15 8607.92 432.968  46
  -1  -6 -15 7792.47 382.325  14
   1   6 -15 8474.26 402.669  52
   1   6 -15 8188.65 406.448  47
   1   6 -15 7895.89 384.371  39
  -1  -6 -15 7853.87 372.210  26
   1  -6  15 8002.78 406.210  54
  -1  -6 -15 7603.70 390.451  27
  -1  -6 -14 8004.47 379.283  25
   1   6 -14 7226.34 372.701  52
   1  -6  14 7359.61 400.303  46
  -1  -6 -14 6539.38 352.489  14
   1  -6  14 7512.24 380.539  23
  -1  -6 -14 6820.88 352.671  21
   1   6 -14 7549.30 369.193  39
  -1  -6 -14 8069.64 391.818  27
  -1  -6 -14 7525.99 361.177  26
   1  -6  14 7446.26 388.768  54
  -1  -6 -14 7783.37 373.126  48
  -1  -6 -13 2843.49 217.507  26
  -1  -6 -13 2793.41 213.961  48
   1  -6  13 3481.09 268.168  46
  -1  -6 -13 2883.90 221.211  21
   1  -6  13 2957.66 235.327  23
   1  -6  13 2935.16 236.139  54
  -1  -6 -13 2568.13 214.918  14
   1   6 -13 3006.18 238.109  52
  -1  -6 -13 3145.28 238.646  27
  -1  -6 -12 5009.37 297.562  14
  -1  -6 -12 5206.22 293.429  48
   1  -6  12 5495.53 336.668  46
   1  -6  12 5561.15 314.797  23
  -1  -6 -12 5295.32 299.867  26
  -1  -6 -12 4773.44 284.598  21
   1   6 -12 5406.52 314.142  52
   1  -6  12 4690.80 296.388  54
  -1  -6 -12 5311.80 306.879  27
  -1  -6 -11 5905.97 322.232  14
  -1  -6 -11 6200.99 323.299  26
   1  -6  11 6102.31 351.579  46
   1   6 -11 5718.35 324.678  52
   1  -6  11 6206.32 331.721  23
  -1  -6 -11 5927.76 313.946  21
  -1  -6 -11 6018.61 326.828  27
  -1  -6 -10 24772.8 777.851  14
  -1  -6 -10 24876.3 768.304  26
   1  -6  10 25399.0 781.814  23
  -1  -6 -10 22593.4 743.829  21
   1   6 -10 25432.3 791.643  52
  -1  -6 -10 25241.4 777.050  27
  -1  -6  -9 1624.83 164.005  26
   1  -6   9 1435.42 164.947  23
  -1  -6  -9 1492.39 153.247  21
   1  -6   9 1515.82 171.360  14
  -1  -6  -9 1565.01 166.851  14
   1   6  -9 1627.29 172.554  52
   1  -6   8 8395.25 384.184  23
  -1  -6  -8 8404.05 387.281  14
  -1  -6  -8 8727.88 388.076  26
   1  -6   8 8663.96 408.468  14
   1   6  -8 9003.81 399.743  52
  -1  -6  -8 9121.54 396.048  28
  -1  -6  -8 8713.12 381.997  21
  -1  -6  -7 40290.6 1112.45  14
  -1  -6  -7 40871.5 1101.43  42
   1  -6   7 42264.4 1109.47  23
   1  -6   7 40116.3 1135.17  14
  -1  -6  -7 42339.3 1110.99  26
  -1  -6  -7 40316.3 1104.28  28
   1  -6   7 40014.6 1121.59  49
   1   6  -7 41528.1 1120.02  52
  -1  -6  -6 40910.0 1111.71  14
   1  -6   6 41914.2 1142.69  14
  -1  -6  -6 41308.3 1108.65  42
   1  -6   6 41098.3 1129.39  49
   1  -6   6 41629.0 1102.11  17
   1  -6   6 40597.1 1095.43  23
   1  -6   6 39695.1 1095.49  29
  -1  -6  -6 41551.7 1111.37  28
  -1  -6  -6 42549.0 1110.18  26
   1   6  -6 41363.9 1112.07  52
   1  -6   5 12183.6 481.593  49
  -1  -6  -5 11913.8 466.708  14
  -1  -6  -5 12320.1 468.719  42
  -1  -6  -5 11619.6 452.003  26
   1  -6   5 11589.3 473.799  14
  -1  -6  -5 11853.6 459.702  28
   1  -6   5 11433.7 451.411  17
   1  -6   5 11781.1 458.509  29
  -1  -6  -5 12661.2 470.990  29
   1  -6   5 12504.8 457.860  23
   1   6  -5 11821.0 459.127  52
  -1  -6  -4 3048.24 213.750  14
   1  -6   4 2867.77 213.192  14
  -1  -6  -4 2700.74 204.151  42
  -1  -6  -4 3280.97 217.760  28
   1  -6   4 3209.80 226.851  49
   1  -6   4 3106.75 216.151  17
   1  -6   4 2715.39 207.691  29
  -1  -6  -4 3175.96 217.877  29
  -1  -6  -4 3011.48 207.366  26
   1  -6   3 1577.33 161.118  29
  -1  -6  -3 1530.95 159.696  14
  -1  -6  -3 1500.31 149.902  26
  -1  -6  -3 1473.79 150.231  28
   1  -6   3 1479.23 156.201  17
  -1  -6  -3 1425.24 153.800  29
  -1  -6  -3 1447.43 157.404  42
   1  -6   3 1541.97 161.262  14
  -1  -6  -2 8226.97 367.180  14
  -1  -6  -2 7202.89 330.262  26
   1  -6   2 7413.51 352.302  14
  -1  -6  -2 7125.85 336.935  28
  -1  -6  -2 6939.01 338.278  42
   1  -6   2 7210.51 339.288  17
   1  -6   2 6871.60 338.955  29
  -1  -6  -2 8248.11 361.676  29
  -1  -6  -1 9922.67 405.756  42
  -1  -6  -1 8160.96 360.445  26
  -1  -6  -1 9840.24 397.652  28
   1  -6   1 7049.68 346.234  29
  -1  -6  -1 11621.9 438.030  14
   1  -6   1 7440.99 358.950  14
   1  -6   1 6735.70 338.693  17
  -1  -6  -1 11437.6 421.929  29
   1   6   0 20680.5 663.352  40
  -1  -6   0 21957.7 688.310  14
   1  -6   0 21880.3 685.705  14
   1  -6   0 20742.2 654.053  42
  -1  -6   0 21776.2 683.646  42
   1  -6   0 21292.5 670.489  17
   1  -6   0 20938.0 668.746  29
  -1  -6   0 20176.5 667.762  29
   1  -6  -1 12198.8 434.155  17
   1  -6  -1 11867.2 444.329  14
   1  -6  -1 9989.45 394.549  27
   1   6   1 10867.2 426.314  50
   1  -6  -1 10297.5 404.314  42
  -1  -6   1 6874.01 355.980  42
  -1  -6   1 6928.55 358.544  14
   1   6   1 9815.08 396.764  40
   1  -6  -1 11831.4 429.831  29
  -1  -6   2 6982.16 346.145  14
   1  -6  -2 7573.63 344.016  42
  -1  -6   2 7384.45 349.216  42
  -1  -6   2 6783.62 342.078  45
   1  -6  -2 7889.69 352.543  27
   1  -6  -2 7862.58 361.014  14
   1   6   2 8076.24 351.567  40
  -1  -6   2 7364.34 354.664  49
   1   6   2 8001.91 356.164  50
   1  -6  -2 8341.44 358.904  17
   1  -6  -2 7700.25 349.679  29
  -1  -6   2 6680.44 338.963  29
  -1  -6   3 1555.76 161.349  14
  -1  -6   3 1276.48 152.920  45
   1  -6  -3 1235.28 147.364  27
  -1  -6   3 1339.24 146.713  42
   1   6   3 2055.08 181.367  50
  -1  -6   3 1392.22 152.178  49
   1  -6  -3 1717.40 164.306  17
   1  -6  -3 1573.01 156.122  29
  -1  -6   3 1560.53 159.168  29
   1  -6  -3 1505.80 159.228  14
   1   6   4 2709.91 200.390  50
  -1  -6   4 2946.16 219.333  49
   1  -6  -4 2569.30 199.369  14
  -1  -6   4 3012.69 220.780  14
  -1  -6   4 2775.18 208.311  42
  -1  -6   4 3164.15 226.711  45
   1  -6  -4 3543.32 224.057  17
   1  -6  -4 2993.85 209.077  29
  -1  -6   4 3007.71 215.892  29
   1  -6  -4 2659.02 203.420  27
  -1  -6   5 12497.9 494.085  49
   1  -6  -5 11571.9 462.827  14
  -1  -6   5 11482.7 462.888  42
   1   6   5 12842.7 468.354  50
  -1  -6   5 12160.0 483.400  14
  -1  -6   5 11074.4 470.862  45
   1  -6  -5 12294.2 472.714  27
   1  -6  -5 12027.3 454.423  17
   1  -6  -5 11859.6 453.022  29
  -1  -6   5 11358.3 454.637  29
  -1  -6   6 40976.4 1144.58  45
  -1  -6   6 41943.8 1145.77  14
  -1  -6   6 41556.9 1122.85  42
  -1  -6   6 41821.5 1155.64  49
   1  -6  -6 40279.3 1113.08  14
  -1  -6   6 41143.8 1107.59  29
   1   6   6 43039.5 1110.65  50
   1  -6  -6 39891.4 1113.99  27
  -1  -6   7 41143.7 1147.24  45
   1  -6  -7 40575.4 1114.92  14
  -1  -6   7 41265.4 1154.56  49
  -1  -6   7 40852.2 1141.10  14
  -1  -6   7 39917.6 1109.86  42
  -1  -6   7 40545.3 1126.79  54
   1  -6  -7 42151.2 1099.18  25
   1  -6  -7 41514.3 1126.68  27
   1  -6  -8 8968.64 388.680  25
  -1  -6   8 9744.47 439.997  49
  -1  -6   8 8137.17 405.975  14
  -1  -6   8 9301.83 417.905  54
  -1  -6   8 8912.02 419.831  45
   1   6   8 9581.62 413.941  44
   1  -6  -8 9088.46 402.508  14
   1  -6  -8 8519.22 402.473  27
   1  -6  -9 1380.58 167.469  27
  -1  -6   9 1549.27 176.729  45
   1  -6  -9 1760.18 173.393  14
   1   6   9 1573.94 169.472  44
  -1  -6   9 1575.05 178.124  49
  -1  -6   9 1482.40 176.005  14
  -1  -6   9 1657.62 179.702  54
   1  -6  -9 1487.51 156.625  25
  -1  -6  10 24449.4 805.772  45
  -1  -6  10 25183.3 827.577  49
  -1  -6  10 24836.6 798.277  54
   1  -6 -10 23609.7 767.052  14
   1   6  10 25504.4 788.599  44
   1  -6 -10 23972.6 757.880  25
   1  -6 -10 24827.5 793.529  27
   1   6  11 6278.31 334.893  44
  -1  -6  11 5601.21 338.252  45
   1  -6 -11 5654.14 307.973  25
   1  -6 -11 5402.48 309.299  14
  -1  -6  11 5810.86 337.052  54
  -1  -6  11 5869.40 350.528  49
   1  -6 -11 6019.50 336.134  27
   1  -6 -12 5220.02 293.569  48
   1  -6 -12 4896.39 291.698  25
  -1  -6  12 5239.13 325.779  45
  -1  -6  12 5328.97 334.498  49
   1   6  12 5367.49 313.574  44
  -1  -6  12 5249.33 321.484  54
   1  -6 -12 4939.66 297.300  14
   1  -6 -12 5409.95 321.574  27
   1  -6 -13 3227.82 233.619  25
  -1  -6  13 3183.96 259.001  49
   1  -6 -13 2665.89 216.445  14
   1  -6 -13 2753.54 219.569  48
  -1  -6  13 3199.64 255.672  45
   1  -6 -13 2958.38 245.333  27
  -1  -6  13 3447.08 262.737  54
   1   6  13 3081.16 240.435  44
  -1  -6  14 8380.95 414.917  46
   1   6  14 7209.24 373.798  51
  -1  -6  14 7324.41 395.579  45
   1  -6 -14 6720.17 351.981  14
   1  -6 -14 7503.89 368.851  48
   1   6  14 7109.49 371.424  44
   1  -6 -14 7811.83 376.066  25
  -1  -6  14 7651.17 398.713  54
  -1  -6  14 7343.22 402.962  49
   1  -6 -14 7368.33 386.960  27
  -1  -6  15 8121.34 420.849  49
   1  -6 -15 8052.51 383.068  48
   1  -6 -15 7532.53 374.584  25
  -1  -6  15 7970.08 405.121  54
   1  -6 -15 6847.25 363.068  14
  -1  -6  15 8491.01 425.770  45
   1   6  15 7870.37 388.527  44
  -1  -6  15 7584.36 405.824  46
   1  -6 -15 8226.54 402.848  27
   1   6  15 7521.74 385.874  51
  -1  -6  16 12231.7 520.420  49
   1  -6 -16 11681.1 479.615  25
  -1  -6  16 10651.3 492.628  46
   1  -6 -16 11322.6 470.906  48
   1  -6 -16 11036.8 468.895  14
  -1  -6  16 10871.3 497.430  45
   1   6  16 11937.9 493.117  44
   1   6  16 11284.5 486.725  51
  -1   6 -16 11180.2 474.071  39
  -1  -6  16 11125.1 494.269  54
   1  -6 -16 11219.6 485.267  27
  -1  -6  17 14446.2 571.369  54
   1  -6 -17 14368.6 545.918  48
   1  -6 -17 14646.0 550.441  25
   1   6  17 14296.4 553.715  44
  -1  -6  17 14798.6 586.260  46
   1  -6 -17 15033.5 565.642  27
  -1  -6  17 15378.5 596.363  45
  -1  -6  17 14940.7 595.064  49
   1   6  17 13899.2 554.842  51
  -1   6 -17 14479.9 550.247  39
   1   6  17 13598.6 542.560  12
   1   6  17 13607.9 547.581  22
  -1  -6  18 8858.42 426.601  49
   1  -6 -18 7936.48 379.020  48
   1  -6 -18 8246.75 384.521  25
  -1  -6  18 7864.56 408.524  46
  -1  -6  18 8599.37 418.604  45
   1   6  18 8595.17 399.954  44
  -1   6 -18 7775.51 381.684  39
   1  -6 -18 9310.13 414.200  27
   1   6  18 8609.46 401.387  12
  -1  -6  18 8169.00 402.298  54
   1   6  18 8539.72 406.876  51
  -1  -6  19 2237.28 205.669  54
   1  -6 -19 2076.81 184.892  48
   1  -6 -19 2232.14 193.273  25
  -1  -6  19 2371.12 216.029  46
  -1  -6  19 2134.25 204.604  45
  -1   6 -19 1639.68 175.264  39
   1   6  19 1924.25 185.793  12
   1   6  19 2033.54 187.924  44
  -1  -6  19 2242.89 204.747  49
   1  -6 -19 1995.87 190.414  27
   1   6  19 2194.42 200.854  51
   1  -6 -20 486.683 108.529  27
   1   6  20 426.949 96.4643  44
  -1  -6  20 420.400 109.213  45
   1  -6 -20 398.462 103.745  48
   1  -6 -20 381.506 92.6475  25
  -1  -6  20 388.901 116.004  46
   1   6  20 330.758 100.209  51
  -1  -6  20 439.658 104.349  49
  -1   6 -20 255.868 88.1042  39
  -1  -6  20 365.477 104.327  54
   1   6  20 272.077 101.293  12
   1  -6 -21 3086.77 214.494  48
  -1  -6  21 3022.78 230.086  46
  -1  -6  21 3341.63 231.042  45
   1   6  21 3382.13 229.608  51
  -1   6 -21 3391.79 223.824  39
   1   6  21 2803.59 212.785  12
  -1  -6  21 2772.64 212.756  54
   1  -6 -21 3109.03 213.271  25
  -1  -6  22 7672.11 356.943  46
  -1  -6  22 7614.57 341.918  45
   1  -6 -22 7680.94 329.617  25
  -1   6 -22 7335.26 326.042  39
   1   6  22 6905.10 321.469  12
  -1  -6  22 7575.05 335.723  54
   1   6  22 7585.63 340.221  51
  -1  -6  23 2066.79 173.615  46
   1  -6 -23 2262.64 163.522  25
  -1   6 -23 2242.92 162.440  39
   1   6  23 1847.67 155.617  12
  -1   6 -23 1893.16 153.682  52
   1   6  23 1827.87 155.437  51
   1  -6 -24 6857.10 277.348  25
  -1  -6  24 7376.79 309.516  46
  -1   6 -24 6933.08 281.518  39
   1   6  24 6413.67 274.802  12
   1   6  24 7110.54 292.978  51
   1  -6 -25 822.351 87.7166  25
  -1   6 -25 787.391 86.6072  39
   1   6  25 928.169 96.3522  51
   1   7 -22 2600.80 156.400  39
   1   7 -22 2230.64 143.775  52
  -1  -7 -22 2717.55 168.014  27
   1  -7  22 2313.14 160.709  14
  -1  -7 -22 2279.26 149.525  48
  -1   7  22 2432.50 157.891  12
   1  -7  22 2004.61 149.667  54
  -1  -7 -21 2199.34 154.941  48
   1  -7  21 1932.31 161.770  14
   1   7 -21 2349.11 158.464  52
   1   7 -21 2373.71 160.708  39
  -1   7  21 2176.34 162.868  12
   1  -7  21 2347.96 171.016  54
  -1  -7 -21 2544.97 172.986  27
  -1  -7 -20 2106.70 160.559  48
   1   7 -20 2088.48 160.489  52
   1  -7  20 1762.60 165.593  14
  -1   7  20 1458.85 147.011  46
   1   7 -20 1844.52 150.459  39
  -1   7  20 1712.19 157.765  12
   1  -7  20 1788.83 159.800  54
  -1  -7 -20 2254.42 174.129  27
  -1   7  19 73.9655 68.6916  51
  -1  -7 -19 132.070 82.2619  27
   1   7 -19 53.2061 60.5469  52
  -1  -7 -19 177.889 68.9420  48
   1  -7  19 51.9607 63.6247  23
   1  -7  19 123.523 72.9967  14
   1   7 -19-8.69407 54.4778  39
   1  -7  19 48.3684 67.7615  54
  -1   7  19 121.696 74.7609  12
  -1  -7 -18 7593.63 332.127  25
  -1  -7 -18 7462.33 336.253  48
   1  -7  18 7125.11 360.105  14
   1  -7  18 7431.36 344.809  23
   1  -7  18 7853.52 360.033  54
  -1  -7 -18 7442.97 349.305  27
  -1   7  18 6748.98 336.505  12
   1   7 -18 7506.45 341.545  52
   1   7 -18 7618.78 340.636  39
  -1   7  18 7131.26 340.327  51
  -1   7  17 855.032 132.553  51
  -1  -7 -17 841.623 122.616  48
  -1  -7 -17 1107.08 148.851  27
  -1  -7 -17 904.778 124.682  25
   1  -7  17 1095.47 144.587  23
  -1   7  17 839.148 134.995  12
   1  -7  17 844.022 141.758  14
   1  -7  17 854.115 137.358  54
   1   7 -17 1010.72 137.766  52
  -1  -7 -16 4506.38 262.282  48
   1  -7  16 4587.06 298.016  14
   1   7 -16 4211.87 267.520  52
  -1   7  16 4276.81 271.227  51
   1  -7  16 4271.76 275.654  54
  -1  -7 -16 4831.00 274.706  25
  -1  -7 -16 5047.95 293.801  27
   1  -7  16 4669.20 281.362  23
  -1  -7 -15 12089.7 478.448  48
  -1  -7 -15 11656.0 486.958  14
   1  -7  15 12651.2 501.584  23
  -1  -7 -15 13188.1 503.050  25
  -1   7  15 12835.6 507.710  51
   1   7 -15 13194.0 516.635  52
   1  -7  15 12916.4 513.701  54
   1  -7  15 13201.1 538.855  14
  -1  -7 -15 13956.6 525.596  27
  -1  -7 -14 165.340 99.6100  27
  -1  -7 -14 182.561 91.1271  25
   1  -7  14 185.827 108.378  23
  -1  -7 -14 33.6820 75.6454  14
   1  -7  14 92.9638 91.8552  14
  -1  -7 -14 161.263 81.6349  26
   1  -7  14 47.4659 78.8617  54
   1   7 -14 23.7630 80.0501  52
  -1  -7 -13 5135.44 293.744  26
   1  -7  13 4775.18 299.270  23
  -1  -7 -13 4309.05 280.529  14
  -1  -7 -13 5083.94 299.529  25
   1   7 -13 4663.82 296.142  52
   1  -7  13 4869.22 323.063  14
  -1  -7 -13 5213.70 306.026  27
  -1  -7 -12 3686.25 258.677  14
   1  -7  12 4217.77 280.073  23
  -1  -7 -12 4282.30 271.837  26
   1   7 -12 4718.56 292.158  52
  -1  -7 -12 4543.98 286.631  27
   1  -7  12 4742.88 308.232  14
  -1  -7 -11 2694.70 224.220  14
   1  -7  11 2537.52 222.644  23
  -1  -7 -11 2645.77 216.127  26
   1  -7  11 2838.71 243.995  14
   1   7 -11 2377.44 210.798  52
   1   7 -10 2060.55 195.404  52
  -1  -7 -10 1765.61 181.529  26
  -1  -7 -10 1599.43 178.501  14
   1  -7  10 1675.31 195.502  14
   1  -7  10 1857.16 188.240  23
   1  -7   9 19403.7 689.711  14
   1  -7   9 18621.0 651.111  23
  -1  -7  -9 19423.7 654.856  26
  -1  -7  -9 18123.5 652.239  14
   1   7  -9 18710.4 661.187  52
  -1  -7  -8 24871.7 765.020  26
   1  -7   8 22696.3 748.450  23
   1  -7   8 23910.9 793.682  14
  -1  -7  -8 23999.0 755.426  42
   1   7  -8 23851.1 768.171  52
  -1  -7  -8 22255.6 757.593  14
   1  -7   7 16844.5 638.501  14
   1  -7   7 17261.1 605.549  23
  -1  -7  -7 17903.5 632.008  14
  -1  -7  -7 17644.3 613.190  42
  -1  -7  -7 16850.9 606.076  26
   1   7  -7 16836.4 611.940  52
  -1  -7  -6 7861.05 372.027  26
   1  -7   6 8786.99 386.372  23
  -1  -7  -6 7547.10 372.713  42
   1  -7   6 8342.67 407.672  14
   1  -7   6 7318.38 364.014  17
   1  -7   6 7428.34 371.773  29
  -1  -7  -6 7941.10 379.186  29
  -1  -7  -6 7396.05 363.651  28
  -1  -7  -6 8099.00 389.634  14
  -1  -7  -5 14058.9 526.470  26
  -1  -7  -5 13738.8 539.403  14
   1  -7   5 14528.5 562.709  14
  -1  -7  -5 13643.4 532.656  42
   1  -7   5 14045.3 532.350  17
   1  -7   5 13131.7 523.200  29
  -1  -7  -5 14389.8 543.107  29
  -1  -7  -5 13633.5 522.641  28
   1  -7   4 34412.4 1002.75  14
  -1  -7  -4 35162.2 991.253  42
   1   7  -4 34878.3 990.021  40
  -1  -7  -4 34165.5 989.967  14
   1  -7   4 31620.4 955.423  17
   1  -7   4 31149.2 957.683  29
  -1  -7  -4 33230.1 979.530  29
  -1  -7  -4 33952.5 964.429  28
  -1  -7  -4 33095.8 955.987  26
   1  -7   3 25928.4 804.680  29
  -1  -7  -3 25236.8 803.576  14
   1  -7   3 25964.5 817.173  14
  -1  -7  -3 23771.7 786.396  42
   1   7  -3 25007.4 792.808  40
   1  -7   3 27341.1 812.473  17
  -1  -7  -3 23443.5 780.931  29
  -1  -7  -3 23899.2 763.737  26
  -1  -7  -2 13462.0 523.048  26
  -1  -7  -2 14137.7 561.709  14
   1  -7   2 17225.4 616.480  14
  -1  -7  -2 14513.6 561.732  42
   1   7  -2 14023.6 551.988  40
   1  -7   2 18013.6 601.488  17
   1  -7   2 17160.1 596.979  29
  -1  -7  -2 14416.8 561.099  29
   1   7  -1 1432.28 175.339  50
  -1  -7  -1 1551.35 186.981  14
   1  -7   1 5109.63 301.624  14
  -1  -7  -1 1283.91 168.802  42
   1  -7   1 4495.87 275.733  17
   1  -7   1 3890.70 260.979  29
   1   7  -1 1292.62 165.692  40
   1   7   0 3430.88 242.090  50
  -1  -7   0 3473.81 249.619  42
  -1  -7   0 3779.53 260.479  14
   1  -7   0 3275.86 243.411  14
   1   7   0 3505.70 241.340  40
   1  -7   0 3250.96 239.578  17
   1  -7   0 3237.55 238.722  29
  -1  -7   0 3171.20 239.247  29
  -1  -7   1 2219.62 210.708  49
   1  -7  -1 1621.93 181.938  14
  -1  -7   1 3304.42 264.722  14
   1   7   1 998.075 140.593  40
  -1  -7   1 1941.42 199.077  42
   1  -7  -1 1442.54 177.319  17
   1  -7  -1 1549.92 180.451  29
  -1  -7   1 2603.36 225.299  29
   1   7   1 1101.04 148.443  50
   1  -7  -2 13449.6 536.730  14
  -1  -7   2 15562.7 578.112  14
  -1  -7   2 15286.7 569.699  42
  -1  -7   2 13615.2 550.371  49
   1  -7  -2 12977.3 520.518  17
   1  -7  -2 12962.7 522.947  29
  -1  -7   2 14879.7 558.752  29
   1   7   2 14008.8 534.627  50
   1  -7  -3 25856.0 803.612  14
   1  -7  -3 24497.5 772.248  27
  -1  -7   3 25310.3 809.500  14
  -1  -7   3 23980.2 788.200  42
   1   7   3 23975.5 775.346  50
   1  -7  -3 25089.1 782.324  17
   1  -7  -3 24453.0 781.557  29
  -1  -7   3 24673.0 790.564  29
  -1  -7   3 24126.2 804.210  49
   1  -7  -4 31669.2 951.667  27
  -1  -7   4 33260.4 976.138  42
   1  -7  -4 32021.1 964.313  14
  -1  -7   4 33337.3 992.356  14
  -1  -7   4 33328.4 997.604  49
   1   7   4 35616.5 975.231  50
   1  -7  -4 31124.7 940.304  17
   1  -7  -4 33068.1 958.297  29
  -1  -7   4 32378.3 962.766  29
   1  -7  -5 14006.8 538.992  27
  -1  -7   5 12968.8 549.468  49
   1   7   5 14195.2 534.306  50
  -1  -7   5 14164.6 559.780  14
  -1  -7   5 13934.5 543.538  42
   1  -7  -5 14475.5 547.667  14
   1  -7  -5 13774.6 523.838  17
   1  -7  -5 14495.1 536.485  29
  -1  -7   5 13213.2 528.905  29
  -1  -7   5 13487.0 555.459  45
   1   7   6 7703.59 369.552  50
   1  -7  -6 7639.41 382.219  14
  -1  -7   6 7909.44 405.198  45
  -1  -7   6 7700.54 397.188  14
  -1  -7   6 8302.97 395.005  42
   1  -7  -6 7808.14 385.617  27
  -1  -7   6 8207.31 415.435  49
   1  -7  -6 7331.99 360.239  17
   1  -7  -6 7777.89 371.060  29
  -1  -7   6 8314.72 388.997  29
  -1  -7   7 17125.5 652.512  49
  -1  -7   7 17951.2 657.942  45
   1   7   7 17544.2 625.970  44
  -1  -7   7 17067.6 644.001  14
   1  -7  -7 16100.8 609.419  14
  -1  -7   7 17895.4 628.475  42
   1  -7  -7 16810.5 619.888  27
   1  -7  -8 22782.5 758.704  14
  -1  -7   8 23313.0 791.766  14
  -1  -7   8 22885.6 797.804  49
   1   7   8 23519.7 768.200  44
   1  -7  -8 23711.5 774.518  27
  -1  -7   8 24372.2 805.852  45
   1   7   9 18875.1 664.342  44
   1  -7  -9 18326.0 649.810  14
  -1  -7   9 19053.8 695.338  45
   1  -7  -9 18097.1 627.998  25
  -1  -7   9 19033.9 688.328  14
  -1  -7   9 18787.0 693.493  49
   1  -7  -9 18371.7 662.628  27
  -1  -7  10 2120.53 219.554  49
  -1  -7  10 1814.87 204.966  45
   1  -7 -10 1773.34 182.603  14
   1   7  10 2072.24 200.693  44
  -1  -7  10 1604.89 190.787  14
   1  -7 -10 1989.94 180.564  25
   1  -7 -10 1634.91 192.442  27
   1  -7 -11 2379.68 209.341  14
   1  -7 -11 2682.67 212.609  25
  -1  -7  11 3027.56 249.353  45
   1   7  11 2909.12 237.005  44
  -1  -7  11 2705.53 240.607  14
  -1  -7  11 2529.14 237.900  49
   1  -7 -11 2660.53 233.197  27
  -1  -7  12 4468.96 306.542  49
  -1  -7  12 4566.11 306.576  45
  -1  -7  12 4712.91 313.788  14
   1  -7 -12 4501.23 273.892  25
   1   7  12 4537.62 289.524  44
   1  -7 -12 3877.19 264.608  14
   1  -7 -12 3963.55 285.469  27
  -1  -7  13 4985.88 323.981  49
   1  -7 -13 5180.69 292.982  25
   1  -7 -13 4572.25 287.297  14
   1   7  13 4919.97 303.148  44
  -1  -7  13 4850.33 319.363  14
  -1  -7  13 4822.21 314.562  45
   1   7  13 5041.85 302.782  51
   1  -7 -13 4843.64 310.038  27
   1  -7 -14 123.329 105.809  27
   1   7  14 155.831 95.7467  51
   1  -7 -14 153.639 81.5552  25
  -1  -7  14 149.137 100.738  45
   1   7  14 120.486 88.5325  44
   1  -7 -14 134.316 82.2510  14
  -1  -7  14 145.118 91.2613  14
  -1  -7  14 55.4383 85.4835  49
  -1  -7  15 13111.4 534.465  45
   1  -7 -15 11797.5 468.286  48
   1  -7 -15 12455.7 488.303  25
   1  -7 -15 12371.9 490.891  14
  -1  -7  15 11984.8 520.050  14
  -1  -7  15 13047.5 539.615  49
   1   7  15 13013.4 510.957  51
   1   7  15 12175.6 500.558  44
   1  -7 -15 13209.3 519.350  27
  -1  -7  16 4560.35 293.876  49
   1  -7 -16 4468.36 265.171  25
  -1  -7  16 4625.99 293.521  45
   1   7  16 4310.32 273.145  22
  -1  -7  16 3667.82 272.210  14
   1   7  16 4177.00 269.895  44
   1  -7 -16 4475.00 281.503  27
   1   7  16 4104.72 268.051  51
   1  -7 -16 4260.49 254.643  48
   1  -7 -17 1145.30 153.752  27
   1   7  17 1104.04 143.133  44
   1  -7 -17 1061.60 137.541  25
   1   7  17 1211.46 150.987  51
  -1  -7  17 1001.65 146.788  45
   1   7  17 1102.89 146.280  22
  -1  -7  17 1212.22 157.400  49
  -1  -7  17 965.631 151.872  14
   1   7  17 921.766 140.316  12
   1  -7 -17 911.675 128.395  48
  -1  -7  18 7357.06 358.305  49
   1  -7 -18 7230.79 331.977  25
  -1  -7  18 7111.07 352.479  45
   1   7  18 7236.36 339.736  22
   1   7  18 6697.37 333.849  51
  -1  -7  18 7313.83 362.723  14
   1  -7 -18 7522.85 348.593  27
   1   7  18 7305.40 340.402  44
   1   7  18 6778.11 331.831  12
   1  -7 -19 63.9334 73.6470  27
   1   7  19 104.987 73.9989  51
   1  -7 -19 112.945 65.9770  25
  -1  -7  19 122.041 73.0029  45
  -1  -7  19 50.8370 66.6288  14
   1   7  19 117.311 64.0058  44
  -1  -7  19 112.624 73.4939  49
   1   7  19 45.3980 71.8202  12
   1  -7 -20 1888.86 155.080  25
  -1  -7  20 2057.27 173.204  45
  -1  -7  20 1498.64 156.051  14
   1   7  20 2222.36 173.531  51
  -1  -7  20 2101.05 170.709  49
   1   7  20 2199.48 167.084  44
  -1   7 -20 2426.36 169.615  39
   1   7  20 2059.57 165.681  12
   1  -7 -20 1912.92 160.836  27
  -1   7 -20 1946.85 164.431  52
  -1   7 -21 2190.38 163.161  52
  -1  -7  21 2151.91 169.245  14
   1  -7 -21 2636.01 169.278  25
  -1  -7  21 2332.11 170.462  45
  -1   7 -21 2311.65 159.343  39
   1   7  21 2431.23 169.109  12
   1  -7 -21 2492.51 167.236  27
   1   7  21 2452.55 172.438  51
   1   7  22 2553.43 162.865  51
  -1   7 -22 2343.81 147.853  39
   1   7  22 1916.91 141.472  12
  -1   7 -22 1894.01 139.094  52
   1  -7 -22 2378.35 150.622  25
   1  -8  19 4233.49 221.049  14
   1   8 -19 4497.37 213.761  52
  -1   8  19 4587.06 222.929  12
  -1  -8 -19 5039.04 225.097  27
   1  -8  18 4464.18 239.443  14
  -1   8  18 4825.86 240.116  51
   1   8 -18 4908.08 237.658  52
  -1   8  18 4924.48 243.300  12
  -1  -8 -18 4884.10 227.411  25
  -1  -8 -18 4923.78 237.774  27
   1   8 -17 4552.19 238.040  52
   1  -8  17 4309.04 245.598  14
  -1  -8 -17 4667.12 231.924  25
   1   8 -17 4700.00 233.156  40
  -1   8  17 4101.63 234.995  12
  -1  -8 -17 4540.68 237.694  27
  -1   8  17 4341.05 238.519  51
  -1  -8 -16 11910.9 424.333  25
   1   8 -16 11785.6 432.595  52
  -1   8  16 11220.0 431.348  12
   1   8 -16 11408.1 423.126  40
  -1  -8 -16 11907.3 428.974  27
  -1   8  16 11681.8 437.548  51
   1  -8  16 11243.8 443.562  14
   1  -8  15 3839.87 246.532  14
   1   8 -15 3744.05 230.542  40
  -1  -8 -15 4149.17 234.245  25
   1   8 -15 4135.72 241.590  52
  -1  -8 -15 3605.72 225.175  27
  -1   8  15 3711.29 235.675  51
   1   8 -14 6099.46 307.478  52
  -1  -8 -14 5587.80 292.237  14
   1  -8  14 5801.94 318.054  14
  -1   8  14 6426.04 319.896  51
   1  -8  14 5852.17 303.497  23
   1   8 -14 6331.87 310.572  40
  -1  -8 -14 6329.68 309.471  25
   1  -8  13 499.092 114.708  14
  -1  -8 -13 418.236 99.6657  25
  -1  -8 -13 517.232 101.484  14
   1   8 -13 541.056 111.001  40
   1  -8  13 658.407 119.159  23
   1   8 -13 523.717 109.914  52
  -1  -8 -12 11592.2 466.217  14
   1  -8  12 11693.8 468.707  23
   1  -8  12 12296.4 500.367  14
  -1  -8 -12 11993.4 461.458  26
   1   8 -12 11962.6 480.790  40
  -1  -8 -12 12727.9 484.079  25
   1   8 -12 12024.5 477.457  52
  -1  -8 -11 7979.29 376.659  14
   1  -8  11 8011.05 376.312  23
   1  -8  11 8387.27 404.026  14
  -1  -8 -11 7765.50 363.547  26
   1   8 -11 8638.78 395.585  40
  -1  -8 -11 8175.60 381.478  25
   1   8 -11 8194.05 382.704  52
   1   8 -10 1338.67 150.974  50
   1  -8  10 1335.27 162.436  23
   1  -8  10 1451.93 170.307  14
  -1  -8 -10 1041.30 143.159  14
   1   8 -10 1376.37 161.081  40
   1   8 -10 1166.85 151.691  52
  -1  -8 -10 1337.41 152.881  26
   1   8  -9 13409.3 515.452  50
   1  -8   9 13714.8 516.696  23
   1  -8   9 13812.6 553.949  14
  -1  -8  -9 13852.2 530.318  14
   1   8  -9 13096.9 518.134  52
   1   8  -9 13797.6 537.740  40
  -1  -8  -9 13563.4 513.456  26
   1   8  -8 12101.7 484.833  50
  -1  -8  -8 12241.2 479.464  26
   1  -8   8 11354.3 465.999  23
  -1  -8  -8 12043.2 489.684  14
   1  -8   8 12125.9 508.646  14
  -1  -8  -8 11454.4 467.684  42
   1   8  -8 11605.8 491.685  40
   1   8  -7 1112.06 149.596  50
  -1  -8  -7 1067.04 146.383  26
  -1  -8  -7 1027.93 150.809  14
   1   8  -7 1505.90 177.500  40
   1  -8   7 1057.18 142.583  17
   1  -8   7 912.739 140.614  29
  -1  -8  -7 1113.19 151.531  42
   1  -8   7 983.775 154.652  14
   1  -8   7 1339.77 154.981  23
   1   8  -6 6120.16 331.179  50
   1  -8   6 6061.39 341.046  14
  -1  -8  -6 6504.08 338.089  42
   1   8  -6 5343.51 321.643  40
  -1  -8  -6 6052.11 334.696  14
  -1  -8  -6 6237.73 324.362  26
   1  -8   6 5630.08 315.116  17
  -1  -8  -6 6272.99 332.738  17
   1  -8   6 5526.35 316.643  29
  -1  -8  -6 6537.92 339.719  29
   1   8  -5 863.257 141.705  50
  -1  -8  -5 775.181 140.162  14
   1   8  -5 805.789 137.818  40
  -1  -8  -5 940.719 140.135  42
   1  -8   5 985.749 146.980  17
  -1  -8  -5 986.736 151.219  17
   1  -8   5 990.623 147.724  29
  -1  -8  -5 1007.61 148.457  29
   1  -8   5 789.520 146.613  14
  -1  -8  -5 1029.78 140.160  26
  -1  -8  -4 13155.4 523.456  14
   1   8  -4 12575.2 510.082  50
   1   8  -4 12568.8 513.470  40
  -1  -8  -4 12781.5 514.811  42
   1  -8   4 13295.7 534.209  14
   1  -8   4 12826.9 507.246  17
  -1  -8  -4 12477.7 511.941  17
  -1  -8  -4 12255.2 485.377  26
   1  -8   4 11734.0 496.841  29
  -1  -8  -4 11865.1 503.166  29
   1   8  -3 5852.24 330.935  40
  -1  -8  -3 6450.57 350.726  14
   1  -8   3 6839.94 366.281  14
   1   8  -3 6049.13 337.988  50
  -1  -8  -3 6083.86 339.397  42
   1  -8   3 6451.65 346.513  17
  -1  -8  -3 6118.09 346.346  17
   1  -8   3 5872.33 337.343  29
  -1  -8  -3 5811.91 337.568  29
   1   8  -2 6758.97 364.608  50
  -1  -8  -2 6765.12 366.486  42
   1  -8   2 7165.70 376.844  14
  -1  -8  -2 7370.93 384.919  14
   1  -8   2 6352.64 356.671  29
   1  -8   2 7480.93 375.665  17
  -1  -8  -2 7542.84 384.017  17
  -1  -8  -2 7674.28 388.676  29
   1   8  -2 7184.87 367.343  40
   1   8  -1 11403.0 486.904  50
   1  -8   1 12897.9 519.401  14
  -1  -8  -1 10583.5 479.248  42
   1  -8   1 12725.0 506.445  17
  -1  -8  -1 11341.7 491.062  17
   1  -8   1 12033.0 500.068  29
  -1  -8  -1 10911.8 484.954  29
   1   8  -1 12117.3 490.557  40
  -1  -8  -1 11479.5 493.848  14
   1  -8   0 1699.12 215.443  14
  -1  -8   0 1279.74 178.638  14
   1   8   0 610.804 132.611  50
  -1  -8   0 776.419 153.165  42
   1   8   0 777.920 138.286  40
   1  -8   0 1191.58 179.388  17
   1  -8   0 1272.73 176.733  29
  -1  -8   0 861.602 170.082  17
  -1  -8   0 1045.02 171.637  29
   1   8   1 11619.3 488.021  50
   1  -8  -1 12312.5 502.129  14
  -1  -8   1 10979.3 485.632  42
   1  -8  -1 11292.5 480.662  17
  -1  -8   1 11697.8 496.736  17
   1  -8  -1 10897.2 478.194  29
  -1  -8   1 11371.8 492.205  29
  -1  -8   1 11787.6 508.473  14
   1   8   2 7496.17 380.114  50
   1  -8  -2 7725.16 393.883  14
  -1  -8   2 7323.56 385.850  14
  -1  -8   2 7417.46 383.798  42
   1  -8  -2 7451.74 378.397  17
  -1  -8   2 7493.62 386.448  17
   1  -8  -2 7190.43 372.445  29
  -1  -8   2 6374.01 361.177  29
   1   8   3 6803.67 351.560  50
   1  -8  -3 6400.21 349.459  14
  -1  -8   3 5940.48 348.134  14
  -1  -8   3 6105.60 343.610  42
   1  -8  -3 6112.11 336.464  17
  -1  -8   3 6178.67 345.186  17
   1  -8  -3 6024.25 336.715  29
  -1  -8   3 6059.92 345.324  29
  -1  -8   3 6621.91 361.753  49
  -1  -8   4 12836.5 538.474  49
   1  -8  -4 13689.2 533.418  14
   1   8   4 13554.9 522.574  50
  -1  -8   4 13159.7 539.376  14
  -1  -8   4 12639.9 520.067  42
   1  -8  -4 12539.6 507.252  17
  -1  -8   4 12468.4 513.867  17
   1  -8  -4 12165.4 503.822  29
  -1  -8   4 12969.7 524.690  29
   1  -8  -5 968.458 146.133  27
  -1  -8   5 987.659 158.024  14
   1   8   5 1165.19 156.635  44
   1  -8  -5 760.208 136.819  14
   1  -8  -5 788.106 136.639  17
  -1  -8   5 865.519 142.661  17
  -1  -8   5 907.114 147.248  49
   1  -8  -5 847.212 142.334  29
  -1  -8   5 970.801 151.327  29
  -1  -8   5 864.314 135.348  42
   1   8   5 909.726 134.362  50
  -1  -8   6 6180.81 354.207  49
   1   8   6 5957.92 320.483  50
   1  -8  -6 5670.76 323.571  14
  -1  -8   6 5295.91 326.530  14
   1   8   6 6118.46 334.311  44
   1  -8  -6 5859.54 314.249  17
  -1  -8   6 5695.94 320.439  17
   1  -8  -6 5508.48 309.655  29
   1  -8  -6 5559.60 317.217  27
  -1  -8   6 5655.69 320.962  29
  -1  -8   6 6317.02 334.743  42
   1  -8  -7 1137.86 159.863  27
   1  -8  -7 1290.43 160.770  14
   1   8   7 1300.84 166.639  44
  -1  -8   7 1290.14 154.190  42
  -1  -8   7 1123.44 166.561  49
  -1  -8   7 1207.90 155.400  29
  -1  -8   7 1049.32 161.556  14
  -1  -8   8 12247.0 523.320  49
   1  -8  -8 11168.7 471.721  14
   1   8   8 11806.4 489.660  44
  -1  -8   8 11866.9 506.574  14
   1  -8  -8 11488.3 480.635  27
  -1  -8   9 14377.4 566.321  49
   1  -8  -9 13028.4 511.046  14
   1   8   9 13166.4 522.426  44
  -1  -8   9 12428.1 528.329  14
   1  -8  -9 12467.7 509.689  27
   1  -8 -10 1270.94 161.960  27
   1  -8 -10 1028.99 134.275  25
   1   8  10 1003.81 147.527  44
  -1  -8  10 1646.63 175.444  14
   1  -8 -10 1053.60 143.064  14
  -1  -8  10 1262.48 166.624  49
   1  -8 -11 8515.39 383.232  14
   1   8  11 7771.21 381.925  44
  -1  -8  11 8628.30 418.599  49
  -1  -8  11 7892.11 398.502  14
   1  -8 -11 8350.52 367.775  25
   1  -8 -11 8495.06 395.081  27
   1  -8 -12 11632.1 463.998  14
   1   8  12 11751.6 477.166  44
  -1  -8  12 12748.0 511.311  14
   1  -8 -12 12109.6 483.764  27
   1  -8 -12 11564.8 449.806  25
  -1  -8  12 12387.9 512.877  49
   1   8  12 11759.0 471.890  51
   1  -8 -13 342.675 105.755  27
   1   8  13 378.550 99.1854  51
  -1  -8  13 356.827 103.915  14
   1   8  13 432.461 111.364  44
  -1  -8  13 576.187 125.457  49
   1  -8 -13 477.915 97.1792  25
   1  -8 -13 511.906 96.0523  14
  -1  -8  14 6723.38 340.424  49
   1   8  14 6259.00 314.030  44
   1  -8 -14 5936.79 295.615  14
  -1  -8  14 5439.38 307.949  14
   1  -8 -14 5940.65 311.137  27
   1  -8 -14 5981.69 292.157  25
  -1   8 -14 5547.22 296.881  52
   1   8  14 5425.05 294.679  51
   1  -8 -15 3244.85 206.664  25
   1   8  15 3569.76 229.340  44
  -1  -8  15 3508.93 237.789  14
  -1  -8  15 3727.07 244.923  49
   1   8  15 3715.25 238.231  22
   1  -8 -15 3594.23 233.610  27
  -1   8 -15 3527.90 224.556  52
   1   8  15 3538.39 226.472  51
   1  -8 -16 12381.7 443.621  27
   1  -8 -16 10792.0 404.487  25
   1   8  16 11473.7 429.964  44
  -1  -8  16 11610.1 447.297  14
   1   8  16 11593.2 438.229  22
   1   8  16 11306.6 422.478  12
  -1   8 -16 10777.7 417.795  52
   1   8  16 10931.2 421.965  51
  -1  -8  16 11489.6 446.896  49
  -1  -8  17 4613.56 250.071  49
  -1  -8  17 3810.15 234.311  14
   1  -8 -17 3728.65 210.835  25
   1   8  17 4332.65 233.131  44
   1  -8 -17 4589.35 240.443  27
   1   8  17 3836.90 224.417  12
   1   8  17 4413.71 237.461  22
  -1   8 -17 4178.85 229.420  52
   1   8  17 4328.36 235.386  51
  -1  -8  18 5143.04 250.980  49
   1   8  18 4704.60 233.489  22
   1  -8 -18 4612.41 224.170  25
   1   8  18 4248.05 225.058  12
   1   8  18 5007.26 240.558  44
   1  -8 -18 4553.18 232.170  27
  -1   8 -18 4653.57 232.443  52
   1   8  18 4957.25 240.284  51
   1  -8 -19 4925.91 222.849  27
   1   8  19 4107.05 207.236  12
   1   8  19 4672.28 216.779  44
   1  -8 -19 4650.24 212.007  25
  -1  -8  19 4760.79 226.084  49
   1   8  19 4684.15 221.836  51
  -1   9  15 40.7972 48.2200  51
   1   9 -15 42.9933 41.3807  52
  -1  -9 -15 70.8818 41.3787  25
   1   9 -15 41.9693 40.3957  40
   1  -9  15 72.7465 48.5848  14
  -1   9  15 46.4937 56.5001  12
  -1  -9 -14 1329.47 118.716  25
   1  -9  14 1470.42 130.604  14
  -1   9  14 1295.89 128.365  12
  -1   9  14 1417.52 130.239  51
   1   9 -14 1381.98 122.124  40
   1   9 -14 1481.94 124.499  52
   1  -9  13 801.156 107.801  14
   1   9 -13 884.918 104.822  40
  -1  -9 -13 828.554 101.360  25
   1   9 -13 769.632 97.9178  52
  -1   9  13 1091.20 123.775  51
  -1  -9 -12 938.672 109.646  14
   1   9 -12 977.508 109.800  52
   1   9 -12 1052.76 120.357  40
  -1   9  12 818.177 113.931  51
  -1  -9 -12 1008.84 114.027  25
   1  -9  12 853.005 116.003  14
   1   9 -11 1637.44 149.298  40
  -1  -9 -11 1525.82 141.171  14
   1  -9  11 1579.98 153.490  14
  -1  -9 -11 1398.03 137.664  25
  -1  -9 -10 35.6905 64.0277  25
   1   9 -10 8.17830 49.5992  50
  -1  -9 -10 8.60151 56.3456  14
   1  -9  10 9.69990 63.5408  14
   1   9 -10-46.3208 63.2337  40
  -1  -9  -9 5268.16 275.017  14
   1  -9   9 5800.42 298.103  14
   1   9  -9 5321.12 270.677  50
   1   9  -9 5241.43 282.479  40
  -1  -9  -9 5605.57 285.260  25
  -1  -9  -8 5711.52 276.613  26
   1   9  -8 5281.92 278.375  50
  -1  -9  -8 5324.44 281.971  14
  -1   9   8 5688.83 292.270  44
   1  -9   8 5795.85 302.235  14
   1   9  -8 5328.64 290.447  40
   1   9  -7 322.023 88.0846  50
  -1  -9  -7 372.961 82.9391  26
  -1  -9  -7 411.735 101.510  14
   1  -9   7 318.624 92.1396  14
   1   9  -7 401.948 96.4361  40
   1   9  -6 1286.14 148.201  50
   1   9  -6 1304.19 151.513  40
  -1  -9  -6 1403.09 156.249  14
   1  -9   6 1565.49 168.493  14
   1  -9   6 1269.90 143.607  17
  -1  -9  -6 1357.23 147.793  17
   1  -9   6 1108.16 138.135  29
  -1  -9  -6 1392.98 149.507  29
  -1  -9  -6 1333.03 136.491  26
   1   9  -5 7634.48 363.155  50
   1   9  -5 8685.42 384.203  40
  -1  -9  -5 8554.79 378.816  14
   1  -9   5 8725.50 389.481  14
   1  -9   5 8093.87 361.304  17
  -1  -9  -5 8381.69 371.281  17
   1  -9   5 7348.12 350.935  29
  -1  -9  -5 8423.09 374.934  29
  -1  -9  -4 5720.07 305.416  14
   1  -9   4 5339.56 301.976  14
   1   9  -4 5927.31 310.976  50
  -1  -9  -4 5917.81 308.374  42
   1  -9   4 4935.19 283.814  17
  -1  -9  -4 6303.36 316.571  17
   1  -9   4 5143.63 290.675  29
  -1  -9  -4 5518.89 302.245  29
   1   9  -4 6024.58 314.013  40
   1   9  -3 11313.9 458.327  50
   1  -9   3 11883.0 470.374  14
  -1  -9  -3 11606.1 460.891  42
   1   9  -3 10658.3 446.208  40
  -1  -9  -3 11027.2 455.492  14
   1  -9   3 10900.2 443.324  17
  -1  -9  -3 12207.8 469.704  17
   1  -9   3 11177.7 453.340  29
  -1  -9  -3 11152.3 457.328  29
   1   9  -2 2338.95 200.014  50
  -1  -9  -2 2513.17 206.802  14
  -1  -9  -2 2783.07 213.670  42
   1  -9   2 3417.01 240.368  14
   1   9  -2 2975.15 216.423  40
   1  -9   2 2855.85 218.883  17
  -1  -9  -2 2928.44 222.280  17
   1  -9   2 2485.16 210.008  29
  -1  -9  -2 2793.72 219.779  29
   1  -9   1 837.516 135.640  14
  -1  -9  -1 787.652 133.461  42
   1   9  -1 460.733 109.580  50
   1  -9   1 517.645 120.145  17
  -1  -9  -1 943.588 148.194  17
   1  -9   1 495.417 111.512  29
  -1  -9  -1 774.346 143.481  29
  -1  -9   0 11051.9 456.633  14
   1  -9   0 11136.0 453.701  14
   1   9   0 10107.5 435.502  50
  -1  -9   0 10847.8 448.748  42
   1  -9   0 10319.2 431.912  17
  -1  -9   0 11149.2 453.738  17
   1  -9   0 10108.8 433.957  29
  -1  -9   0 10799.2 450.606  29
   1   9   1 880.210 138.959  50
  -1  -9   1 954.224 147.752  14
   1  -9  -1 1189.99 148.591  14
   1  -9  -1 780.172 134.860  17
  -1  -9   1 455.317 125.589  17
   1  -9  -1 698.524 130.569  29
  -1  -9   1 437.974 120.100  29
  -1  -9   1 516.117 112.328  42
   1  -9  -2 2655.03 208.237  14
  -1  -9   2 3006.14 227.499  14
   1   9   2 2612.80 207.790  44
  -1  -9   2 2948.17 217.164  42
   1  -9  -2 2228.31 196.597  17
  -1  -9   2 2922.30 224.845  17
   1  -9  -2 2080.12 193.800  29
  -1  -9   2 2577.78 213.530  29
   1   9   2 2680.06 207.501  50
   1   9   3 10841.6 446.689  44
  -1  -9   3 11283.8 454.931  42
  -1  -9   3 11231.7 462.447  14
   1  -9  -3 10412.9 433.866  17
   1   9   3 11417.5 453.534  50
  -1  -9   3 11311.3 456.521  17
   1  -9  -3 10435.2 438.768  29
  -1  -9   3 11436.6 459.860  29
   1  -9  -3 11571.9 459.069  14
   1  -9  -4 5686.21 306.121  14
  -1  -9   4 5854.71 318.201  14
   1   9   4 6007.82 315.655  44
   1   9   4 5753.26 302.607  50
  -1  -9   4 5648.59 305.438  42
   1  -9  -4 6067.66 306.570  17
  -1  -9   4 6130.74 314.668  17
   1  -9  -4 5403.93 295.222  29
  -1  -9   4 5528.60 302.434  29
   1   9   5 8432.23 368.538  50
   1  -9  -5 8251.93 370.368  14
   1   9   5 8044.38 373.403  44
  -1  -9   5 8488.63 387.400  14
  -1  -9   5 7908.49 365.241  42
   1  -9  -5 8379.04 364.138  17
  -1  -9   5 8439.27 373.381  17
   1  -9  -5 7959.26 359.762  29
  -1  -9   5 7958.47 366.874  29
  -1  -9   6 1262.40 145.105  17
   1   9   6 1603.52 165.851  44
  -1  -9   6 1258.04 140.820  42
   1  -9  -6 1197.02 142.941  14
   1  -9  -6 1351.63 146.511  17
   1  -9  -6 1332.78 145.448  29
  -1  -9   6 1319.53 148.284  29
  -1  -9   6 1301.08 155.564  14
  -1  -9   7 425.824 102.385  14
   1   9   7 330.247 96.6083  44
   1  -9  -7 416.856 95.7313  14
   1   9   8 5143.58 285.220  44
   1  -9  -8 5452.50 277.971  27
  -1  -9   8 5837.20 301.070  14
   1  -9  -8 4925.82 269.372  14
   1  -9  -9 4970.67 264.154  14
   1   9   9 5575.37 288.704  44
  -1  -9   9 5375.28 287.266  14
   1  -9  -9 5229.37 271.555  27
   1  -9 -10 17.2964 58.2476  27
   1  -9 -10 25.4838 52.3691  14
   1   9  10-56.7833 69.5099  44
  -1  -9  10 19.2023 61.0704  14
   1  -9 -11 1546.20 139.520  14
   1   9  11 1400.64 145.394  44
  -1  -9  11 1471.30 149.049  14
   1  -9 -11 1264.89 134.672  27
   1  -9 -12 878.567 112.020  27
   1  -9 -12 933.530 109.678  14
  -1  -9  12 842.247 111.267  14
   1   9  12 973.324 120.237  44
   1   9  12 929.851 121.192  22
   1  -9 -13 905.016 107.578  27
   1  -9 -13 577.483 86.4972  14
  -1  -9  13 773.085 104.812  14
   1   9  13 795.267 108.948  44
   1   9  13 909.321 115.809  22
   1   9  14 1351.01 125.720  44
   1   9  14 1481.47 136.022  22
   1   9  14 1381.34 126.246  12
   1  -9 -14 1299.66 122.683  27
   1   9  15 131.617 54.5358  44
   1   9  15 33.4354 46.8374  22
   1   9  15 6.17048 48.8004  12
   1  -9 -15 30.9425 44.4166  27
  -1 -10  -9 1487.68 115.261  25
   1  10  -9 1507.73 117.225  40
   1  10  -8 505.932 73.3854  50
  -1 -10  -8 454.445 70.3399  25
   1 -10   8 344.884 66.2355  14
   1  10  -8 588.655 80.6908  40
   1  10  -7 245.036 59.9155  50
  -1 -10  -7 230.248 60.2681  25
   1 -10   7 242.333 62.0854  14
   1  10  -7 201.314 57.2592  40
  -1 -10  -6 4421.39 214.263  14
   1 -10   6 4143.82 215.581  14
  -1  10   6 4762.83 235.354  44
   1  10  -6 4513.37 221.303  50
   1  10  -6 4399.10 220.537  40
   1  10  -6 3951.86 204.349  13
  -1 -10  -6 4577.39 219.485  25
   1  10  -5 598.231 88.3329  50
  -1 -10  -5 538.567 83.2753  25
  -1  10   5 435.026 83.5273  44
  -1 -10  -5 580.197 84.0539  14
   1 -10   5 534.420 83.6781  14
   1  10  -5 455.419 76.6134  40
   1  10  -5 506.591 83.9552  13
   1 -10   5 422.704 77.9781  17
  -1 -10  -5 393.190 77.6602  17
   1 -10   5 462.225 81.8246  29
  -1 -10  -5 464.768 80.5789  29
   1  10  -4 37.3675 53.6339  50
  -1  10   4 40.4093 56.6015  44
  -1 -10  -4 35.2638 52.9700  14
   1 -10   4 29.7678 49.4465  14
   1  10  -4 94.5400 59.7224  13
   1 -10   4 54.0756 51.8592  17
  -1 -10  -4 77.8156 57.0294  17
   1 -10   4-6.89114 47.6569  29
  -1 -10  -4 7.15313 46.1893  29
   1  10  -3 590.409 90.9330  50
  -1 -10  -3 714.363 98.5238  14
   1 -10   3 618.021 93.2317  14
   1 -10   3 789.487 100.018  17
  -1 -10  -3 761.956 101.594  29
  -1 -10  -3 797.562 103.730  17
   1 -10   3 632.225 94.4909  29
  -1 -10  -2 1845.38 146.668  14
   1  10  -2 1340.08 129.765  50
   1 -10   2 1247.66 124.427  17
  -1 -10  -2 1673.53 142.646  17
   1 -10   2 1241.80 124.799  29
  -1 -10  -2 1825.87 145.803  29
   1 -10   2 1167.02 120.987  14
  -1 -10  -1 1496.19 133.532  14
   1 -10   1 1069.86 114.011  14
   1  10  -1 933.315 111.962  50
   1 -10   1 922.151 112.009  17
  -1 -10  -1 1207.83 127.268  17
   1 -10   1 856.770 110.013  29
  -1 -10  -1 1226.27 127.771  29
  -1 -10   0 4462.52 231.781  14
   1 -10   0 4776.44 239.097  14
   1  10   0 4810.42 241.274  50
   1 -10   0 4437.47 230.568  17
  -1 -10   0 4905.97 242.188  17
   1 -10   0 4323.18 230.092  29
  -1 -10   0 4290.61 233.618  29
   1  10   1 1091.39 116.649  50
  -1 -10   1 1059.73 114.332  14
   1 -10  -1 1117.50 120.450  14
   1 -10  -1 1157.94 121.094  17
  -1 -10   1 928.103 114.975  17
   1 -10  -1 1156.63 122.117  29
  -1 -10   1 944.623 114.722  29
   1  10   2 1741.39 143.393  50
   1 -10  -2 1678.86 143.758  14
   1  10   2 1944.90 151.241  44
  -1 -10   2 1173.55 121.809  14
   1 -10  -2 1477.94 135.358  17
  -1 -10   2 1610.47 140.114  17
   1 -10  -2 1261.30 125.795  29
  -1 -10   2 1204.18 125.461  29
   1 -10  -3 835.579 106.049  14
   1  10   3 885.875 105.518  44
  -1 -10   3 793.962 101.417  14
   1  10   3 755.939 98.4199  50
   1 -10  -3 780.688 99.4274  17
  -1 -10   3 818.356 102.821  17
   1 -10  -3 644.316 92.0572  29
  -1 -10   3 709.735 99.7997  29
   1  10   4 51.5740 52.8735  44
   1 -10  -4 35.1136 49.1836  14
  -1 -10   4-7.37916 46.9410  14
   1  10   4 37.9301 57.5888  13
   1 -10  -4 33.7033 50.6250  17
  -1 -10   4 7.05981 54.1617  17
   1 -10  -4 54.8770 50.3860  29
  -1 -10   4 50.0906 51.9605  29
  -1  10  -5 494.696 82.7128  50
   1  10   5 509.805 82.3972  44
   1 -10  -5 407.426 74.2854  14
   1 -10  -5 395.715 75.3986  17
  -1 -10   5 459.103 80.2605  17
   1 -10  -5 550.027 82.5615  29
  -1 -10   5 532.977 84.7249  29
  -1  10  -6 3892.71 218.174  50
   1 -10  -6 4060.07 205.235  14
   1  10   6 4494.23 223.508  44
   1 -10  -7 214.757 55.3253  14
   1  10   7 131.550 55.4124  44
  -1  10  -7 225.319 62.9715  50
  -1  10  -8 427.756 74.9700  50
   1  10   8 551.432 83.4365  44
   1 -10  -8 512.283 71.3101  14
   1  10   8 395.885 72.4508  22
  -1  10  -9 1329.24 113.409  50
   1  10   9 1447.72 118.296  44
   2   0   0 71509.4 1728.95   6
   2   0   0 70940.0 1731.69   3
  -2   0   0 64353.8 1669.71  20
  -2   0   0 59239.2 1704.84   5
  -2   0   0 60217.1 1689.71  34
  -2   0   0 63759.2 1720.04   1
   2   0   0 72650.6 1699.36  32
   2   0   1 15001.7 573.093  32
   2   0   1 17871.2 646.163   6
   2   0  -1 15979.7 618.653   6
   2   0   1 16349.1 617.018   3
   2   0  -1 17431.7 638.314   3
  -2   0  -1 14660.6 612.272   1
  -2   0  -1 14958.4 583.496  20
  -2   0   1 15270.1 589.946  20
  -2   0  -1 14501.5 623.834   5
  -2   0  -1 14968.6 615.747  34
  -2   0   1 14710.9 602.218  34
   2   0  -1 16797.8 615.154  32
  -2   0  -1 14763.0 553.256  30
  -2   0   1 14724.4 622.009   1
   2   0  -2 2044.08 200.982   3
   2   0   2 1805.73 187.814   3
   2   0  -2 1490.64 189.455  10
   2   0   2 2041.24 224.794   2
   2   0  -2 1415.52 174.487   6
   2   0   2 1641.64 181.977   6
  -2   0  -2 1670.04 172.786  20
  -2   0   2 1668.23 189.704  20
  -2   0  -2 1499.27 188.289   5
   2   0   2 1578.98 153.200  19
  -2   0   2 1714.14 192.802  34
   2   0  -2 1664.01 187.706  32
   2   0   2 1897.47 165.935  32
  -2   0  -2 1525.44 164.760  30
  -2   0   2 1810.88 203.511   1
   2   0  -3 53963.1 1469.32   3
   2   0   3 55523.8 1482.17   6
   2   0  -3 56817.4 1484.98   6
   2   0   3 56721.5 1490.39   3
   2   0   3 57065.7 1557.24   2
   2   0  -3 54946.7 1529.19  10
  -2   0   3 56460.6 1528.05   1
  -2   0  -3 54051.8 1451.11  20
  -2   0  -3 53809.9 1522.63   5
  -2   0   3 53120.6 1514.59  20
   2   0   3 53957.0 1405.72  19
   2   0   3 58821.3 1479.11  35
  -2   0   3 55524.3 1529.21  34
   2   0  -3 51533.6 1480.34  32
  -2   0  -3 56848.2 1482.85  30
  -2   0   4 13643.7 592.818   1
   2   0  -4 13501.5 556.425   3
   2   0   4 13007.8 559.959   6
   2   0  -4 14080.9 564.276   6
   2   0   4 13955.8 610.643   2
   2   0   4 13627.9 561.131   3
   2   0  -4 13785.5 603.600  10
  -2   0  -4 13939.9 609.222   5
  -2   0  -4 13579.8 549.149  20
  -2   0   4 14250.5 592.807  20
   2   0   4 14026.3 534.505  19
   2   0   4 14220.9 566.915  35
  -2   0   4 14427.8 600.506  34
  -2   0   4 13780.8 580.434  33
   2   0  -4 13675.6 588.868  32
  -2   0  -4 13426.3 562.858  30
   2   0   5 133185. 3111.34   6
  -2   0   5 134152. 3184.86   1
   2   0   5 136548. 3215.64   2
   2   0  -5 137308. 3221.04  10
   2   0  -5 133168. 3106.10   3
  -2   0  -5 135391. 3221.76   5
  -2   0   5 133752. 3178.94  20
   2   0   5 136082. 3096.52  19
   2   0   5 135623. 3137.94  35
  -2   0   5 132564. 3174.33  34
  -2   0   5 133988. 3161.78  33
   2   0  -5 135965. 3106.56   6
   2   0  -5 133984. 3182.61  32
  -2   0  -5 136229. 3154.20  30
   2   0   5 130765. 3110.39   3
   2   0   6 17878.0 736.625   2
  -2   0   6 18137.4 724.291   1
   2   0  -6 18670.2 751.570  10
   2   0   6 16851.4 655.884   3
  -2   0  -6 18162.2 742.580   5
   2   0   6 17501.2 668.142  19
   2   0   6 17786.0 692.234  35
  -2   0   6 18805.8 733.456  34
  -2   0   6 16892.2 688.582  33
   2   0  -6 17787.6 723.413  32
  -2   0  -6 18546.5 714.319  30
   2   0  -6 17436.6 652.605   6
   2   0   7 7215.72 447.156   2
   2   0  -7 7054.20 443.397  10
  -2   0   7 7151.16 434.324   1
  -2   0  -7 7376.91 453.420   5
   2   0   7 6492.84 389.104  19
  -2   0   7 7080.62 430.323  34
  -2   0   7 6805.32 408.389  33
   2   0  -7 6498.70 417.275  32
  -2   0  -7 6406.98 404.672  30
   2   0   8 5076.45 388.213   2
   2   0  -8 5779.68 412.737  10
  -2   0   8 5438.32 390.700   1
  -2   0  -8 5485.65 400.995   5
   2   0   8 5472.90 368.142  19
  -2   0   8 5268.61 382.188  34
  -2   0   8 4966.98 354.088  33
   2   0  -8 5126.59 375.839  32
  -2   0  -8 5920.83 394.366  30
   2   0   9 79671.9 2211.99   2
   2   0  -9 79593.1 2206.22  10
  -2   0  -9 80738.6 2212.19   5
   2   0   9 79786.7 2128.84  19
  -2   0   9 80645.4 2188.20   1
  -2   0   9 78724.6 2175.16  34
  -2   0   9 80997.7 2125.30  33
   2   0  -9 83899.7 2193.20  32
  -2   0  -9 77970.6 2152.21  30
   2   0 -10 73069.1 2052.50  10
  -2   0 -10 69560.3 2028.38   5
   2   0  10 65746.1 1932.40  19
  -2   0  10 66385.6 1979.24  34
  -2   0  10 70111.1 1929.16  33
   2   0 -10 71691.5 1993.46  32
  -2   0 -10 72362.7 1989.16  30
  -2   0  10 71528.1 2014.07   1
   2   0  10 70237.6 2040.79   2
  -2   0  11 105246. 2848.14   1
  -2   0 -11 114071. 2920.85   5
   2   0 -11 111574. 2911.45  10
   2   0  11 107413. 2815.12  19
  -2   0  11 100587. 2825.80  34
   2   0 -11 111063. 2842.93  32
  -2   0 -11 110565. 2829.64  30
   2   0  11 109549. 2908.30   2
   2   0 -12 883.404 115.270  53
   2   0 -12 770.093 112.660  11
   2   0  12 963.183 113.619  22
   2   0 -12 930.188 114.324  41
   2   0 -12 728.188 101.255  25
   2   0  12 882.808 108.400  50
   2   0  12 913.749 111.574  44
   2   0  12 830.941 110.932  16
   2   0  13 80067.1 1896.06  50
   2   0 -13 79140.5 1907.18  53
   2   0 -13 82142.3 1901.74  25
   2   0  13 81455.0 1911.38  44
   2   0 -13 81847.7 1904.08  41
   2   0  13 82409.1 1915.25  16
   2   0 -13 84571.4 1921.09  11
   2   0  14 89459.7 2088.04  50
   2   0 -14 91285.9 2108.19  53
   2   0 -14 92016.7 2109.69  11
   2   0 -14 89387.7 2092.31  41
   2   0  14 89839.1 2101.91  44
   2   0  14 89540.5 2106.58  16
   2   0 -14 90330.0 2092.55  25
   2   0 -15 62132.9 1544.72  53
   2   0 -15 62602.4 1531.67  25
   2   0  15 62328.2 1545.42  44
   2   0 -15 60794.4 1526.28  41
   2   0 -15 63151.7 1548.32  11
   2   0  15 60931.6 1545.05  16
   2   0 -16 7098.35 343.223  53
   2   0  16 5621.99 310.134  44
   2   0 -16 6202.17 316.882  25
  -2   0 -16 6170.53 312.449  41
   2   0 -16 6470.30 323.824  41
   2   0 -16 5942.01 320.998  11
   2   0  16 6223.97 326.781  16
  -2   0  16 5911.15 324.379  46
   2   0  16 5405.11 300.334  51
   2   0  17 610.634 116.609  51
  -2   0  17 611.485 134.518  45
  -2   0  17 603.558 118.668  46
   2   0  17 593.400 119.153  44
   2   0 -17 566.592 107.919  41
  -2   0 -17 648.027 121.436  41
   2   0 -17 651.731 127.184  11
   2   0 -17 748.542 128.028  53
   2   0 -17 466.141 103.272  25
   2   0 -18 271.853 92.2249  25
  -2   0  18 248.934 117.007  45
   2   0 -18 167.080 87.7162  11
   2   0 -18 201.047 98.0480  53
   2   0 -18 102.005 83.3103  41
  -2   0 -18 185.456 81.9923  41
   2   0  18 93.7648 75.7447  51
   2   0  18 71.6788 85.7899  44
  -2   0  18 241.625 104.481  46
   2   0 -19 3518.66 249.812  25
  -2   0  19 3623.69 271.360  46
  -2   0  19 3701.20 281.086  45
  -2   0  19 3681.00 277.323  49
   2   0 -19 3605.91 258.418  53
   2   0 -19 3537.91 251.792  41
  -2   0 -19 3643.15 250.879  41
   2   0 -19 3575.36 262.863  11
   2   0  19 3571.30 254.326  54
   2   0  19 3375.68 252.792  44
   2   0  19 3710.99 261.714  51
  -2   0 -19 3536.17 247.280  11
   2   0 -20 10399.4 456.504  25
  -2   0  20 10134.4 475.112  46
   2   0 -20 10801.0 469.413  53
   2   0  20 9602.97 451.590  44
   2   0  20 10322.0 452.791  54
   2   0 -20 10506.6 454.873  41
  -2   0 -20 9981.93 442.150  41
  -2   0 -20 10074.7 446.783  11
   2   0 -20 10639.0 470.129  11
  -2   0  20 10120.4 484.574  49
  -2   0  20 9707.70 476.240  45
   2   0  20 10215.6 461.390  51
   2   0 -21 2027.63 195.508  41
   2   0 -21 1818.61 200.583  11
   2   0 -21 1988.16 191.672  25
  -2   0  21 1682.36 201.469  46
   2   0  21 2132.74 203.444  54
  -2   0 -21 1899.19 198.992  11
  -2   0  21 1720.86 212.908  45
   2   0  21 1569.75 191.747  44
  -2   0  21 1819.51 207.091  49
  -2   0 -21 2078.59 193.552  41
   2   0 -21 1572.09 183.869  53
  -2   0 -21 2009.90 193.432  53
   2   0  21 2008.80 203.644  51
   2   0 -22 5543.58 330.360  11
   2   0 -22 5647.85 321.227  25
  -2   0  22 5254.82 334.088  46
  -2   0 -22 5227.88 316.426  11
  -2   0  22 5298.74 335.149  45
  -2   0  22 5151.59 327.883  49
   2   0  22 4896.03 309.958  54
   2   0 -22 5155.07 304.635  41
  -2   0 -22 5848.72 322.696  41
   2   0 -22 5747.18 328.927  53
   2   0  22 5126.50 317.191  44
  -2   0 -22 5131.73 302.893  53
   2   0  22 5590.11 329.307  51
   2   0  23 164.444 94.0329  51
   2   0 -23 152.507 91.9275  25
   2   0 -23 199.986 115.024  11
   2   0  23 159.617 92.2842  44
  -2   0  23 299.712 114.942  45
  -2   0  23 161.122 104.137  46
  -2   0 -23 219.275 112.921  11
   2   0  23 175.874 92.7901  54
  -2   0 -23 145.975 86.2224  41
   2   0 -23 217.759 105.542  53
  -2   0 -23 247.706 96.6425  53
  -2   0  23 159.244 96.4266  49
  -2   0  24 6787.43 365.048  46
   2   0  24 6297.42 343.370  44
  -2   0  24 6165.54 352.400  45
   2   0 -24 6553.96 341.168  53
   2   0 -24 6384.90 351.038  11
   2   0  24 6038.59 330.442  54
  -2   0 -24 6496.32 330.428  41
  -2   0 -24 6631.86 340.928  11
  -2   0  24 5233.08 323.117  49
  -2   0 -24 6550.30 330.908  53
   2   0 -24 6387.13 333.641  25
   2   0  24 6839.78 357.781  51
   2   0  25 7930.51 364.079  54
   2   0 -25 7909.17 379.356  11
  -2   0 -25 7640.09 362.077  11
  -2   0  25 7281.26 374.316  45
   2   0  25 7263.92 360.939  44
  -2   0 -25 7363.04 348.850  41
  -2   0  25 8279.06 395.196  46
  -2   0 -25 8023.53 358.230  53
   2   0 -25 8234.05 374.904  53
   2   0  25 7550.82 373.270  51
  -2   0  26 43.6742 81.1218  46
  -2   0  26 108.548 83.2915  45
  -2   0 -26 28.3186 78.2383  11
   2   0 -26 174.376 82.4141  53
   2   0 -26 133.085 84.8469  11
  -2   0 -26 135.528 69.3371  41
  -2   0 -26 53.9579 58.9396  53
   2   0  26 93.8849 80.0466  51
  -2   0  27 9288.79 386.236  45
   2   0 -27 8921.15 379.177  43
  -2   0 -27 9726.02 375.604  11
  -2   0  27 8573.62 379.894  46
  -2   0 -27 9115.33 359.697  41
   2   0 -27 10010.7 391.153  11
  -2   0 -27 9088.30 354.535  53
   2   0  27 9110.61 381.678  51
   2   0 -27 9090.69 367.053  53
  -2   0  28 56.1682 58.2710  45
   2   0 -28 47.1255 63.9168  11
  -2   0  28 33.1441 60.1729  46
  -2   0 -28 36.1454 56.0420  11
   2   0 -28 86.3792 53.4779  53
   2   0 -28 53.6763 53.0346  43
   2   0  28 55.8491 60.5742  51
  -2   0  29 2489.95 160.587  45
  -2   0 -29 3267.48 174.295  11
  -2   0  29 2617.54 169.490  46
   2   0 -29 3204.91 178.448  11
   2   0 -29 2686.85 161.693  43
   2   0  29 2619.59 167.508  51
  -2  -1 -29 3219.35 172.129  11
  -2   1  29 2888.70 174.486  46
  -2  -1 -29 3067.41 166.724  41
   2   1 -29 2960.32 166.630  53
   2   1 -29 3376.62 178.904  11
   2   1 -28 3778.67 209.921  11
  -2  -1 -28 3283.47 191.127  11
  -2   1  28 3035.15 198.408  46
  -2   1  28 2946.26 191.694  45
  -2  -1 -28 3158.09 188.672  41
   2   1 -28 3408.23 196.104  53
   2  -1  28 3222.28 202.240  51
   2   1 -27 824.272 116.539  11
  -2   1  27 597.139 114.375  46
  -2   1  27 667.746 110.048  45
   2   1 -27 744.604 110.610  53
  -2  -1 -27 732.454 108.658  11
  -2  -1 -27 638.839 103.545  41
   2  -1  27 704.179 112.314  51
   2  -1  27 642.111 104.172  54
  -2   1  26 1575.54 171.132  45
   2   1 -26 1800.13 169.536  53
  -2  -1 -26 1872.89 168.557  41
  -2   1  26 1784.16 176.763  46
   2  -1  26 1730.81 166.365  54
   2   1 -26 1933.56 177.220  11
  -2  -1 -26 1626.65 161.465  11
   2  -1  26 1557.87 168.603  51
  -2   1  25 236.304 105.592  45
  -2   1  25 308.635 109.294  46
  -2  -1 -25 111.070 88.8798  11
  -2  -1 -25 173.426 89.7951  41
   2  -1  25 206.423 92.5762  51
   2   1 -25 294.113 103.173  11
   2  -1  25 339.942 101.308  54
   2   1 -25 391.137 106.365  53
   2   1 -24 3009.03 231.941  11
   2   1 -24 2652.03 219.109  53
  -2   1  24 2799.87 240.628  46
  -2  -1 -24 2350.24 208.340  11
   2  -1  24 2743.24 223.599  54
  -2  -1 -24 2912.11 222.324  41
  -2   1  24 2596.91 230.552  45
   2  -1  24 2722.04 227.278  51
   2  -1  23 943.233 154.640  54
  -2   1  23 859.153 144.993  49
  -2   1  23 845.295 157.312  46
  -2   1  23 823.482 159.673  45
   2  -1  23 742.617 140.512  51
   2   1 -23 794.358 147.211  11
   2  -1  23 681.005 136.631  44
  -2  -1 -23 602.396 129.915  11
  -2  -1 -23 849.877 140.766  41
   2   1 -23 748.980 145.374  53
   2   1 -22 6936.65 372.805  11
  -2   1  22 6195.78 368.167  49
  -2  -1 -22 7225.81 364.463  11
  -2   1  22 7334.40 394.878  46
  -2   1  22 7747.63 405.003  45
   2  -1  22 6520.94 361.251  54
  -2  -1 -22 7130.08 362.840  41
   2  -1  22 6386.12 362.691  44
   2   1 -22 6698.40 368.059  53
   2  -1  22 6610.91 367.523  51
   2   1 -21 22476.2 747.368  11
  -2   1  21 21603.2 767.136  45
  -2   1  21 22175.2 769.835  46
  -2  -1 -21 21562.6 722.775  11
   2  -1  21 21139.6 751.033  44
   2  -1  21 21931.6 740.726  54
  -2  -1 -21 22516.4 737.328  41
   2   1 -21 21878.2 743.971  53
   2   1 -21 21793.5 737.145  25
  -2   1  21 20202.9 757.893  49
   2  -1  21 21778.6 749.085  51
   2  -1  20 877.916 149.518  44
  -2   1  20 892.337 167.131  45
   2   1 -20 778.286 146.753  11
   2   1 -20 826.763 148.673  53
   2  -1  20 1028.70 154.967  54
  -2  -1 -20 826.556 141.221  41
   2  -1  20 814.995 144.232  51
  -2   1  20 1048.83 165.441  46
   2   1 -20 567.858 121.895  25
  -2  -1 -20 911.264 145.035  11
   2   1 -19 63235.8 1599.44  25
  -2   1  19 60897.4 1622.08  46
  -2  -1 -19 60681.4 1569.73  11
   2  -1  19 63002.5 1607.85  44
  -2  -1 -19 61330.1 1574.60  41
   2  -1  19 61603.1 1590.63  54
   2   1 -19 62860.7 1604.17  53
   2   1 -19 64529.9 1608.01  11
   2  -1  19 60941.1 1596.77  51
   2   1 -18 23465.7 752.055  25
   2  -1  18 21884.2 733.244  54
  -2   1  18 22876.8 769.770  46
   2  -1  18 22705.9 750.619  44
   2   1 -18 23445.9 753.920  11
  -2  -1 -18 21832.7 719.756  11
  -2  -1 -18 22799.1 733.972  41
   2   1 -18 22302.3 745.714  53
   2  -1  18 21779.6 737.259  51
   2   1 -17 25383.1 802.552  25
   2  -1  17 25798.2 812.476  44
   2  -1  17 25304.0 796.551  54
  -2  -1 -17 25724.2 791.753  41
  -2   1  17 26133.9 832.490  46
   2   1 -17 26138.9 814.688  53
   2  -1  17 25960.1 806.820  51
   2   1 -17 25798.4 804.715  11
   2   1 -16 3729.21 251.180  11
   2   1 -16 3758.16 247.884  25
  -2  -1 -16 3490.07 235.154  41
  -2   1  16 3561.04 254.904  46
   2  -1  16 3580.86 244.743  16
   2   1 -16 4242.26 265.402  53
   2  -1  16 3807.41 255.882  44
   2  -1  16 4039.40 256.008  51
   2   1 -15 4254.81 260.762  53
   2   1 -15 4195.35 256.161  25
  -2   1  15 3660.96 254.481  46
   2  -1  15 4388.70 263.766  44
  -2  -1 -15 3953.98 241.933  41
   2   1 -15 4324.61 257.245  11
   2  -1  15 4048.69 253.996  16
   2  -1  15 4341.24 257.348  51
   2   1 -14 2488.77 192.076  11
   2   1 -14 2586.15 194.469  25
   2  -1  14 2604.89 197.701  44
   2  -1  14 2523.16 193.571  16
   2   1 -14 2252.27 185.760  53
   2  -1  14 2510.25 190.424  51
   2   1 -13 11674.7 443.062  25
   2   1 -13 11516.1 426.490  39
   2  -1  13 11822.5 447.318  44
   2   1 -13 12451.9 452.395  11
   2  -1  13 12092.2 450.843  16
   2   1 -13 11707.0 445.221  53
   2  -1  12 1340.28 136.452  50
   2   1 -12 1514.31 141.815  25
   2  -1  12 1397.52 140.348  44
   2  -1  12 1263.05 123.034  23
   2   1 -12 1364.56 135.424  53
   2   1 -12 1296.28 137.316  11
   2   1 -12 1443.59 131.880  39
   2  -1  12 1350.26 134.995  16
   2  -1  11 22600.9 669.728  50
   2   1 -11 22961.6 670.283  25
  -2   1  11 22463.6 957.788   1
   2  -1  11 23884.2 676.537  44
   2   1 -11 23891.9 676.850  11
   2   1 -11 22309.3 979.163  10
   2  -1  11 22352.9 1000.46  35
  -2   1  11 19393.4 884.753  33
   2   1 -11 22315.0 940.506  32
  -2  -1 -11 21527.8 923.814  30
   2  -1  11 22420.7 662.155  16
   2  -1  11 21666.8 968.188   2
   2   1 -11 22926.3 672.841  53
   2  -1  10 3442.10 345.070   2
   2   1 -10 3699.80 354.933  10
  -2  -1 -10 3463.08 348.612   5
   2  -1  10 3165.21 333.829  35
  -2   1  10 3172.78 312.833  33
   2   1 -10 3162.72 317.629  32
  -2  -1 -10 3339.59 320.410  30
  -2   1  10 3349.99 328.523   1
   2  -1   9 24625.9 960.599   2
   2   1  -9 22573.8 933.687  10
  -2  -1  -9 22733.3 934.168   5
   2  -1   9 23280.2 955.832  35
  -2   1   9 22124.4 890.063  33
  -2   1   9 22640.3 911.536   1
   2   1  -9 22981.8 917.422  32
  -2  -1  -9 24439.1 929.160  30
   2   1  -8 61086.9 1719.00  10
   2  -1   8 57314.4 1688.67   2
  -2  -1  -8 59642.3 1705.19   5
  -2   1   8 55920.1 1654.27   1
   2  -1   8 56395.0 1703.64  35
  -2   1   8 54352.9 1637.15  33
   2   1  -8 58243.1 1682.18  32
  -2  -1  -8 56140.4 1650.48  30
   2  -1   7 3788.10 322.719   2
  -2  -1  -7 4394.66 343.875   5
   2   1  -7 3934.05 325.914  10
  -2   1   7 3366.95 295.667   1
  -2  -1  -7 3334.40 295.893  20
   2  -1   7 3659.54 321.956  35
  -2   1   7 3605.80 299.828  34
  -2   1   7 3843.29 313.792  33
   2   1  -7 3465.29 306.300  32
  -2  -1  -7 3963.51 317.116  30
  -2   1   6 35165.9 1147.43   1
   2   1  -6 37268.3 1191.36  10
   2   1  -6 37672.7 1116.16   6
   2  -1   6 37998.8 1125.81   3
  -2  -1  -6 37099.9 1193.74   5
   2  -1   6 36309.9 1179.11   2
  -2  -1  -6 36915.6 1158.55  20
   2  -1   6 38089.5 1214.31  35
  -2   1   6 36313.9 1140.79  34
  -2   1   6 35332.6 1158.81  33
   2   1  -6 36197.6 1186.74  32
  -2  -1  -6 36590.6 1155.20  30
   2  -1   5 28666.3 959.746   6
  -2   1   5 30600.7 1008.48   1
   2  -1   5 32379.6 1046.14   2
   2   1  -5 32905.7 997.904   6
   2   1  -5 30830.0 979.047   3
   2   1  -5 31206.8 1037.66  10
   2  -1   5 29925.5 974.923   3
  -2  -1  -5 29715.1 1024.58   5
  -2  -1  -5 34144.6 1044.93  20
   2  -1   5 30974.8 1042.53  35
  -2   1   5 29985.0 993.104  34
  -2   1   5 29619.2 1008.30  33
   2   1  -5 31782.7 1047.47  32
  -2  -1  -5 30503.0 1003.05  30
   2   1  -4 4891.41 323.799   3
  -2   1   4 5126.87 338.614   1
   2   1  -4 5053.33 327.105   6
   2  -1   4 5469.61 358.078   2
   2   1  -4 5375.23 355.605  10
   2  -1   4 5121.13 326.790   3
  -2  -1  -4 5531.07 355.198  20
  -2   1   4 4848.84 319.474  34
  -2   1   4 5861.86 368.410  33
   2   1  -4 5308.74 357.214  32
   2  -1   4 5369.53 336.239   6
  -2  -1  -4 5474.54 340.007  30
  -2  -1  -4 5274.83 356.394   5
   2  -1   4 4652.33 347.447  35
   2  -1   3 10112.1 484.331   6
   2  -1   3 11177.5 545.260  35
   2   1  -3 10524.6 493.049   6
   2  -1   3 10749.0 495.214   3
   2   1  -3 10189.0 502.964  10
   2  -1   3 10518.3 513.777   2
  -2   1   3 10344.9 495.163   1
  -2  -1  -3 10575.1 511.988   5
  -2  -1  -3 11272.2 516.214  20
   2   1  -3 10974.0 489.543  19
  -2   1   3 10921.5 494.271  34
  -2   1   3 10465.7 508.164  33
   2   1  -3 10564.2 514.179  32
  -2  -1  -3 11229.8 496.574  30
   2   1  -3 11332.5 509.663   3
   2   1  -2 42496.4 1253.11   3
   2   1  -2 41836.0 1244.80   6
   2  -1   2 47713.3 1308.12   6
   2   1  -2 42105.2 1262.44  10
   2  -1   2 47051.1 1303.30   3
  -2   1   2 48814.5 1314.87   1
  -2  -1  -2 43070.9 1264.87  20
  -2  -1  -2 42889.9 1276.72   5
   2   1  -2 42865.1 1227.47  19
  -2   1   2 45902.4 1251.32  34
  -2   1   2 43472.3 1293.25  33
   2   1  -2 40954.1 1256.56  32
  -2  -1  -2 43152.1 1221.14  30
   2  -1   1 3038.12 247.915   6
   2   1  -1 2358.11 221.004   3
   2   1  -1 2512.12 229.682   6
  -2  -1  -1 2429.23 220.535   1
   2  -1   1 2586.83 232.079   3
  -2  -1  -1 2286.53 226.622  20
  -2  -1  -1 2503.78 232.997   5
   2   1  -1 2304.14 206.807  19
  -2  -1  -1 2197.23 223.221  34
  -2   1   1 2451.77 210.298  34
   2   1  -1 2191.17 215.014  32
   2  -1   1 2400.23 200.824  32
  -2  -1  -1 2305.21 200.849  30
  -2   1   1 2246.66 213.678   1
   2  -1   0 92141.2 2031.31   6
   2   1   0 73350.1 1946.38   6
   2  -1   0 94156.9 2052.31   3
  -2  -1   0 73369.2 1958.59  20
  -2  -1   0 76566.2 1982.06   5
  -2   1   0 76095.9 1967.58   5
   2   1   0 74378.0 1913.89  19
  -2  -1   0 73947.5 1974.42  34
  -2   1   0 78191.9 1933.96  34
   2   1   0 72712.9 1927.24  32
  -2  -1   0 71307.5 1938.84   1
   2  -1   0 85704.2 1956.97  32
  -2   1   0 81812.6 2017.15   1
  -2  -1   0 75768.4 1879.34  30
   2   1   0 71353.0 1938.80   3
   2   1   1 2224.86 216.829   3
   2  -1  -1 2316.41 218.393   6
   2   1   1 2244.31 218.324   6
   2  -1  -1 2677.21 235.019   3
  -2  -1   1 2342.57 225.099  20
  -2   1  -1 2238.17 223.703   5
   2   1   1 2354.94 210.670  19
  -2   1  -1 2261.49 203.847  34
  -2  -1   1 2068.36 213.741  34
  -2   1  -1 2504.79 226.172   1
   2   1   1 2113.78 201.529  32
   2  -1  -1 2306.81 210.644  32
  -2   1  -1 2007.77 191.439  30
  -2  -1   1 2316.83 220.811   1
   2   1   2 42685.1 1256.17   3
   2   1   2 40973.8 1239.10   6
   2  -1  -2 44614.0 1284.30  10
   2   1   2 43457.8 1277.45   2
   2  -1  -2 45231.2 1265.40   3
  -2  -1   2 42775.5 1276.41  20
  -2   1  -2 42994.3 1270.02   5
   2   1   2 42222.2 1216.43  19
  -2  -1   2 42337.4 1277.86  34
   2   1   2 43623.6 1213.32  32
   2  -1  -2 42763.3 1249.73  32
  -2   1  -2 44943.0 1232.68  30
  -2  -1   2 43718.6 1265.56   1
  -2  -1   3 10743.8 502.842   1
   2  -1  -3 10569.4 484.749   6
   2   1   3 10961.9 503.084   3
   2   1   3 10703.0 497.058   6
   2   1   3 10675.0 514.616   2
   2  -1  -3 10559.0 487.661   3
   2  -1  -3 10777.3 516.066  10
  -2   1  -3 9659.86 493.429   5
  -2  -1   3 10599.2 523.658  20
   2   1   3 10483.6 480.212  19
  -2  -1   3 11059.9 523.236  34
   2  -1  -3 10436.1 495.792  32
  -2   1  -3 10650.8 478.488  30
  -2   1  -4 5329.50 351.832   5
   2  -1  -4 5034.99 323.099   6
   2   1   4 4698.19 319.976   6
   2   1   4 5414.36 359.012   2
   2  -1  -4 5578.93 364.768  10
   2  -1  -4 5260.44 331.274   3
  -2  -1   4 5381.85 362.092  20
   2   1   4 4799.47 320.882  19
  -2  -1   4 4730.61 339.964  34
   2  -1  -4 5444.55 354.794  32
  -2   1  -4 5198.54 331.803  30
   2   1   4 5296.00 335.574   3
  -2  -1   4 5279.23 346.088   1
   2  -1  -5 30496.0 967.790   6
   2   1   5 30790.9 985.787   3
   2   1   5 31401.7 1041.15   2
   2  -1  -5 32605.3 1051.43  10
   2   1   5 30655.5 984.088   6
   2  -1  -5 30596.2 971.609   3
  -2  -1   5 31431.8 1022.94   1
  -2   1  -5 30559.5 1027.78   5
  -2  -1   5 30806.7 1056.19  20
   2   1   5 30645.8 991.625  19
  -2  -1   5 30535.6 1035.79  34
  -2  -1   5 30532.1 976.517  33
   2  -1  -5 32064.7 1040.23  32
  -2   1  -5 29910.8 989.852  30
   2  -1  -6 37015.2 1095.66   6
   2   1   6 34987.2 1162.94   2
   2   1   6 37181.5 1114.25   3
  -2  -1   6 36091.4 1159.12   1
   2  -1  -6 35780.8 1168.17  10
  -2   1  -6 35157.3 1159.87   5
  -2  -1   6 37756.3 1204.58  20
   2   1   6 35535.2 1133.47  19
  -2  -1   6 36237.1 1176.58  34
  -2  -1   6 36656.9 1105.27  33
   2  -1  -6 35619.8 1162.09  32
  -2   1  -6 36309.2 1148.37  30
   2   1   7 3722.27 319.243   2
   2  -1  -7 3809.58 322.896  10
  -2  -1   7 3299.03 299.641   1
  -2   1  -7 3472.50 311.543   5
  -2  -1   7 4045.22 344.134  20
   2   1   7 3409.44 292.916  19
  -2  -1   7 3662.56 317.424  34
  -2  -1   7 3594.65 282.504  33
   2  -1  -7 4241.19 335.261  32
  -2   1  -7 3607.80 302.873  30
   2  -1  -8 59345.4 1700.61  10
  -2   1  -8 56473.5 1677.09   5
   2   1   8 55311.9 1641.54  19
  -2  -1   8 55910.6 1674.91  34
   2  -1  -8 60155.9 1694.74  32
  -2  -1   8 56448.0 1657.03   1
  -2   1  -8 57420.8 1659.40  30
   2   1   8 56070.9 1680.74   2
   2  -1  -9 21585.1 912.494  10
   2   1   9 23175.7 941.809   2
  -2   1  -9 22709.3 925.623   5
   2   1   9 22057.4 891.687  19
  -2  -1   9 22479.4 924.521  34
  -2  -1   9 21924.0 898.715   1
   2  -1  -9 25129.6 948.617  32
  -2   1  -9 23062.0 902.272  30
   2   1  10 3567.31 351.985   2
  -2  -1  10 3578.71 340.318   1
   2  -1 -10 3067.16 322.670  10
  -2   1 -10 3400.58 338.858   5
   2   1  10 3267.61 324.953  19
  -2  -1  10 3651.40 351.136  34
   2  -1 -10 3294.72 326.552  32
  -2   1 -10 3149.04 317.400  30
   2   1  11 22023.7 979.506   2
  -2  -1  11 22231.2 955.922   1
   2   1  11 22145.1 656.907  44
   2   1  11 22984.1 661.114  22
   2  -1 -11 22619.9 978.853  10
   2  -1 -11 22135.3 662.015  41
  -2   1 -11 22263.9 970.764   5
   2   1  11 18774.1 897.813  19
   2  -1 -11 21890.6 939.846  32
   2   1  11 22602.7 662.645  16
   2  -1 -11 23974.9 673.566  11
   2   1  11 22749.6 659.421  40
   2   1  12 1382.64 138.210  44
   2  -1 -12 1470.09 133.116  25
   2  -1 -12 1429.30 137.009  53
  -2  -1  12 1300.36 141.722  45
   2   1  12 1327.50 133.408  22
   2  -1 -12 1493.55 142.623  41
   2   1  12 1419.77 135.276  40
   2   1  12 1423.11 134.136  50
   2   1  12 1447.45 138.856  16
   2  -1 -12 1277.34 135.582  11
   2  -1 -13 12286.8 452.315  11
  -2  -1  13 11738.5 459.975  45
   2  -1 -13 12066.0 434.583  25
   2   1  13 12338.7 443.272  22
   2  -1 -13 11281.3 438.547  41
   2   1  13 12060.6 442.923  40
   2   1  13 12184.5 453.834  16
   2   1  13 11599.5 441.380  44
   2   1  13 11236.9 426.831  50
   2  -1 -13 12181.9 445.730  53
   2  -1 -14 2488.59 194.613  11
   2  -1 -14 2683.06 190.467  25
  -2  -1  14 2448.01 205.096  45
  -2  -1  14 2755.18 220.055  49
   2   1  14 2651.76 190.405  22
   2  -1 -14 2577.79 195.891  41
   2   1  14 2345.60 182.731  40
   2   1  14 2614.81 198.618  16
   2   1  14 2701.78 199.061  44
   2  -1 -14 2490.16 189.793  53
   2   1  15 4461.44 265.069  44
  -2  -1  15 3828.09 273.496  49
  -2  -1  15 4184.11 276.269  45
   2  -1 -15 4248.23 257.121  53
   2  -1 -15 4561.92 266.154  11
   2  -1 -15 4247.12 260.288  41
   2   1  15 4242.76 259.712  16
   2  -1 -15 4514.42 256.152  25
  -2  -1  16 3943.32 280.940  49
   2  -1 -16 4116.33 260.652  11
   2  -1 -16 4151.26 251.370  25
   2  -1 -16 4144.02 255.764  53
  -2  -1  16 3766.11 266.699  45
   2   1  16 3962.44 256.284  44
   2  -1 -16 3924.56 256.834  41
  -2   1 -16 3749.28 235.723  41
   2   1  16 3502.93 246.499  16
  -2  -1  17 25906.5 857.010  49
  -2  -1  17 25053.1 840.355  45
   2  -1 -17 27353.9 823.471  11
   2   1  17 27057.2 823.199  44
   2  -1 -17 26300.5 812.739  41
  -2   1 -17 25382.1 780.268  41
   2  -1 -17 25533.6 795.769  25
   2  -1 -17 25617.9 801.204  53
   2   1  17 25819.6 800.339  51
  -2  -1  18 22753.2 757.257  46
  -2  -1  18 21472.6 757.768  45
  -2   1 -18 22341.9 721.123  11
   2   1  18 22331.3 738.278  44
  -2  -1  18 23805.5 784.132  49
   2  -1 -18 21575.1 731.112  41
  -2   1 -18 21346.4 699.891  41
   2  -1 -18 22159.4 724.358  25
   2  -1 -18 22811.2 743.754  11
   2  -1 -18 21984.3 725.671  53
   2   1  18 22843.8 737.032  51
   2  -1 -19 61464.9 1579.49  25
  -2  -1  19 60557.9 1638.97  45
   2  -1 -19 62054.8 1588.42  53
  -2  -1  19 64123.0 1631.21  46
  -2   1 -19 61276.6 1574.15  11
  -2  -1  19 63173.1 1652.43  49
   2   1  19 63768.2 1608.16  44
   2  -1 -19 61200.0 1592.76  41
   2  -1 -19 62949.9 1605.26  11
   2   1  19 62326.6 1594.05  51
   2  -1 -20 959.763 142.462  25
  -2  -1  20 753.000 142.404  46
  -2  -1  20 939.339 163.257  49
  -2  -1  20 673.259 147.632  45
   2  -1 -20 1272.47 175.176  11
   2   1  20 818.016 143.933  44
   2  -1 -20 1006.38 153.028  41
  -2   1 -20 740.225 142.033  11
   2  -1 -20 924.745 140.641  53
   2   1  20 1050.78 154.059  51
   2  -1 -21 22792.1 749.478  11
   2   1  21 21002.8 710.999  54
   2  -1 -21 21863.7 726.390  25
  -2  -1  21 21482.3 760.229  46
  -2   1 -21 21824.4 727.603  53
  -2   1 -21 21917.3 722.034  11
  -2  -1  21 20888.7 761.369  45
   2  -1 -21 21139.9 729.790  41
  -2  -1  21 21332.8 774.073  49
   2   1  21 21421.3 740.508  44
   2   1  21 21593.7 735.021  51
   2  -1 -21 21253.6 719.973  53
   2  -1 -22 5991.39 351.711  11
   2  -1 -22 6848.71 357.745  25
  -2  -1  22 6809.21 380.060  46
  -2   1 -22 6879.69 351.362  11
  -2  -1  22 6959.42 387.763  45
   2   1  22 6282.25 353.294  44
   2   1  22 6385.59 342.884  54
   2  -1 -22 6634.20 358.884  41
   2  -1 -22 7259.21 362.056  53
  -2   1 -22 5935.35 337.669  53
  -2  -1  22 7279.81 390.335  49
   2   1  22 6797.64 364.479  51
   2   1  23 728.337 135.008  51
   2  -1 -23 822.465 150.485  11
  -2  -1  23 909.419 160.672  45
  -2  -1  23 823.170 146.529  49
   2   1  23 967.320 140.865  54
  -2  -1  23 753.322 148.053  46
   2   1  23 856.558 144.880  44
  -2   1 -23 673.711 136.695  11
   2  -1 -23 724.986 135.922  41
   2  -1 -23 1027.03 145.072  53
   2  -1 -23 924.631 140.643  25
  -2   1 -23 990.590 149.234  53
   2  -1 -24 2895.12 234.132  11
   2  -1 -24 2874.72 220.601  25
  -2  -1  24 2634.22 228.747  46
  -2   1 -24 2693.29 217.046  11
   2   1  24 2612.75 219.864  44
   2  -1 -24 2983.36 220.242  53
  -2   1 -24 2670.84 217.429  53
  -2  -1  24 2212.30 213.433  49
   2  -1 -24 2689.45 218.809  41
  -2  -1  24 2403.03 225.920  45
   2   1  24 2516.85 218.805  51
   2   1  25 209.847 91.6753  51
  -2   1 -25 319.220 97.5688  53
   2  -1 -25 266.576 90.2717  25
  -2  -1  25 270.001 96.5504  46
  -2  -1  25 131.022 97.0679  45
   2  -1 -25 251.858 101.589  11
   2   1  25 304.275 94.5376  44
  -2   1 -25 368.142 102.903  11
   2  -1 -25 312.085 99.9015  41
   2  -1 -26 1825.91 173.385  11
  -2  -1  26 1540.80 167.862  45
   2  -1 -26 1505.26 151.998  25
   2  -1 -26 1591.94 155.223  41
  -2   1 -26 1726.38 162.258  11
  -2  -1  26 1547.68 166.209  46
   2  -1 -26 1535.11 168.956  43
  -2   1 -26 1762.10 163.615  53
   2   1  26 1708.82 167.976  51
   2  -1 -27 1006.52 130.227  11
  -2  -1  27 847.173 121.168  46
   2  -1 -27 784.767 108.184  41
  -2  -1  27 801.566 118.208  45
  -2   1 -27 750.431 108.619  11
   2  -1 -27 627.677 114.536  43
  -2   1 -27 721.421 105.013  53
   2   1  27 622.662 104.888  51
   2  -1 -28 3773.28 209.604  11
   2  -1 -28 3478.74 203.911  43
  -2  -1  28 3137.14 198.629  46
  -2  -1  28 2863.29 189.571  45
  -2   1 -28 3406.66 192.388  11
   2  -1 -28 3159.32 186.305  41
  -2   1 -28 3228.26 187.334  53
   2   1  28 2767.16 184.976  51
  -2   1 -29 3045.35 163.986  11
  -2  -1  29 2795.17 170.617  46
   2  -1 -29 2679.80 165.841  43
   2  -1 -29 3312.66 176.808  11
  -2  -2 -28 1624.29 124.302  11
  -2   2  28 1488.22 133.374  46
  -2   2  28 1488.76 129.699  45
   2  -2  28 1594.92 131.256  54
  -2  -2 -28 1713.18 133.356  41
   2   2 -28 1435.90 125.825  53
   2   2 -27 6187.63 283.483  53
  -2  -2 -27 5941.79 265.963  11
  -2   2  27 5749.20 285.327  46
  -2   2  27 5330.21 273.114  45
  -2  -2 -27 6018.90 276.057  41
   2  -2  27 5298.73 266.701  54
   2   2 -26 3428.15 219.779  53
  -2  -2 -26 3218.04 206.306  11
  -2   2  26 2921.69 215.248  46
  -2   2  26 2719.11 207.118  45
  -2  -2 -26 3190.90 211.831  41
   2  -2  26 3319.73 221.614  54
   2  -2  26 3016.05 219.878  51
   2   2 -25 4498.84 268.343  53
  -2  -2 -25 4651.75 258.220  11
  -2  -2 -25 4359.25 250.134  24
  -2   2  25 4752.96 286.997  46
  -2  -2 -25 4953.76 273.971  41
  -2   2  25 4176.17 274.094  45
   2  -2  25 4863.48 282.498  54
   2  -2  25 4128.29 270.720  51
   2   2 -24 4234.65 263.085  11
  -2  -2 -24 4032.38 249.145  24
  -2  -2 -24 4103.14 254.321  11
  -2   2  24 3634.06 264.108  46
  -2   2  24 3376.57 259.324  45
  -2  -2 -24 3856.11 250.771  41
   2  -2  24 4048.55 267.777  54
   2   2 -24 3999.31 263.547  53
   2  -2  24 4123.84 278.287  51
  -2  -2 -24 4360.59 255.771  27
   2   2 -23 7697.99 368.082  11
  -2   2  23 5736.19 342.127  49
  -2  -2 -23 6288.13 329.442  24
  -2  -2 -23 7226.73 348.429  11
  -2   2  23 6920.07 376.723  46
  -2   2  23 6962.60 376.139  45
   2  -2  23 6521.37 357.738  54
   2   2 -23 6856.94 360.908  53
  -2  -2 -23 6782.33 349.581  41
   2  -2  23 6715.73 365.715  51
  -2  -2 -23 6999.89 342.349  27
  -2   2  22 4357.67 304.452  46
   2   2 -22 4321.99 281.015  11
   2   2 -22 4315.91 273.288  47
  -2  -2 -22 4149.31 265.153  24
  -2  -2 -22 4722.99 282.898  11
   2  -2  22 4141.98 292.748  54
  -2  -2 -22 3953.44 268.759  41
   2   2 -22 4225.63 285.377  53
   2  -2  22 4419.74 302.762  51
  -2  -2 -22 4625.37 281.102  27
   2   2 -21 11267.7 481.360  47
  -2  -2 -21 11967.6 484.220  24
  -2   2  21 12763.1 537.162  46
  -2  -2 -21 12269.8 486.389  11
   2   2 -21 10993.1 489.528  53
  -2  -2 -21 11689.2 487.652  41
   2   2 -21 12410.7 502.561  11
   2  -2  21 12230.2 514.384  54
   2  -2  21 11138.0 502.240  51
   2   2 -20 9056.99 422.009  11
   2   2 -20 9054.74 420.314  47
  -2  -2 -20 9095.36 410.347  24
  -2   2  20 8723.71 440.697  46
  -2  -2 -20 9098.25 409.600  11
   2  -2  20 8830.20 437.815  44
  -2  -2 -20 9224.95 419.515  41
   2  -2  20 8800.99 427.714  54
   2   2 -20 8770.06 424.535  53
   2  -2  20 8643.04 427.757  51
   2   2 -19 3310.45 245.905  47
  -2  -2 -19 3122.04 233.252  24
  -2   2  19 3736.32 278.358  46
   2   2 -19 3324.22 249.847  11
   2   2 -19 3221.91 252.063  53
  -2  -2 -19 3349.97 242.463  41
  -2  -2 -19 3307.68 237.778  11
   2  -2  19 3087.68 254.599  44
   2   2 -19 3274.14 234.055  39
   2  -2  19 2996.14 243.896  54
   2  -2  19 3488.82 259.995  51
   2   2 -18 29205.3 865.179  11
   2   2 -18 27607.0 859.146  47
  -2  -2 -18 26717.6 838.078  24
  -2   2  18 28116.1 895.570  46
   2  -2  18 28011.7 877.438  44
  -2  -2 -18 27111.4 830.444  11
   2   2 -18 27249.4 863.093  53
  -2  -2 -18 27519.1 846.129  41
   2   2 -18 28255.2 845.884  39
   2  -2  18 28198.9 872.588  54
   2  -2  18 27545.0 875.126  51
   2   2 -17 9366.10 423.142  53
   2   2 -17 9546.01 410.353  39
  -2  -2 -17 9102.22 405.144  24
   2  -2  17 9141.89 424.207  44
  -2  -2 -17 8743.85 397.624  41
   2   2 -17 9107.45 413.426  47
   2  -2  17 9164.28 419.702  54
   2  -2  17 8626.54 412.424  51
   2   2 -16 4903.19 289.747  47
  -2  -2 -16 5005.49 283.736  24
   2  -2  16 4999.89 302.078  44
  -2  -2 -16 4681.22 275.969  41
   2   2 -16 5277.39 288.574  39
   2  -2  16 5026.88 293.709  54
   2   2 -16 5110.02 297.919  53
  -2  -2 -16 4974.55 275.100  48
   2  -2  16 4810.92 288.384  51
  -2  -2 -15 60.1592 70.2179  24
  -2  -2 -15-9.35456 56.7362  48
   2  -2  15-22.5019 69.3645  44
   2  -2  15 156.100 69.1402  16
   2   2 -15 74.2414 57.5346  47
  -2  -2 -15-9.90803 60.0926  41
  -2  -2 -15-18.7841 54.0407  21
   2   2 -15 10.0521 60.9666  39
   2   2 -15 10.7898 66.5215  53
   2  -2  15 94.1681 76.8514  54
   2  -2  15 65.4078 62.7237  51
  -2  -2 -14 627.367 101.001  48
   2   2 -14 748.848 110.496  47
  -2  -2 -14 583.816 100.753  24
   2  -2  14 692.823 118.093  44
   2  -2  14 617.088 100.302  23
  -2  -2 -14 618.834 110.093  41
   2  -2  14 625.513 109.031  51
   2  -2  14 588.988 102.727  54
  -2  -2 -14 537.282 97.4464  21
   2   2 -14 858.128 117.617  39
   2   2 -14 449.854 98.1825  53
   2  -2  14 606.997 105.286  16
   2   2 -13 12858.2 469.235  39
  -2  -2 -13 12070.0 449.079  48
   2   2 -13 13124.0 481.048  47
  -2  -2 -13 13161.4 471.787  24
   2  -2  13 13396.4 491.954  44
   2  -2  13 13464.4 463.091  23
   2   2 -13 12983.4 478.712  53
  -2  -2 -13 12502.4 452.494  21
   2  -2  13 12964.3 474.313  16
   2  -2  13 12061.7 461.798  54
   2  -2  13 13128.4 479.327  51
  -2  -2 -12 1053.32 120.736  48
   2   2 -12 1097.76 123.330  47
  -2  -2 -12 1048.23 119.321  24
   2  -2  12 917.799 112.466  23
   2  -2  12 1109.83 134.075  44
   2   2 -12 1080.55 123.657  39
   2  -2  12 1031.34 120.678  16
   2  -2  12 1010.16 121.704  54
   2   2 -12 1000.85 123.919  53
   2  -2  11 10079.7 386.264  54
   2   2 -11 10659.4 405.754  47
  -2  -2 -11 11018.0 403.556  24
   2  -2  11 10213.6 404.977  44
  -2  -2 -11 10706.6 392.570  48
   2   2 -11 11158.1 407.918  39
   2   2 -11 10326.3 399.089  53
   2  -2  11 10414.6 386.616  23
  -2  -2 -10 39288.4 1009.50  48
   2  -2  10 39910.1 1017.12  43
   2  -2  10 39281.5 1006.66  23
  -2  -2 -10 37981.7 1356.03   5
   2   2 -10 41608.5 1034.97  39
   2   2 -10 37734.2 1354.57  32
   2  -2  10 41034.0 1043.73  44
  -2  -2  -9 10253.1 589.009   5
   2  -2   9 10096.1 635.768  35
  -2   2   9 9560.69 575.554  33
   2   2  -9 10872.1 615.225  32
  -2  -2  -9 11710.6 623.098  30
   2  -2   8 69900.3 1950.08   2
  -2  -2  -8 68608.5 1946.60   5
   2  -2   8 68785.2 2047.49  35
  -2   2   8 66463.2 1942.59  33
   2   2  -8 68867.9 1980.15  32
  -2  -2  -8 69698.1 1961.73  30
  -2  -2  -7 661.246 149.747  20
   2  -2   7 534.313 133.700   2
   2  -2   7 528.007 145.935  35
  -2  -2  -7 437.929 127.053   5
  -2   2   7 333.530 111.194  33
   2   2  -7 657.560 153.855  32
  -2  -2  -7 687.811 148.954  30
   2   2  -6 25149.7 892.393   6
   2  -2   6 25165.7 920.544   2
  -2  -2  -6 25425.6 928.997   5
  -2  -2  -6 24762.2 942.574  20
   2  -2   6 24457.5 984.735  35
  -2   2   6 24458.7 931.629  33
   2   2  -6 23850.6 942.388  32
  -2  -2  -6 25645.7 942.378  30
   2   2  -5 17743.6 717.410   6
   2  -2   5 17445.4 721.865   2
  -2  -2  -5 18061.3 735.619   5
  -2  -2  -5 18379.7 765.987  20
   2   2  -5 18151.8 724.467   3
   2  -2   5 17078.0 779.904  35
  -2   2   5 18462.0 758.813  33
   2   2  -5 17607.8 761.621  32
  -2  -2  -5 18026.6 744.157  30
   2   2  -4 439.575 123.031   6
  -2  -2  -4 416.542 126.056  20
   2  -2   4 368.335 114.573   2
   2  -2   4 272.257 111.515  35
  -2  -2  -4 490.405 121.626   5
  -2   2   4 379.859 120.453  33
   2   2  -4 349.779 118.137  32
  -2  -2  -4 597.720 128.514  30
   2   2  -3 13747.9 610.656   6
   2   2  -3 14324.4 612.000  10
   2  -2   3 13371.0 593.075   2
  -2  -2  -3 13419.0 626.645  20
   2   2  -3 13481.9 618.962  19
  -2   2   3 13513.7 614.666  33
   2   2  -3 14394.1 649.489  32
  -2  -2  -3 13788.4 606.461  30
  -2  -2  -3 14468.5 616.912   5
   2   2  -2 9825.63 500.907   6
  -2  -2  -2 9363.37 476.684   5
  -2  -2  -2 9332.30 502.382  20
   2   2  -2 10532.9 520.373  19
  -2  -2  -2 9999.63 519.486  34
  -2  -2  -2 9177.64 469.334   1
  -2   2   2 9700.37 497.485  33
   2   2  -2 9839.90 515.439  32
  -2  -2  -2 8915.50 463.800  30
   2   2  -1 30541.1 1032.76   6
  -2  -2  -1 32266.9 1071.86  20
  -2  -2  -1 31352.1 1019.76   5
   2   2  -1 32592.1 1049.79  19
  -2  -2  -1 31163.0 1055.06  34
  -2   2   1 32916.4 1053.20  33
  -2  -2  -1 31732.4 1011.83   1
   2   2  -1 33034.3 1070.55  32
   2   2   0 12029.9 560.671   6
  -2  -2   0 11904.5 571.937  20
  -2  -2   0 12059.9 549.405   5
   2   2   0 11819.4 550.490  19
  -2  -2   0 11387.9 556.044  34
  -2   2   0 12589.7 561.972  33
   2   2   0 10967.2 541.663  32
  -2  -2   0 11541.0 526.408   1
  -2  -2   1 31204.8 1000.91   1
   2   2   1 30137.3 1024.66   6
  -2  -2   1 33324.6 1083.00  20
  -2  -2   1 32614.6 1036.14   5
   2   2   1 30143.1 1017.89  19
  -2  -2   1 33596.0 1070.33  34
   2   2   1 30668.3 1021.46  32
  -2  -2   2 9562.00 467.776   1
   2   2   2 8864.99 477.097   6
  -2  -2   2 9210.44 503.221  20
   2   2   2 9236.90 482.733  19
  -2  -2   2 8934.83 488.297  34
   2   2   2 9786.53 486.541  32
   2  -2  -2 9287.58 481.471  32
  -2   2  -2 9515.85 462.728  30
  -2  -2   3 14009.6 597.588   1
   2  -2  -3 13817.4 600.354  10
   2   2   3 13995.1 611.410   2
   2   2   3 14001.6 617.622   6
  -2  -2   3 14056.1 649.658  20
   2   2   3 13992.1 618.219  19
  -2  -2   3 13447.9 622.400  34
   2  -2  -3 13761.7 618.636  32
  -2   2  -3 13259.6 583.241  30
   2  -2  -4 234.552 96.6272  10
   2   2   4 517.170 136.482   6
  -2  -2   4 371.433 108.977   1
  -2  -2   4 372.904 119.220  20
   2   2   4 391.100 113.170   2
   2   2   4 300.978 103.951  19
  -2  -2   4 276.563 108.236  34
   2  -2  -4 361.232 107.908  32
  -2   2  -4 293.790 97.5548  30
   2   2   5 18473.4 736.111   3
   2   2   5 17772.6 735.676   2
  -2  -2   5 18052.1 724.898   1
   2   2   5 17266.9 719.195   6
  -2  -2   5 17593.9 778.009  20
   2   2   5 17294.0 734.990  19
  -2  -2   5 18425.0 770.249  34
   2  -2  -5 19225.5 779.116  32
  -2   2  -5 17866.7 734.628  30
   2  -2  -5 19495.3 754.862  10
   2  -2  -6 24778.4 914.457  10
  -2  -2   6 24917.6 907.151   1
  -2  -2   6 23479.2 952.946  20
   2   2   6 23982.3 920.183  19
  -2  -2   6 25166.5 951.222  34
   2   2   6 24720.5 898.837   3
   2  -2  -6 27270.1 979.631  32
  -2   2  -6 24662.9 919.177  30
  -2  -2   7 884.792 162.682   1
   2  -2  -7 439.388 127.654  10
  -2  -2   7 569.189 149.668  20
   2   2   7 556.196 142.995  19
  -2  -2   7 784.527 164.821  34
   2  -2  -7 646.585 149.560  32
  -2   2  -7 613.949 144.344  30
   2  -2  -8 70704.1 1934.67  10
  -2  -2   8 64889.2 1976.18  20
   2   2   8 63480.1 1904.91  19
  -2  -2   8 66436.8 1945.03  34
  -2  -2   8 70997.2 1920.07   1
   2  -2  -8 69394.8 1962.87  32
  -2   2  -8 65019.9 1899.95  30
  -2  -2   9 10094.6 617.970  20
   2   2   9 9541.40 576.556  19
  -2   2  -9 9893.27 590.217  36
  -2  -2   9 9912.42 597.338  34
   2  -2  -9 9874.61 591.623  32
  -2   2  -9 10190.9 582.652  30
  -2  -2   9 10266.4 576.861   1
  -2  -2  10 38900.5 1347.75   1
   2   2  10 39697.8 1018.21  50
   2   2  10 40552.1 1031.81  22
   2  -2 -10 39935.8 1031.05  41
   2   2  10 39706.6 1021.08  40
   2   2  10 39174.1 1021.95  44
  -2   2 -10 38186.1 1380.27  36
  -2  -2  10 40975.4 1069.48  49
  -2  -2  11 10746.4 429.378  49
   2  -2 -11 10330.1 381.187  25
  -2  -2  11 11135.5 421.981  45
   2   2  11 9999.50 393.158  44
   2   2  11 10942.6 406.162  22
   2  -2 -11 9709.38 392.679  41
   2   2  11 10243.1 391.518  40
   2   2  11 10506.5 393.152  50
   2   2  12 957.725 115.422  50
  -2  -2  12 1113.69 139.684  49
   2  -2 -12 1050.86 114.903  25
  -2  -2  12 986.552 132.261  45
   2   2  12 1280.89 134.667  44
   2   2  12 889.087 116.110  22
   2  -2 -12 998.243 125.386  41
   2   2  12 1027.78 122.212  40
   2  -2 -12 1018.61 124.720  11
   2  -2 -13 13724.1 483.697  11
  -2  -2  13 12485.8 493.026  45
   2   2  13 13117.2 483.966  44
   2   2  13 13102.5 478.577  22
   2  -2 -13 13073.8 482.421  41
   2  -2 -13 13164.5 465.099  25
   2   2  13 12201.4 461.219  40
  -2  -2  13 12975.4 510.813  49
   2  -2 -14 517.909 92.3009  25
   2  -2 -14 393.752 99.3582  11
   2   2  14 562.773 108.680  44
   2   2  14 648.713 107.243  22
   2  -2 -14 619.682 112.628  41
  -2  -2  14 708.926 127.355  49
   2   2  14 589.771 104.282  40
  -2  -2  14 581.757 115.444  45
  -2  -2  15-37.3912 80.4781  49
   2  -2 -15 88.2005 63.2822  25
   2  -2 -15-41.5414 71.8212  11
   2   2  15 32.3896 62.1273  44
   2   2  15 40.8586 62.9823  22
   2  -2 -15 250.183 90.1374  41
  -2  -2  15 236.510 92.5945  45
   2   2  15 32.0665 67.9974  16
   2  -2 -16 4702.71 274.319  25
   2   2  16 5091.29 296.792  44
   2  -2 -16 5654.61 309.490  41
   2  -2 -16 4843.78 287.083  11
  -2  -2  16 4616.42 307.146  49
  -2  -2  16 4764.35 308.147  45
  -2  -2  17 9903.71 460.086  49
  -2  -2  17 9879.42 453.076  45
   2   2  17 9797.88 433.252  44
   2  -2 -17 9197.91 409.884  25
   2  -2 -17 8920.82 411.311  11
   2  -2 -17 9224.14 424.553  41
  -2  -2  18 27763.0 909.888  45
   2   2  18 30031.3 891.586  44
   2  -2 -18 27598.6 878.144  41
  -2  -2  18 28695.2 920.737  49
   2  -2 -18 28535.8 862.289  25
   2   2  18 27441.0 861.229  51
   2  -2 -18 28822.3 873.385  11
   2  -2 -19 3328.52 250.890  11
  -2  -2  19 3637.48 282.361  49
   2  -2 -19 3159.01 239.564  25
  -2  -2  19 3265.07 268.236  45
   2   2  19 3683.24 263.129  44
   2  -2 -19 3839.76 270.141  41
   2   2  19 2938.56 239.786  51
   2  -2 -20 9634.25 435.219  11
  -2  -2  20 9368.62 444.608  46
  -2  -2  20 8659.12 453.025  49
  -2   2 -20 8893.38 402.841  11
  -2  -2  20 8337.63 438.367  45
   2   2  20 9013.07 429.074  44
   2  -2 -20 9051.66 419.395  25
   2  -2 -20 9466.74 437.527  41
   2   2  20 9010.96 424.598  51
   2  -2 -21 11886.5 495.747  11
   2  -2 -21 11044.0 479.153  25
  -2  -2  21 11137.1 504.088  46
  -2   2 -21 11367.7 468.364  11
  -2  -2  21 12161.2 527.996  45
   2   2  21 12250.3 508.605  44
   2  -2 -21 11586.7 499.099  41
  -2  -2  21 12142.1 535.783  49
  -2   2 -21 11547.7 494.463  53
   2   2  21 12242.8 504.129  51
   2  -2 -22 4532.46 289.102  11
   2  -2 -22 4259.74 280.197  25
  -2   2 -22 4101.75 279.019  53
  -2  -2  22 4122.85 286.893  46
  -2   2 -22 4123.79 265.135  11
  -2  -2  22 4158.32 299.915  45
   2   2  22 4092.35 280.034  44
  -2  -2  22 4179.48 302.574  49
   2  -2 -22 4390.84 291.577  41
   2   2  22 4843.47 296.692  51
   2  -2 -23 6960.62 354.616  11
  -2  -2  23 6670.43 371.259  49
   2  -2 -23 6867.96 350.123  25
  -2  -2  23 6804.11 370.508  46
  -2  -2  23 6818.81 375.992  45
   2   2  23 7195.35 367.746  44
  -2   2 -23 6831.70 353.090  53
   2  -2 -23 6355.17 345.351  41
   2   2  23 6482.52 349.273  51
   2  -2 -24 3685.89 246.939  25
  -2  -2  24 3790.89 264.472  46
  -2  -2  24 3622.87 269.294  45
   2   2  24 3933.37 258.075  44
   2  -2 -24 3788.05 270.514  43
  -2   2 -24 4194.05 264.008  53
  -2  -2  24 3831.82 266.451  49
   2  -2 -24 4262.19 267.330  11
   2   2  24 4050.24 263.871  51
   2  -2 -24 3890.70 257.282  41
   2  -2 -25 5043.54 278.022  11
   2  -2 -25 4754.97 268.906  25
  -2  -2  25 4413.63 276.119  46
  -2  -2  25 4117.53 272.957  45
   2  -2 -25 4416.25 275.551  43
   2  -2 -25 4559.49 267.344  41
   2   2  25 4256.00 259.479  44
  -2  -2  25 4274.26 264.399  49
  -2   2 -25 4444.74 263.593  53
   2   2  25 4672.48 272.514  51
  -2  -2  26 3304.66 225.291  45
   2  -2 -26 3525.24 220.942  11
   2  -2 -26 2952.72 201.173  25
  -2  -2  26 3144.31 220.529  46
   2  -2 -26 2967.30 221.658  43
   2  -2 -26 2991.24 207.501  41
  -2   2 -26 2978.81 204.206  53
   2   2  26 2708.25 202.403  51
   2  -2 -27 5251.90 257.803  25
  -2  -2  27 5214.32 272.569  46
   2  -2 -27 5913.18 271.955  11
   2  -2 -27 5545.12 284.051  43
   2  -2 -27 5855.22 273.019  41
  -2  -2  27 5575.37 279.876  45
  -2   2 -27 6301.80 278.150  53
   2   2  27 5478.86 269.584  51
   2  -2 -28 1850.82 134.837  11
  -2  -2  28 1422.70 130.351  46
  -2  -2  28 1415.72 128.511  45
  -2   2 -28 1673.43 131.882  53
   2  -2 -28 1566.44 134.041  43
   2   2  28 1511.91 129.437  51
  -2   3  28 1656.47 128.882  46
  -2   3  27 104.647 59.1584  45
  -2   3  27 54.0223 53.4226  46
  -2  -3 -27 91.5182 50.7278  24
  -2  -3 -27 133.516 56.8318  41
   2  -3  27 212.565 67.4625  54
   2   3 -27 192.321 61.8359  53
   2   3 -26 316.365 71.2842  47
  -2   3  26 281.729 86.8210  46
  -2  -3 -26 332.300 76.8253  24
  -2  -3 -26 409.086 83.4445  27
  -2  -3 -26 343.106 81.2717  41
   2  -3  26 337.357 86.9893  54
  -2   3  26 418.350 91.6427  45
   2   3 -26 242.285 76.6955  53
   2   3 -25 6582.78 309.091  47
  -2  -3 -25 6990.91 316.435  24
  -2   3  25 6765.99 335.123  46
  -2   3  25 6686.40 330.427  45
  -2  -3 -25 6924.86 314.464  41
   2  -3  25 6924.24 331.217  54
   2   3 -25 6672.68 316.146  53
  -2  -3 -25 6915.19 311.563  27
   2   3 -24 491.526 95.4661  47
  -2   3  24 379.493 109.288  46
  -2  -3 -24 616.135 110.392  24
  -2   3  24 567.956 118.444  45
  -2  -3 -24 468.255 103.655  27
  -2  -3 -24 629.565 111.936  41
   2  -3  24 554.750 122.676  54
   2   3 -24 457.162 102.391  53
   2   3 -23 646.208 114.973  47
  -2   3  23 447.200 128.061  46
  -2  -3 -23 613.747 114.166  24
  -2  -3 -23 683.252 123.979  27
  -2  -3 -23 395.204 98.3718  41
   2   3 -23 525.158 101.195  39
   2  -3  23 702.743 135.873  54
   2   3 -23 603.931 120.284  53
   2   3 -22 1378.96 164.207  47
  -2  -3 -22 1512.93 168.544  24
  -2   3  22 1249.46 181.296  46
  -2  -3 -22 1257.36 155.867  41
   2   3 -22 1669.55 176.547  53
   2   3 -22 1398.99 157.780  39
   2  -3  22 1778.35 197.932  54
  -2  -3 -22 1512.08 173.598  27
   2  -3  22 1329.18 180.826  51
  -2  -3 -21 3421.86 248.256  24
  -2   3  21 3424.09 275.598  46
  -2  -3 -21 3788.46 255.569  41
  -2  -3 -21 3500.71 238.480  48
   2   3 -21 3462.63 241.457  39
   2  -3  21 3220.89 261.882  54
   2   3 -21 3409.06 250.526  53
   2   3 -21 3817.54 266.598  47
   2  -3  21 3628.28 276.600  51
  -2  -3 -21 3402.16 250.549  27
  -2  -3 -20 7104.24 348.994  48
  -2  -3 -20 6961.62 360.716  24
  -2   3  20 6814.48 384.425  46
   2  -3  20 7329.01 389.118  54
  -2  -3 -20 6789.58 348.885  41
   2   3 -20 6880.42 357.523  39
   2   3 -20 6531.20 362.942  47
   2   3 -20 6666.99 358.255  53
   2  -3  20 6956.42 381.940  51
  -2  -3 -20 7355.64 368.365  27
   2   3 -19 6484.77 360.189  47
  -2  -3 -19 6532.32 337.900  48
   2   3 -19 6517.59 351.257  53
  -2  -3 -19 6722.96 353.916  24
  -2   3  19 6271.48 368.293  46
  -2  -3 -19 6855.20 348.829  41
   2  -3  19 6369.60 359.445  54
   2   3 -19 6636.56 350.246  39
   2  -3  19 6285.76 364.811  51
  -2  -3 -19 6632.34 350.837  27
   2  -3  18 189.460 98.9543  54
  -2  -3 -18 220.661 88.1637  48
   2   3 -18 177.104 81.7503  47
  -2  -3 -18 106.667 80.9719  24
  -2  -3 -18 156.744 85.9595  41
   2   3 -18 200.421 95.0995  39
   2   3 -18 242.113 93.8942  53
   2  -3  18 106.866 99.2832  51
   2  -3  17 2620.17 223.730  54
  -2  -3 -17 2390.96 201.602  48
   2   3 -17 2328.08 207.412  53
   2   3 -17 2292.34 207.802  47
  -2  -3 -17 2487.36 204.837  41
   2   3 -17 2166.96 199.275  39
  -2  -3 -17 2163.78 202.716  24
   2  -3  17 2521.86 225.272  51
  -2  -3 -16 986.767 139.154  48
   2   3 -16 1191.34 151.995  47
  -2  -3 -16 1029.96 142.831  24
   2  -3  16 1024.47 140.436  23
  -2  -3 -16 997.235 133.194  21
  -2  -3 -16 936.925 134.096  41
   2   3 -16 1242.30 154.484  39
   2  -3  16 1069.36 149.879  54
   2  -3  16 1115.65 152.905  51
   2  -3  15 2251.77 192.007  23
  -2  -3 -15 2259.94 189.500  48
   2   3 -15 2212.81 197.591  47
  -2  -3 -15 2296.75 193.660  24
  -2  -3 -15 1868.96 175.126  21
  -2  -3 -15 2416.95 191.262  41
   2  -3  15 2344.42 207.112  54
   2   3 -15 2156.76 189.895  39
   2  -3  15 2316.20 203.014  51
  -2  -3 -14 5975.36 305.876  48
   2   3 -14 5362.08 306.974  47
  -2  -3 -14 5789.06 307.621  24
   2  -3  14 5819.84 303.582  23
  -2  -3 -14 5595.56 297.650  21
  -2  -3 -14 5735.14 294.839  41
   2   3 -14 5866.85 312.558  39
   2  -3  14 5868.61 309.352  54
   2  -3  14 5659.48 312.291  51
  -2  -3 -13 7770.31 345.139  48
   2   3 -13 6896.72 349.392  47
  -2  -3 -13 7466.11 347.253  24
  -2  -3 -13 7218.54 337.489  21
   2  -3  13 7317.03 340.564  23
   2  -3  13 7303.71 342.185  54
   2   3 -13 7515.61 351.893  39
   2  -3  13 7509.23 356.809  51
   2   3 -12 1010.17 128.717  47
  -2  -3 -12 1033.31 127.953  24
   2  -3  12 1004.56 128.513  23
  -2  -3 -12 1102.71 127.350  21
   2   3 -12 1179.13 135.911  39
   2  -3  12 1246.65 138.642  54
  -2  -3 -12 1053.09 123.416  48
   2  -3  12 1081.72 136.416  51
  -2  -3 -11 3820.37 224.080  48
   2   3 -11 3654.69 232.590  47
  -2  -3 -11 4048.60 235.698  24
   2  -3  11 3354.46 215.473  23
   2  -3  11 3516.76 218.322  54
  -2  -3 -11 3472.87 218.733  21
   2   3 -11 4133.86 240.043  39
   2  -3  11 3810.38 234.689  51
  -2  -3 -10 2597.82 182.012  48
   2   3 -10 3022.38 204.232  47
   2  -3  10 2931.74 193.126  23
   2  -3  10 2783.69 189.031  43
  -2  -3 -10 2917.30 193.017  21
   2   3 -10 2639.21 189.074  39
   2   3 -10 2715.57 183.326  52
   2   3  -9 15767.7 501.419  52
  -2  -3  -9 14742.7 487.873  48
   2  -3   9 14068.5 482.329  23
   2  -3   9 14916.4 490.930  43
  -2  -3  -9 14631.3 494.062  21
   2   3  -9 14206.4 492.253  39
   2   3  -9 14500.2 506.983  47
   2   3  -8 23176.5 692.168  47
  -2  -3  -8 22789.5 666.123  48
   2  -3   8 24254.6 677.028  23
   2  -3   8 23562.1 675.064  43
   2  -3   8 23258.4 686.171  22
  -2  -3  -8 23334.7 680.737  21
   2   3  -8 23116.8 680.044  39
   2   3  -8 23789.9 679.420  52
   2   3  -7 19714.0 593.197  47
  -2  -3  -7 18768.2 864.734  20
   2  -3   7 17922.0 901.519  35
  -2   3   7 17218.3 818.439  33
   2   3  -7 18417.1 871.957  32
  -2  -3  -6 36029.6 1270.98  20
   2  -3   6 35211.6 1330.42  35
  -2   3   6 34650.7 1227.08  33
   2   3  -6 35230.4 1273.15  32
  -2  -3  -5 32965.4 1167.28  20
   2  -3   5 31004.1 1214.12  35
  -2   3   5 30317.6 1104.61  33
   2   3  -5 30245.5 1150.70  32
  -2  -3  -4 36825.1 1275.76  20
   2   3  -4 40023.6 1312.32  19
  -2   3   4 37652.6 1244.56  33
   2   3  -4 35039.6 1273.83  32
  -2  -3  -3 17196.7 772.631  20
   2   3  -3 17402.6 778.526  19
  -2  -3  -3 16687.0 748.782  34
   2   3  -3 16097.5 765.798  32
  -2  -3  -2 43470.2 1394.55  20
   2   3  -2 43208.3 1399.99  19
  -2  -3  -2 44528.1 1381.96  34
   2   3  -2 41874.5 1391.64  32
  -2  -3  -1 16617.6 755.902  20
   2   3  -1 17024.4 762.449  19
  -2  -3  -1 17373.5 748.227  34
   2   3  -1 16984.1 764.342  32
  -2  -3   0 49392.8 1518.16  20
   2   3   0 49828.9 1515.48  19
  -2  -3   0 50219.9 1492.21  34
   2   3   0 46345.1 1491.13  32
  -2  -3   1 16478.3 748.066  20
   2   3   1 16392.4 745.715  19
  -2  -3   1 17135.1 738.315  34
   2   3   1 16507.7 741.040  32
  -2  -3   2 44453.4 1398.71  20
   2   3   2 40594.3 1349.10  19
  -2  -3   2 42856.3 1350.20  34
   2   3   2 42385.4 1351.60  32
  -2  -3   3 16718.7 762.839  20
   2   3   3 16232.3 739.135  19
  -2  -3   3 16866.0 737.362  34
  -2   3  -3 15053.1 687.112  30
  -2  -3   4 37254.6 1281.40  20
   2   3   4 37096.8 1253.85  19
  -2  -3   4 36685.1 1241.25  34
  -2   3  -4 36840.9 1221.84  30
  -2  -3   5 31073.0 1159.27  20
   2   3   5 31996.5 1143.66  19
  -2  -3   5 32016.6 1139.59  34
  -2   3  -5 30850.6 1111.28  30
  -2  -3   6 34202.6 1253.38  20
   2   3   6 34805.7 1233.10  19
  -2  -3   6 35249.0 1232.85  34
  -2   3  -6 35021.5 1218.16  30
   2   3   7 20353.3 583.027  50
  -2  -3   7 18705.3 873.726  20
   2   3   7 18125.2 843.059  19
  -2  -3   7 17452.6 825.008  34
  -2   3  -7 17062.7 813.096  30
  -2  -3   8 23582.0 700.058  42
   2   3   8 22579.4 683.251  22
   2   3   8 24403.5 685.473  40
   2   3   8 24037.0 685.083  44
   2   3   8 23831.0 683.093  50
  -2  -3   8 22601.1 982.859  34
  -2  -3   8 23730.6 711.932  49
   2  -3  -8 23793.6 708.565  43
  -2  -3   9 14983.9 523.276  49
  -2  -3   9 14187.8 498.991  45
   2   3   9 14394.0 489.263  44
   2  -3  -9 14617.8 510.243  43
  -2  -3   9 14686.1 504.024  42
   2   3   9 13828.8 489.278  22
   2  -3  -9 14399.8 486.443  41
   2   3   9 13772.9 475.429  40
   2   3   9 14136.1 481.101  50
   2   3  10 2891.67 190.223  50
  -2  -3  10 2860.32 202.870  45
   2   3  10 2881.26 196.592  44
   2  -3 -10 2741.24 203.470  43
  -2  -3  10 2895.07 198.979  42
   2   3  10 2871.69 198.541  22
   2  -3 -10 2847.58 194.056  41
   2   3  10 2539.80 179.646  40
  -2  -3  10 2457.89 197.507  49
   2  -3 -10 2630.23 186.947  48
   2   3  11 3618.64 220.387  50
  -2  -3  11 3886.52 252.016  49
   2  -3 -11 3685.89 215.569  25
  -2  -3  11 3774.24 241.784  45
   2   3  11 3712.89 229.861  44
  -2  -3  11 3558.03 227.647  42
   2   3  11 3711.17 229.946  22
   2  -3 -11 3774.90 231.947  41
   2  -3 -11 3407.29 218.181  48
   2   3  11 3583.80 218.383  40
   2  -3 -11 3405.85 232.725  43
  -2  -3  12 1045.41 148.221  49
   2  -3 -12 1036.16 129.489  48
   2  -3 -12 1024.01 119.396  25
  -2  -3  12 1157.17 144.757  45
   2  -3 -12 946.334 137.925  43
  -2  -3  12 1076.24 134.683  42
   2   3  12 1125.69 132.910  22
   2  -3 -12 968.323 128.525  41
   2   3  12 1091.47 125.747  40
   2   3  12 1202.97 139.987  44
   2   3  12 949.116 119.473  50
  -2  -3  13 7681.73 379.739  49
   2  -3 -13 6416.76 324.423  48
   2  -3 -13 7088.44 326.307  25
   2   3  13 6652.92 339.439  44
   2  -3 -13 7253.14 365.359  43
   2   3  13 7707.98 354.381  22
   2  -3 -13 6971.09 338.861  41
  -2  -3  13 7490.97 368.836  45
  -2  -3  14 5711.62 337.661  49
   2  -3 -14 5634.04 303.004  48
  -2  -3  14 5842.24 331.995  45
   2   3  14 5719.89 312.519  44
   2  -3 -14 5886.99 330.643  43
   2   3  14 5900.11 315.206  22
   2  -3 -14 6217.61 320.042  41
   2  -3 -14 5974.45 303.041  25
   2  -3 -15 2222.55 187.246  25
  -2  -3  15 2260.12 209.724  45
   2   3  15 2107.77 194.692  44
   2  -3 -15 1999.89 203.154  43
   2   3  15 2179.43 192.436  22
   2  -3 -15 2329.90 201.349  41
  -2  -3  15 2284.23 220.839  49
  -2  -3  16 1055.77 166.238  49
   2  -3 -16 924.325 130.413  25
  -2  -3  16 934.399 150.070  45
   2   3  16 1206.92 155.713  44
   2  -3 -16 903.477 149.911  43
   2  -3 -16 1211.37 153.849  41
   2   3  16 1074.60 143.617  22
   2   3  17 2350.41 213.800  44
   2  -3 -17 2488.92 204.957  25
  -2  -3  17 2328.41 227.549  45
   2  -3 -17 2659.47 236.431  43
   2   3  17 2513.28 210.686  22
   2  -3 -17 2244.28 209.213  41
  -2  -3  17 2683.60 246.793  49
  -2  -3  18 331.271 122.574  49
   2  -3 -18 240.775 96.7799  25
   2   3  18 188.187 96.3391  44
  -2  -3  18 97.6919 99.0405  45
   2  -3 -18 120.226 95.9548  43
   2  -3 -18 347.165 99.0922  41
   2  -3 -19 6518.68 346.785  25
  -2  -3  19 6477.66 376.775  45
   2   3  19 6768.87 366.946  44
   2  -3 -19 6641.88 375.508  43
   2  -3 -19 6416.14 357.029  41
  -2  -3  19 6699.06 393.325  49
   2   3  19 6701.14 356.055  51
   2  -3 -20 6999.56 361.455  25
  -2  -3  20 7106.74 405.025  49
  -2  -3  20 6795.20 388.411  45
   2   3  20 7748.14 385.681  44
   2  -3 -20 6650.65 375.577  43
   2  -3 -20 6796.50 366.679  41
  -2   3 -20 6786.54 357.531  53
   2   3  20 7035.88 366.566  51
  -2  -3  21 3115.63 262.688  49
   2  -3 -21 3312.65 244.482  25
  -2   3 -21 3590.83 256.030  53
  -2  -3  21 3540.37 273.994  45
   2   3  21 3070.81 250.431  44
   2  -3 -21 3495.06 272.697  43
   2  -3 -21 3356.48 252.918  41
   2   3  21 3836.49 261.597  51
   2  -3 -22 1499.21 167.253  25
  -2   3 -22 1342.29 165.312  53
  -2  -3  22 1534.81 191.375  45
   2   3  22 1442.63 173.654  44
   2  -3 -22 1351.30 178.059  43
   2  -3 -22 1439.62 173.212  41
  -2  -3  22 1436.31 189.575  49
   2   3  22 1284.78 162.479  51
   2   3  23 631.591 123.145  51
   2  -3 -23 574.676 117.129  25
  -2  -3  23 364.399 113.525  45
   2   3  23 583.617 119.309  44
   2  -3 -23 488.106 120.557  43
   2  -3 -23 590.712 123.245  41
  -2   3 -23 417.046 104.436  53
  -2  -3  23 596.699 122.024  49
  -2  -3  24 428.158 107.101  49
   2  -3 -24 455.550 103.971  25
  -2  -3  24 530.645 113.334  46
  -2  -3  24 592.158 118.986  45
   2   3  24 545.123 108.295  44
   2  -3 -24 472.216 109.931  43
   2  -3 -24 504.802 106.906  41
   2   3  24 564.815 110.150  51
  -2   3 -24 575.523 111.452  53
  -2  -3  25 6556.32 319.946  49
  -2  -3  25 6545.85 325.448  46
  -2  -3  25 6946.12 335.027  45
   2   3  25 6537.99 311.657  44
   2  -3 -25 6891.18 330.376  43
   2  -3 -25 6692.23 312.186  25
   2  -3 -25 6638.83 315.323  41
  -2   3 -25 6275.00 305.466  53
   2   3  25 6397.28 311.411  51
   2   3  26 302.122 81.1562  51
  -2  -3  26 343.564 83.0491  46
  -2  -3  26 227.623 78.3897  45
  -2   3 -26 388.443 84.0126  53
   2  -3 -26 441.481 91.1877  43
   2  -3 -26 343.017 82.1734  41
   2  -3 -26 357.742 78.0418  25
   2   3  27 131.662 57.9847  51
   2  -3 -27 160.946 62.2725  43
   2  -3 -27 115.466 54.8104  25
  -2  -3  27 145.083 62.7553  45
  -2  -3  27 47.2904 50.9510  21
  -2   3 -27 196.602 62.4060  53
  -2  -4 -26 1058.15 110.166  24
  -2   4  26 1004.76 114.573  46
  -2   4  26 827.636 104.111  45
   2   4 -26 1162.29 110.176  47
   2  -4  26 1155.87 120.159  54
  -2  -4 -26 1240.47 115.941  27
   2   4 -25 678.621 95.8393  47
  -2   4  25 851.909 116.698  46
  -2  -4 -25 661.394 96.9679  24
  -2   4  25 550.332 99.1684  45
   2  -4  25 736.622 111.898  54
   2   4 -25 743.969 96.0057  39
  -2  -4 -25 713.975 101.916  27
  -2  -4 -24 332.096 87.9561  27
  -2  -4 -24 413.565 83.4249  48
   2   4 -24 348.166 80.2428  47
  -2   4  24 383.950 100.976  46
  -2  -4 -24 414.526 88.7585  24
   2   4 -24 352.320 82.3840  39
   2  -4  24 407.163 99.8345  54
  -2  -4 -23 1085.92 129.558  48
   2  -4  23 1176.40 153.853  54
  -2   4  23 840.153 137.314  46
  -2  -4 -23 877.008 126.465  24
  -2  -4 -23 1067.42 139.434  27
   2   4 -23 980.740 125.997  39
   2   4 -23 909.794 130.078  47
  -2   4  22 3822.95 267.560  46
  -2  -4 -22 3345.53 224.874  48
   2   4 -22 3587.91 244.190  47
  -2  -4 -22 3526.85 238.553  24
   2   4 -22 3624.48 236.618  39
   2  -4  22 3671.18 258.216  54
  -2  -4 -22 3394.13 239.452  27
  -2  -4 -21 1645.27 168.196  48
   2   4 -21 1392.14 165.353  47
  -2  -4 -21 1617.64 173.061  24
  -2   4  21 1426.48 181.522  46
   2  -4  21 1578.29 186.417  54
   2   4 -21 1548.74 170.338  39
  -2  -4 -21 1532.97 177.534  27
  -2  -4 -20 4114.29 263.105  48
   2   4 -20 4723.17 302.702  47
  -2  -4 -20 4308.98 280.944  24
   2   4 -20 4424.83 278.859  39
  -2   4  20 3877.39 291.013  46
   2  -4  20 4667.62 301.945  54
  -2  -4 -20 5058.88 301.141  27
  -2  -4 -19 801.221 146.778  27
   2   4 -19 927.741 144.315  47
  -2  -4 -19 868.841 142.267  24
  -2  -4 -19 960.946 140.349  48
   2  -4  19 739.223 154.168  54
   2   4 -19 611.121 125.535  39
  -2  -4 -18 4599.71 282.599  48
   2   4 -18 3994.56 281.769  47
  -2  -4 -18 3896.28 272.605  24
   2  -4  18 3921.12 284.734  54
   2  -4  18 4298.60 276.152  23
   2   4 -18 4620.98 291.430  39
  -2  -4 -18 4760.44 295.663  27
  -2  -4 -17 1500.42 173.606  24
  -2  -4 -17 1725.50 178.177  48
   2   4 -17 1721.15 191.083  47
   2  -4  17 1786.45 186.616  23
   2   4 -17 1834.38 191.677  39
   2  -4  17 1739.57 194.408  54
  -2  -4 -17 1600.82 182.411  27
   2  -4  16 16112.6 608.016  54
  -2  -4 -16 16562.9 595.616  48
   2   4 -16 17228.8 638.514  47
  -2  -4 -16 17289.6 613.266  24
   2  -4  16 16483.3 603.088  23
  -2  -4 -16 15490.4 589.255  21
   2   4 -16 16377.4 611.272  39
  -2  -4 -16 16649.9 601.569  27
  -2  -4 -15 6719.23 343.155  48
   2   4 -15 7390.65 383.188  47
  -2  -4 -15 6676.49 349.393  24
   2  -4  15 7228.18 358.566  23
  -2  -4 -15 6659.51 347.037  21
   2   4 -15 6553.28 351.937  39
   2  -4  15 6775.85 357.116  54
  -2  -4 -15 6663.74 345.333  27
   2   4 -14 3563.23 260.254  47
  -2  -4 -14 3271.80 238.577  24
   2  -4  14 3971.96 255.335  23
   2  -4  14 3448.84 247.682  54
  -2  -4 -14 3502.17 243.245  21
   2   4 -14 3299.44 241.896  39
  -2  -4 -14 3618.80 245.446  48
   2   4 -14 3441.43 233.629  52
  -2  -4 -14 3710.95 247.499  27
  -2  -4 -13 14256.3 527.835  48
   2  -4  13 15402.3 547.106  23
   2   4 -13 14010.6 552.468  47
  -2  -4 -13 13715.9 527.818  24
  -2  -4 -13 13956.0 530.015  21
   2   4 -13 14618.8 545.953  39
   2  -4  13 13889.2 528.998  54
   2   4 -13 14320.2 528.021  52
  -2  -4 -13 14706.6 529.859  27
  -2  -4 -12 411.307 97.7268  48
   2   4 -12 387.619 97.5830  47
  -2  -4 -12 328.593 88.8909  24
   2  -4  12 376.760 98.5814  23
  -2  -4 -12 240.087 90.9406  27
  -2  -4 -12 383.917 93.2457  21
   2   4 -12 369.311 105.774  39
   2   4 -12 329.402 88.5697  52
  -2  -4 -11 7718.43 347.097  48
   2   4 -11 7536.89 366.953  47
  -2  -4 -11 7416.08 347.867  24
   2  -4  11 7483.18 347.437  23
  -2  -4 -11 6457.14 332.743  21
   2   4 -11 7529.14 354.373  39
  -2  -4 -11 7375.00 342.248  28
   2   4 -11 7756.92 352.832  52
   2   4 -10 15727.3 563.948  47
  -2  -4 -10 15864.1 547.595  24
   2  -4  10 15327.0 539.307  23
   2  -4  10 15722.7 537.862  43
  -2  -4 -10 15265.4 544.770  21
   2   4 -10 15117.1 543.634  39
  -2  -4 -10 15446.3 539.031  28
  -2  -4 -10 16113.6 539.086  48
   2   4 -10 15488.3 544.073  52
  -2  -4  -9 7017.40 320.035  26
  -2  -4  -9 6894.89 317.318  48
   2   4  -9 7469.47 347.981  47
   2  -4   9 7064.15 324.829  23
   2  -4   9 6814.32 317.348  43
  -2  -4  -9 7211.08 329.759  28
  -2  -4  -9 6831.99 327.003  21
   2   4  -9 6679.74 323.411  39
   2   4  -9 7247.85 332.350  52
  -2  -4  -8 37014.3 978.214  26
  -2  -4  -8 34845.3 954.895  48
   2   4  -8 35813.3 998.554  47
   2  -4   8 36460.8 970.457  43
  -2  -4  -8 35938.5 985.008  21
   2  -4   8 36609.1 974.177  23
   2   4  -8 35376.5 975.489  39
  -2  -4  -8 36852.3 985.847  28
   2   4  -8 37565.5 990.057  52
  -2  -4  -7 7849.76 335.788  26
   2   4  -7 7845.52 341.027  52
  -2  -4  -7 7657.58 326.506  48
   2   4  -7 8368.02 361.237  47
   2  -4   7 7510.64 328.744  23
   2  -4   7 7215.06 323.688  43
  -2  -4  -7 7985.92 349.024  21
   2   4  -7 8222.35 346.461  39
  -2  -4  -7 8082.24 347.345  28
  -2  -4  -6 40024.8 1038.08  26
  -2  -4  -6 39123.3 1013.37  48
   2   4  -6 40229.6 1058.93  47
   2  -4   6 38652.9 1020.70  23
   2  -4   6 39739.9 1029.07  43
  -2  -4  -6 39780.5 1049.78  21
   2   4  -6 40224.3 1029.47  40
  -2  -4  -6 39413.2 1044.40  28
   2   4  -6 40085.5 1044.28  52
   2  -4   5 654.867 97.6570  27
  -2  -4  -5 738.737 101.232  26
   2  -4   5 757.583 104.108  15
   2  -4   5 831.888 110.190  43
   2  -4   5 593.612 92.7641  23
   2   4  -5 747.112 105.912  47
   2   4  -5 739.533 101.032  40
   2   4  -5 883.478 110.555  52
  -2  -4  -5 716.838 102.770  21
   2  -4   5 848.848 105.381  29
   2  -4   5 702.313 99.2798  17
  -2  -4  -5 814.743 108.462  28
   2  -4   4 31091.6 849.748  15
  -2  -4  -4 31985.4 868.608  26
   2   4  -4 32563.5 884.001  47
   2  -4   4 32966.4 865.667  43
  -2  -4  -4 32015.1 879.927  21
   2   4  -4 32987.8 863.497  40
   2  -4   4 31430.7 850.609  17
   2  -4   4 29795.2 848.140  29
  -2  -4  -4 32785.9 883.017  28
   2  -4   4 31255.9 852.700  27
   2   4  -4 32301.7 869.393  52
  -2  -4  -3 18413.0 581.767  26
   2  -4   3 18064.3 570.444  27
   2  -4   3 19062.0 580.154  43
   2   4  -3 19013.0 593.621  47
  -2  -4  -3 18743.4 594.966  21
   2   4  -3 19370.4 581.458  40
   2   4  -3 19197.7 585.972  52
   2  -4   3 18237.9 568.133  17
   2  -4   3 18178.8 573.149  29
  -2  -4  -3 19814.6 602.818  28
   2  -4   3 18988.5 576.159  15
  -2  -4  -2 17969.3 578.041  26
   2   4  -2 18858.8 590.809  47
  -2  -4  -2 19421.3 600.982  28
   2  -4   2 18717.1 578.921  43
   2  -4   2 19836.9 584.850  15
  -2  -4  -2 20147.8 608.691  21
   2   4  -2 18725.2 579.081  40
   2  -4   2 19436.5 579.725  17
   2  -4   2 17980.3 571.854  29
   2  -4   2 18410.5 576.860  27
   2   4  -2 19930.0 593.756  52
   2  -4   1 999.715 112.831  15
  -2  -4  -1 1957.46 175.168  26
   2   4  -1 825.913 105.936  47
   2  -4   1 1029.27 117.503  27
  -2  -4  -1 1644.16 146.486  28
  -2  -4  -1 959.068 114.204  42
   2   4  -1 858.484 103.025  50
  -2  -4  -1 2399.83 220.057  21
   2   4  -1 797.746 100.913  40
  -2  -4  -1 847.266 187.580  20
   2  -4   1 987.063 111.452  17
   2  -4   1 991.199 110.606  29
   2   4  -1 969.441 111.999  52
   2   4   0 30004.3 796.010  52
   2   4   0 28184.7 781.919  50
   2  -4   0 28995.5 788.333  15
   2   4   0 29429.2 802.067  47
  -2  -4   0 28959.7 810.921  28
  -2  -4   0 28366.9 795.085  42
  -2  -4   0 28857.7 798.156  26
   2  -4   0 28455.6 790.142  27
  -2  -4   0 29927.7 819.059  21
  -2  -4   0 28613.0 1120.92  20
   2  -4   0 28332.0 780.213  17
   2  -4   0 27224.7 778.624  29
   2   4   0 29097.4 793.247  40
   2   4   1 1249.70 130.698  50
   2  -4  -1 904.087 112.185  15
   2   4   1 1373.01 140.358  47
  -2  -4   1 1305.93 141.762  28
  -2  -4   1 884.293 111.719  42
  -2  -4   1 1592.21 154.019  21
  -2  -4   1 1406.39 237.954  20
  -2  -4   1 960.217 113.701  26
   2   4   1 1095.78 118.797  52
   2   4   1 1181.97 219.730  32
   2  -4  -1 866.120 107.125  17
   2  -4  -1 945.866 107.178  29
   2  -4  -1 1061.67 119.485  27
   2  -4  -2 19628.9 585.428  15
   2   4   2 19226.7 583.410  50
  -2  -4   2 19014.4 592.452  26
   2   4   2 18546.0 584.496  47
   2  -4  -2 19519.3 596.966  43
  -2  -4   2 19432.9 601.483  42
   2  -4  -2 19229.2 594.223  27
   2   4   2 19864.5 593.057  40
  -2  -4   2 19090.5 610.679  21
  -2  -4   2 18835.5 874.271  20
   2   4   2 18822.0 883.913  32
   2  -4  -2 19171.6 578.537  17
   2  -4  -2 18926.2 579.989  29
  -2  -4   2 19524.6 610.725  28
   2   4   3 19280.5 589.763  47
   2   4   3 19687.9 588.131  50
   2  -4  -3 19260.4 581.237  15
   2  -4  -3 19735.7 601.264  43
  -2  -4   3 18857.7 598.043  42
   2  -4  -3 18772.7 589.624  27
   2   4   3 19681.0 589.617  40
  -2  -4   3 19195.5 609.588  21
  -2  -4   3 18597.8 587.145  26
   2  -4  -3 18370.1 569.763  17
   2  -4  -3 17905.6 569.679  29
  -2  -4   3 19224.2 608.857  28
  -2  -4   4 30224.2 857.739  26
   2   4   4 32016.9 862.681  50
   2  -4  -4 32210.9 876.497  43
  -2  -4   4 32195.4 882.524  42
   2  -4  -4 30778.5 863.858  27
   2   4   4 32400.8 864.367  40
  -2  -4   4 34365.7 908.004  21
   2  -4  -4 32088.2 855.012  15
   2  -4  -4 31544.6 846.247  17
   2  -4  -4 30613.1 844.508  29
  -2  -4   4 32197.5 891.493  28
   2  -4  -5 718.351 106.157  27
   2  -4  -5 904.191 110.382  15
  -2  -4   5 822.066 104.422  26
   2  -4  -5 768.600 110.878  43
  -2  -4   5 864.083 112.353  42
   2   4   5 699.965 99.4647  40
   2   4   5 680.587 99.3834  50
  -2  -4   5 745.820 116.086  21
   2  -4  -5 882.506 105.940  29
   2  -4  -5 708.076 98.8917  17
  -2  -4   5 866.026 116.668  28
   2  -4  -6 41596.6 1062.35  43
  -2  -4   6 40256.6 1055.23  42
   2  -4  -6 39510.0 1040.25  27
  -2  -4   6 37781.6 1025.10  26
   2   4   6 40166.2 1032.71  40
   2   4   6 38522.9 1025.75  50
  -2  -4   6 39400.2 1067.54  21
  -2  -4   6 38831.3 1059.75  28
  -2  -4   7 8213.49 362.061  49
   2   4   7 7479.55 329.161  44
   2  -4  -7 7341.64 342.207  43
  -2  -4   7 8206.65 357.380  42
   2   4   7 7760.67 334.111  40
   2   4   7 8210.71 342.614  50
  -2  -4   7 7980.81 362.669  21
  -2  -4   7 7650.60 356.756  28
   2  -4  -7 6986.76 329.992  27
   2  -4  -8 35449.7 980.754  27
   2   4   8 36382.0 980.339  44
  -2  -4   8 37230.0 1004.75  45
   2  -4  -8 36271.8 1004.84  43
  -2  -4   8 37855.1 1009.07  42
   2   4   8 36234.5 973.382  40
   2   4   8 36611.9 979.545  50
  -2  -4   8 36527.1 1019.43  21
  -2  -4   8 36466.8 1016.88  49
  -2  -4   8 34611.5 1005.94  28
   2   4   9 7073.58 325.272  50
  -2  -4   9 7081.17 348.837  49
  -2  -4   9 6870.07 336.416  45
   2   4   9 6852.65 323.965  44
   2  -4  -9 6539.32 331.985  43
  -2  -4   9 7075.65 338.508  42
   2   4   9 7067.57 322.201  40
  -2  -4   9 6794.27 346.652  21
  -2  -4   9 7110.23 346.238  28
   2  -4  -9 6642.30 322.281  27
   2   4  10 15533.4 538.521  50
  -2  -4  10 15818.0 569.106  45
   2   4  10 15242.7 544.329  44
   2  -4 -10 16130.4 569.427  43
  -2  -4  10 14909.6 568.037  49
  -2  -4  10 15706.1 558.501  42
   2   4  10 14791.3 547.108  22
   2   4  10 15540.7 535.964  40
  -2  -4  10 15726.1 585.393  21
   2  -4 -10 15978.4 549.792  27
   2  -4 -11 6677.34 330.317  48
   2  -4 -11 7005.58 324.348  25
  -2  -4  11 7448.21 368.063  45
   2   4  11 7277.87 351.034  44
   2  -4 -11 7070.71 356.077  43
  -2  -4  11 7844.77 361.169  42
   2   4  11 6851.20 346.893  22
   2   4  11 7268.27 334.610  40
  -2  -4  11 6892.31 369.345  21
   2   4  11 7294.54 337.738  50
  -2  -4  11 7807.72 383.667  49
  -2  -4  12 316.468 103.229  49
   2  -4 -12 238.429 87.6871  48
   2  -4 -12 400.840 92.9841  25
  -2  -4  12 374.172 102.887  45
   2  -4 -12 371.103 103.755  43
  -2  -4  12 315.182 87.0512  42
   2   4  12 395.867 105.006  22
   2   4  12 278.210 87.5946  50
   2   4  12 451.555 108.608  44
  -2  -4  13 14684.6 583.587  49
   2  -4 -13 14206.3 532.489  48
   2  -4 -13 13377.4 507.379  25
  -2  -4  13 13694.7 558.761  45
   2   4  13 14457.5 544.139  44
   2  -4 -13 14248.5 556.245  43
   2   4  13 15134.6 557.738  22
   2  -4 -14 3319.51 227.891  25
  -2  -4  14 3219.27 261.250  49
  -2  -4  14 3024.98 248.113  45
   2   4  14 3300.02 242.567  44
   2  -4 -14 3224.72 249.924  43
   2   4  14 3578.04 252.768  22
  -2  -4  15 7277.19 399.061  49
   2  -4 -15 6587.90 338.815  25
   2  -4 -15 6484.27 341.641  41
  -2  -4  15 7449.84 395.385  45
   2   4  15 7021.44 368.476  44
   2  -4 -15 6651.24 368.556  43
   2   4  15 7165.22 367.622  22
  -2  -4  16 15883.1 648.804  49
   2  -4 -16 16387.6 587.331  25
  -2  -4  16 15420.2 626.612  45
   2   4  16 15725.4 607.966  44
   2   4  16 17404.2 619.285  22
   2  -4 -16 16943.7 604.873  41
   2  -4 -16 15827.7 621.555  43
   2  -4 -17 1352.73 160.619  25
  -2  -4  17 1541.50 191.591  49
  -2  -4  17 1618.47 193.892  45
   2   4  17 1305.38 170.546  44
   2  -4 -17 1486.78 181.589  43
   2   4  17 1747.79 186.078  22
   2  -4 -17 1598.84 177.890  41
  -2  -4  18 4549.11 318.460  49
   2  -4 -18 4399.21 278.612  25
  -2  -4  18 4780.81 319.275  45
   2   4  18 3965.50 284.525  44
   2  -4 -18 3971.82 287.044  43
   2   4  18 4675.83 289.686  22
   2  -4 -18 4340.37 281.927  41
  -2  -4  19 729.620 150.343  49
   2  -4 -19 812.471 133.303  25
  -2  -4  19 712.760 148.532  45
   2   4  19 874.087 147.892  44
   2  -4 -19 765.731 143.208  43
   2  -4 -19 987.100 145.782  41
  -2  -4  20 4296.34 309.866  49
   2  -4 -20 4050.77 266.657  25
  -2  -4  20 4658.76 311.245  45
   2   4  20 4474.36 292.261  44
   2  -4 -20 4365.82 292.537  43
   2  -4 -20 4520.53 285.070  41
   2   4  20 4914.21 291.993  51
  -2  -4  21 1294.06 177.066  49
   2  -4 -21 1217.39 156.184  25
  -2  -4  21 1575.66 191.065  45
   2   4  21 1596.52 176.465  44
   2  -4 -21 1278.52 167.014  43
   2  -4 -21 1461.34 163.459  41
  -2   4 -21 1268.64 153.051  53
   2   4  21 1505.85 167.891  51
   2  -4 -22 3210.72 228.262  25
   2  -4 -22 3092.83 241.026  43
   2   4  22 3530.53 242.060  44
  -2  -4  22 3702.20 264.018  45
  -2  -4  22 3739.71 262.519  49
   2  -4 -22 3560.58 238.772  41
  -2  -4  22 2894.20 239.811  21
  -2   4 -22 3441.55 228.707  53
   2   4  22 3448.15 239.560  51
   2  -4 -23 1095.25 135.037  25
  -2  -4  23 1241.08 154.893  45
   2   4  23 1089.67 138.696  44
  -2  -4  23 1081.51 143.862  49
   2  -4 -23 909.294 137.091  43
   2  -4 -23 1191.27 141.486  41
  -2  -4  23 924.424 138.441  21
  -2   4 -23 1101.65 133.905  53
   2   4  23 1059.18 135.182  51
  -2  -4  24 318.504 87.7650  49
   2   4  24 283.263 80.5442  51
   2  -4 -24 367.035 84.6562  25
  -2  -4  24 389.967 101.884  45
   2   4  24 380.587 87.9449  44
   2  -4 -24 304.835 84.0244  43
   2  -4 -24 436.260 92.4359  41
  -2   4 -24 365.134 83.0039  53
  -2  -4  24 366.055 92.4327  21
  -2   4 -24 356.833 83.3881  39
   2   4  25 737.544 100.886  51
   2  -4 -25 767.514 104.340  25
  -2  -4  25 716.845 110.506  45
   2   4  25 721.287 100.457  44
   2  -4 -25 737.831 104.152  43
   2  -4 -25 657.943 96.1436  41
  -2  -4  25 713.499 109.108  21
  -2  -4  25 832.565 107.370  49
  -2   4 -25 603.768 92.2518  39
  -2   4 -25 620.295 92.1627  53
   2  -4 -26 1152.89 112.706  25
  -2  -4  26 992.211 112.337  45
   2  -4 -26 937.115 104.350  43
  -2  -4  26 1119.02 117.639  21
  -2   4 -26 1090.81 104.199  39
  -2  -5 -25 2552.07 152.209  48
   2   5 -25 2598.41 159.062  47
  -2  -5 -25 2639.82 159.931  24
  -2   5  25 2597.56 166.572  46
  -2   5  25 2393.03 161.757  45
   2   5 -25 2366.24 149.554  39
   2  -5  25 2614.90 165.262  54
  -2  -5 -25 2857.60 166.534  27
  -2  -5 -24 486.309 80.5974  48
   2  -5  24 407.053 83.9677  54
  -2  -5 -24 321.737 77.2242  27
   2   5 -24 431.480 78.5867  47
  -2   5  24 443.138 90.3052  46
  -2  -5 -24 428.428 77.8768  24
   2   5 -24 297.352 70.1323  39
  -2  -5 -23 3113.60 192.567  48
   2   5 -23 3207.55 203.913  47
  -2  -5 -23 2733.93 186.994  24
  -2   5  23 2744.46 202.954  46
   2   5 -23 2826.71 188.549  39
   2  -5  23 2799.82 199.376  54
  -2  -5 -23 2811.39 193.926  27
  -2  -5 -22 372.038 100.118  27
  -2  -5 -22 332.842 87.5946  48
   2   5 -22 293.448 80.6579  47
  -2   5  22 429.984 105.410  46
  -2  -5 -22 424.722 93.0811  24
   2  -5  22 395.306 99.9624  54
   2   5 -22 348.211 86.4067  39
  -2  -5 -21 4899.24 268.934  48
   2   5 -21 5206.50 288.763  47
  -2  -5 -21 4718.40 267.922  24
  -2   5  21 4357.14 281.244  46
   2   5 -21 5261.64 282.945  39
   2  -5  21 4221.71 268.568  54
  -2  -5 -21 4984.65 280.186  27
  -2  -5 -20 11748.3 461.191  48
  -2  -5 -20 11241.0 456.671  24
   2  -5  20 12116.6 462.783  23
   2   5 -20 11778.1 482.302  47
   2   5 -20 11503.1 466.901  39
   2  -5  20 11763.3 482.814  54
  -2  -5 -20 11539.7 469.269  27
  -2  -5 -19 5677.69 309.696  48
   2   5 -19 6043.50 333.573  47
  -2  -5 -19 5588.35 309.893  24
   2  -5  19 5895.33 313.674  23
   2   5 -19 6045.90 325.907  39
   2  -5  19 4969.95 306.859  54
  -2  -5 -19 5356.63 310.692  27
  -2  -5 -18 18912.0 648.663  48
   2   5 -18 18132.7 667.731  47
  -2  -5 -18 18773.2 647.800  24
   2  -5  18 19355.9 654.598  23
   2   5 -18 18493.6 655.118  39
   2  -5  18 18979.3 666.556  54
  -2  -5 -18 18733.1 653.866  27
   2   5 -17 1875.84 196.461  47
  -2  -5 -17 1723.44 182.264  24
   2  -5  17 1952.17 197.758  23
  -2  -5 -17 1950.29 193.259  48
   2   5 -17 1682.99 186.807  39
   2  -5  17 1736.20 190.337  54
   2   5 -17 2169.90 189.531  52
  -2  -5 -17 2151.82 204.725  27
  -2  -5 -16 4557.35 286.901  48
  -2  -5 -16 4665.23 292.645  24
   2  -5  16 5344.41 314.708  54
   2  -5  16 4814.92 303.524  23
   2   5 -16 4895.83 312.764  47
  -2  -5 -16 4365.09 284.063  21
   2   5 -16 5051.49 305.198  39
   2   5 -16 4644.76 284.391  52
  -2  -5 -16 4822.70 298.388  27
  -2  -5 -15 4970.58 296.289  48
   2   5 -15 5218.04 321.979  47
  -2  -5 -15 5247.69 304.229  24
   2  -5  15 5003.42 307.490  23
  -2  -5 -15 4783.81 297.032  21
   2   5 -15 5088.28 307.373  39
   2  -5  15 4957.90 306.636  54
   2   5 -15 5214.59 301.241  52
  -2  -5 -15 5121.52 304.449  27
  -2  -5 -14 1389.81 165.121  48
   2   5 -14 1393.36 176.341  47
  -2  -5 -14 1117.88 148.661  24
   2  -5  14 1247.16 167.281  23
  -2  -5 -14 1237.14 158.314  21
   2   5 -14 1348.19 168.844  39
   2   5 -14 1132.13 152.868  52
  -2  -5 -14 1368.00 168.339  27
  -2  -5 -13 2228.06 195.734  48
   2   5 -13 2068.50 202.562  47
  -2  -5 -13 2337.65 201.577  24
   2  -5  13 2447.26 216.128  23
  -2  -5 -13 2511.74 210.651  21
   2   5 -13 2256.16 203.633  39
   2   5 -13 2183.78 199.440  52
  -2  -5 -13 2430.71 205.605  27
  -2  -5 -12 20343.9 655.939  26
  -2  -5 -12 19032.5 647.975  48
   2   5 -12 19216.2 689.718  47
  -2  -5 -12 19275.5 658.961  24
  -2  -5 -12 18302.1 660.389  21
   2   5 -12 19039.9 666.757  39
   2  -5  12 20167.3 676.103  23
   2   5 -12 20298.1 678.895  52
  -2  -5 -12 19618.6 656.020  27
  -2  -5 -11 9437.68 405.064  48
   2   5 -11 9173.75 431.097  47
  -2  -5 -11 9316.80 408.886  24
   2  -5  11 9674.37 424.282  23
  -2  -5 -11 9777.67 412.839  26
  -2  -5 -11 9383.23 423.672  21
   2   5 -11 8442.59 400.056  39
   2   5 -11 9295.84 420.280  52
  -2  -5 -10 46062.1 1199.31  26
  -2  -5 -10 44861.4 1181.69  48
   2   5 -10 45452.6 1239.84  47
  -2  -5 -10 43995.6 1189.07  24
   2  -5  10 44532.8 1199.70  23
  -2  -5 -10 44775.8 1211.59  21
   2   5 -10 43936.3 1198.58  39
  -2  -5 -10 44681.5 1204.53  28
   2   5 -10 44796.6 1211.22  52
  -2  -5  -9 1134.48 140.152  26
  -2  -5  -9 819.536 120.923  48
   2   5  -9 1119.26 145.153  47
  -2  -5  -9 789.751 121.718  24
   2  -5   9 876.350 132.172  23
  -2  -5  -9 957.381 131.568  28
  -2  -5  -9 1161.22 141.782  21
   2   5  -9 1072.75 139.924  52
  -2  -5  -8 11515.7 454.069  26
  -2  -5  -8 11443.7 436.289  48
   2  -5   8 11135.1 446.926  23
   2   5  -8 11312.2 471.433  47
  -2  -5  -8 11387.5 464.062  21
   2   5  -8 11038.6 442.348  40
  -2  -5  -8 11763.7 466.517  28
   2   5  -8 11021.3 457.409  52
   2   5  -7 7951.31 378.907  47
  -2  -5  -7 8329.86 371.653  26
   2  -5   7 8590.93 372.816  23
  -2  -5  -7 8640.71 387.397  21
   2   5  -7 8827.44 377.909  40
  -2  -5  -7 8452.34 381.946  28
   2   5  -7 7833.24 372.054  52
  -2  -5  -6 14916.3 539.976  26
  -2  -5  -6 15051.7 551.468  28
   2   5  -6 16575.5 575.318  47
   2   5  -6 15298.8 551.015  52
   2  -5   6 16524.9 546.417  23
  -2  -5  -6 15977.9 562.515  21
   2   5  -6 14851.3 535.605  40
   2  -5   6 16274.3 540.267  17
   2  -5   6 14861.9 531.159  29
   2   5  -5 9126.74 382.161  40
  -2  -5  -5 8874.63 380.557  26
   2   5  -5 8273.37 377.772  47
   2  -5   5 8362.72 359.719  23
  -2  -5  -5 9410.93 396.105  21
   2  -5   5 8583.84 366.876  15
   2  -5   5 8253.84 359.537  17
   2  -5   5 8575.77 369.426  29
  -2  -5  -5 9098.37 380.703  29
  -2  -5  -5 8277.48 377.231  28
   2  -5   5 8422.19 360.494  27
   2   5  -5 8070.01 369.587  52
   2   5  -4 9471.95 381.637  50
   2   5  -4 8988.45 391.997  47
  -2  -5  -4 9869.52 399.765  26
  -2  -5  -4 8961.92 395.296  28
  -2  -5  -4 9613.41 404.451  21
   2   5  -4 9632.57 392.995  40
   2  -5   4 9111.61 382.409  15
   2  -5   4 8644.34 373.022  17
   2  -5   4 9041.77 384.315  29
  -2  -5  -4 9873.98 399.610  29
   2  -5   4 8733.22 372.136  27
   2   5  -4 9131.81 389.944  52
  -2  -5  -3 8352.66 366.371  26
   2   5  -3 8000.34 360.930  47
   2  -5   3 7610.36 343.104  27
  -2  -5  -3 8433.82 361.243  42
  -2  -5  -3 8240.39 370.390  21
   2   5  -3 7939.02 354.442  40
   2  -5   3 8437.21 359.475  17
   2  -5   3 7629.59 349.912  29
  -2  -5  -3 8531.94 366.313  29
   2   5  -3 8044.99 349.727  50
   2   5  -3 8308.02 361.446  52
  -2  -5  -3 8480.77 374.704  28
   2  -5   3 8245.53 358.179  15
   2   5  -2 1588.05 151.608  50
  -2  -5  -2 2801.81 204.361  26
   2   5  -2 1499.31 153.066  47
   2  -5   2 1584.87 162.442  15
  -2  -5  -2 3236.18 213.479  42
   2  -5   2 1433.71 154.258  27
  -2  -5  -2 2549.84 207.750  21
   2   5  -2 1605.58 157.392  40
   2  -5   2 1620.61 172.217  17
   2  -5   2 1530.24 168.172  29
  -2  -5  -2 3434.04 222.694  29
   2   5  -2 1542.48 154.878  52
  -2  -5  -2 2839.01 209.636  28
   2  -5   1 10163.7 416.333  15
   2   5  -1 10105.7 413.097  50
  -2  -5  -1 12670.1 458.388  26
   2   5  -1 10055.0 412.937  52
  -2  -5  -1 13244.0 467.101  42
  -2  -5  -1 13953.3 487.084  21
   2   5  -1 10525.2 422.741  40
  -2  -5  -1 12522.3 464.666  28
   2  -5   1 10167.6 414.438  17
   2  -5   1 9760.44 413.582  29
  -2  -5  -1 13511.4 468.622  29
   2   5  -1 10826.8 429.455  47
   2  -5   1 10088.1 415.683  27
  -2  -5   0 13932.3 497.637  26
   2  -5   0 13007.9 484.499  15
  -2  -5   0 14425.7 517.592  28
  -2  -5   0 14598.0 511.112  42
   2   5   0 14431.4 498.242  50
   2  -5   0 12670.1 478.301  27
   2   5   0 14794.4 505.797  40
   2  -5   0 12733.2 479.499  17
   2  -5   0 12459.6 475.337  29
   2   5   0 12227.7 477.873  47
  -2  -5   0 13371.5 494.686  29
  -2  -5   0 14268.0 514.667  21
   2   5   0 14010.2 492.310  52
   2   5   1 13202.5 458.120  50
  -2  -5   1 9489.35 408.982  26
   2   5   1 11963.1 444.191  47
   2  -5  -1 10982.6 433.381  27
  -2  -5   1 9945.84 422.663  42
  -2  -5   1 10098.5 431.144  28
   2   5   1 14051.0 469.942  40
  -2  -5   1 10996.4 445.258  21
   2  -5  -1 11293.1 434.079  15
   2  -5  -1 11475.7 430.997  17
   2  -5  -1 10654.2 424.174  29
  -2  -5   1 9879.42 418.319  29
   2  -5  -2 2067.18 177.170  15
   2  -5  -2 1647.89 164.364  27
  -2  -5   2 1502.97 155.911  26
   2   5   2 2719.44 190.842  47
  -2  -5   2 1892.91 179.465  28
  -2  -5   2 2290.08 192.575  42
   2   5   2 3684.22 226.870  40
  -2  -5   2 2112.81 193.419  21
   2  -5  -2 2009.52 176.329  17
   2  -5  -2 2097.90 175.883  29
  -2  -5   2 1436.47 155.618  29
   2   5   3 8521.40 368.020  50
  -2  -5   3 8450.91 382.965  28
  -2  -5   3 8531.03 367.947  26
  -2  -5   3 9031.24 387.179  42
   2   5   3 8540.35 369.210  40
  -2  -5   3 9103.67 396.792  21
   2  -5  -3 8688.76 368.939  15
   2  -5  -3 8057.33 354.062  17
   2  -5  -3 8532.67 363.077  29
  -2  -5   3 8766.97 376.099  29
   2  -5  -3 8662.44 378.563  27
   2   5   4 10042.3 401.582  50
   2  -5  -4 9566.41 390.620  15
   2  -5  -4 8987.66 390.687  27
  -2  -5   4 9931.04 398.934  26
  -2  -5   4 9375.94 403.855  42
   2   5   4 9520.86 392.925  40
  -2  -5   4 9161.53 407.242  21
  -2  -5   4 9213.35 406.818  28
   2  -5  -4 9039.79 376.557  17
   2  -5  -4 8335.20 368.199  29
  -2  -5   4 9837.32 402.793  29
   2  -5  -5 8575.48 368.736  15
   2   5   5 9612.79 392.261  50
  -2  -5   5 9383.72 400.433  42
   2  -5  -5 8832.12 389.831  27
  -2  -5   5 8799.84 376.902  26
   2   5   5 8861.03 379.249  40
  -2  -5   5 9096.58 405.654  21
   2  -5  -5 8506.28 363.531  17
   2  -5  -5 7613.80 350.793  29
  -2  -5   5 9094.26 384.417  29
  -2  -5   5 9431.08 408.973  28
   2   5   6 14938.2 536.967  50
   2  -5  -6 15916.9 532.586  15
   2   5   6 15435.3 536.066  44
  -2  -5   6 15889.9 565.094  42
   2   5   6 14949.0 533.358  40
  -2  -5   6 15490.4 571.263  21
  -2  -5   6 14690.2 529.279  29
  -2  -5   6 15829.1 571.972  28
   2  -5  -6 14967.3 547.782  27
  -2  -5   7 8759.76 398.289  49
   2   5   7 7380.43 353.352  50
  -2  -5   7 7743.61 375.210  45
   2   5   7 8358.42 368.889  44
  -2  -5   7 9292.27 400.592  42
   2   5   7 7643.53 356.227  40
  -2  -5   7 8544.84 399.031  21
  -2  -5   7 8749.70 399.926  28
   2  -5  -7 7999.55 373.518  27
  -2  -5   8 10905.7 461.906  45
   2   5   8 10398.7 435.314  44
  -2  -5   8 11737.3 481.046  49
   2   5   8 10779.6 439.615  50
  -2  -5   8 10877.4 458.047  42
   2   5   8 10978.1 436.782  40
  -2  -5   8 11602.4 483.678  21
  -2  -5   8 10686.8 465.636  28
   2  -5  -8 10811.0 450.136  27
   2  -5  -9 783.781 125.894  27
   2   5   9 1033.48 134.019  50
  -2  -5   9 736.701 133.831  49
  -2  -5   9 886.292 143.964  45
   2   5   9 1087.50 143.613  44
  -2  -5   9 680.655 125.803  42
   2   5   9 859.902 120.951  40
  -2  -5   9 1143.64 155.698  21
  -2  -5   9 985.235 144.416  28
  -2  -5  10 44482.9 1249.46  49
   2   5  10 45968.7 1201.89  50
  -2  -5  10 45633.0 1245.23  45
   2   5  10 43636.2 1199.53  44
  -2  -5  10 43548.3 1213.97  42
   2   5  10 44763.3 1186.94  40
  -2  -5  10 44698.0 1254.96  21
  -2  -5  10 44565.6 1245.28  28
   2  -5 -10 45666.4 1217.03  27
  -2  -5  11 9194.11 438.180  45
   2   5  11 9492.22 422.180  44
  -2  -5  11 8587.87 408.871  42
   2   5  11 9434.54 433.490  22
  -2  -5  11 9323.59 446.726  21
   2   5  11 9549.40 411.586  50
  -2  -5  11 9473.48 451.506  49
  -2  -5  11 8979.94 431.651  28
   2  -5 -11 8758.31 409.609  27
  -2  -5  12 19241.2 699.670  45
   2   5  12 19666.6 677.152  44
   2   5  12 19275.2 685.329  22
  -2  -5  12 19080.8 707.099  21
  -2  -5  12 20116.4 702.653  28
  -2  -5  12 19981.0 716.368  49
   2  -5 -12 19583.9 669.340  27
  -2  -5  13 2366.98 223.695  49
   2  -5 -13 2103.79 186.517  25
  -2  -5  13 2348.01 222.011  45
   2   5  13 1901.20 193.535  44
   2   5  13 2082.01 208.467  22
  -2  -5  13 1907.74 210.202  21
  -2  -5  13 1995.12 207.972  28
   2  -5 -13 2059.36 195.853  27
  -2  -5  14 1081.15 166.171  49
   2   5  14 1270.08 165.413  44
   2  -5 -14 1223.57 147.438  25
  -2  -5  14 1225.12 180.136  45
   2   5  14 1434.65 178.292  22
  -2  -5  14 1263.26 180.937  21
  -2  -5  14 1092.39 164.139  28
  -2  -5  15 5166.53 334.731  49
   2  -5 -15 4734.65 283.820  25
  -2  -5  15 4636.39 316.300  45
   2   5  15 5031.13 311.354  44
   2   5  15 4795.58 307.382  22
  -2  -5  15 4901.04 328.178  21
  -2  -5  15 4586.27 311.431  28
  -2  -5  16 4950.55 329.832  49
   2  -5 -16 4748.77 284.195  25
  -2  -5  16 4589.12 314.201  45
   2   5  16 4827.12 313.886  44
   2   5  16 5106.04 312.138  22
  -2  -5  16 4939.34 330.163  21
  -2  -5  16 4703.78 310.420  28
  -2  -5  17 1930.80 213.580  49
   2  -5 -17 1632.90 170.323  25
  -2  -5  17 2044.45 219.009  45
   2   5  17 1669.07 186.358  44
   2   5  17 1885.33 195.412  22
  -2  -5  17 1735.96 198.373  21
  -2  -5  17 1881.68 201.742  28
  -2  -5  18 18550.7 689.651  49
   2  -5 -18 17641.0 624.505  25
  -2  -5  18 18867.3 686.892  45
   2   5  18 18828.1 659.880  44
   2   5  18 19112.4 655.646  22
  -2  -5  18 17465.1 663.931  21
  -2  -5  19 5892.78 345.029  49
   2  -5 -19 4921.00 288.297  25
  -2  -5  19 6063.88 347.167  45
   2   5  19 5355.35 314.031  44
   2   5  19 5639.03 313.213  22
  -2  -5  19 5078.86 318.079  21
  -2  -5  20 10564.3 475.740  49
   2  -5 -20 10861.7 438.030  25
  -2  -5  20 10944.4 473.683  45
   2   5  20 10630.8 449.403  44
  -2  -5  20 9996.43 456.220  21
  -2  -5  21 5047.85 295.428  49
   2  -5 -21 4447.27 258.566  25
  -2  -5  21 4778.17 290.448  45
   2   5  21 4611.49 272.434  44
  -2  -5  21 4056.83 278.164  21
  -2  -5  22 353.206 93.4575  49
   2  -5 -22 266.410 83.0114  25
  -2  -5  22 150.008 83.2071  45
   2   5  22 289.768 87.3607  44
  -2  -5  22 195.116 78.9455  21
  -2   5 -22 299.299 82.9710  39
  -2  -5  23 2845.68 199.708  49
   2  -5 -23 2705.61 183.606  25
  -2  -5  23 2665.02 200.994  45
   2   5  23 2397.92 178.726  44
  -2  -5  23 2183.98 184.895  21
  -2   5 -23 2601.54 181.918  39
  -2  -5  24 402.234 81.1209  49
   2  -5 -24 403.831 75.3283  25
  -2  -5  24 433.557 86.5402  45
   2   5  24 479.334 83.9034  44
  -2  -5  24 370.775 80.9927  21
  -2   5 -24 486.688 83.1018  39
   2  -5 -25 2281.89 147.750  25
  -2  -5  25 2623.70 167.472  45
  -2  -5  25 2159.78 150.676  21
  -2   5 -25 2046.37 140.041  39
   2   5  25 2516.72 152.391  44
  -2  -6 -23 88.6583 52.0702  27
  -2  -6 -23 154.945 54.4787  48
   2   6 -23 181.250 51.7542  47
  -2   6  23 120.370 56.5980  46
  -2  -6 -23 86.9049 42.6358  24
   2   6 -23 111.215 50.3434  39
   2  -6  23 223.517 59.6421  54
   2   6 -22 827.942 102.887  39
  -2  -6 -22 943.104 106.675  48
   2   6 -22 1040.12 111.529  47
  -2  -6 -22 985.789 103.145  24
  -2   6  22 824.961 111.219  46
   2  -6  22 1003.11 111.977  54
  -2  -6 -22 916.223 109.305  27
  -2  -6 -21 2354.80 170.642  48
   2   6 -21 2542.54 179.775  47
  -2  -6 -21 2320.84 166.318  24
  -2   6  21 2136.18 178.951  46
   2  -6  21 2189.80 163.580  23
   2   6 -21 2264.01 168.329  39
   2  -6  21 2260.57 174.186  54
  -2  -6 -21 2351.84 175.083  27
  -2  -6 -20 3094.38 203.354  48
  -2  -6 -20 2831.66 191.332  24
  -2   6  20 2533.55 205.705  46
   2  -6  20 2483.95 187.917  23
   2   6 -20 3128.08 210.252  47
   2   6 -20 3205.38 207.342  39
   2  -6  20 2983.80 205.466  54
  -2  -6 -20 3097.77 208.563  27
   2   6 -19 3076.59 206.948  52
  -2  -6 -19 3666.36 228.904  48
   2   6 -19 3511.61 232.509  47
  -2  -6 -19 3368.43 217.717  24
   2  -6  19 3017.67 218.914  23
   2   6 -19 3622.21 231.181  39
   2  -6  19 3281.76 226.350  54
  -2  -6 -19 3468.27 230.730  27
  -2  -6 -18 3376.16 229.742  48
   2   6 -18 3444.67 242.614  47
  -2  -6 -18 3471.77 224.928  24
   2  -6  18 3584.57 240.795  23
   2   6 -18 3664.17 239.829  39
   2   6 -18 3228.46 221.202  52
  -2  -6 -18 3606.61 240.598  27
  -2  -6 -17 4980.00 281.500  48
  -2  -6 -17 4298.39 261.410  24
   2  -6  17 4574.52 281.987  23
   2   6 -17 4930.42 284.567  39
   2   6 -17 4673.28 290.120  47
   2   6 -17 5008.70 281.044  52
  -2  -6 -17 4600.81 281.227  27
  -2  -6 -16 5275.00 291.770  48
   2   6 -16 5275.99 314.012  47
  -2  -6 -16 4983.03 282.368  24
   2  -6  16 4460.75 287.735  23
   2   6 -16 5224.14 298.356  39
   2   6 -16 5015.54 291.736  52
  -2  -6 -16 5040.04 295.078  27
  -2  -6 -15 7413.44 357.753  48
   2   6 -15 7176.53 378.569  47
  -2  -6 -15 7404.71 355.244  24
   2  -6  15 7270.06 371.900  23
  -2  -6 -15 6654.25 353.122  21
   2   6 -15 6888.10 356.646  39
   2   6 -15 7208.06 362.070  52
  -2  -6 -15 7287.23 362.949  27
  -2  -6 -14 10580.9 447.240  48
  -2  -6 -14 10270.0 440.921  24
   2  -6  14 11558.4 483.180  23
  -2  -6 -14 10630.0 461.122  21
   2   6 -14 10512.2 474.824  47
   2   6 -14 10697.6 459.132  39
  -2  -6 -14 11238.0 450.900  26
   2   6 -14 10754.0 463.618  52
  -2  -6 -14 11146.2 463.074  27
   2  -6  13 2981.69 239.521  23
  -2  -6 -13 3338.36 233.960  26
  -2  -6 -13 2848.13 220.064  48
   2   6 -13 3259.09 248.158  47
  -2  -6 -13 2973.88 224.505  24
  -2  -6 -13 3016.68 233.667  21
   2   6 -13 3288.47 238.854  39
   2   6 -13 3310.90 244.648  52
  -2  -6 -12 2518.81 206.357  48
   2   6 -12 2959.92 236.838  47
   2  -6  12 2422.34 221.953  23
  -2  -6 -12 2558.00 209.497  26
  -2  -6 -12 2589.59 216.270  21
   2   6 -12 2735.08 228.910  52
   2   6 -11 9182.57 439.581  47
  -2  -6 -11 9585.13 422.746  26
   2  -6  11 9535.14 433.543  23
  -2  -6 -11 9780.68 416.880  48
  -2  -6 -11 8595.46 418.694  21
   2   6 -11 10249.4 431.931  40
   2   6 -11 10137.5 446.819  52
  -2  -6 -10 18011.4 624.297  26
   2   6 -10 17009.6 641.320  47
   2  -6  10 17932.0 629.632  23
  -2  -6 -10 17606.7 635.179  21
   2   6 -10 17673.8 617.968  40
   2   6 -10 17199.3 628.892  52
  -2  -6  -9 9422.89 417.795  26
   2   6  -9 8950.35 427.601  47
   2  -6   9 9013.89 413.267  23
  -2  -6  -9 9099.52 424.158  21
   2   6  -9 9216.59 414.240  40
  -2  -6  -9 9100.53 420.415  28
   2   6  -9 9026.48 420.739  52
  -2  -6  -8 32574.4 940.115  26
   2   6  -8 30744.7 946.700  47
   2  -6   8 31673.6 923.890  23
  -2  -6  -8 31142.4 937.882  21
   2   6  -8 30177.0 919.884  40
  -2  -6  -8 30602.6 933.279  28
   2   6  -8 32961.1 952.275  52
  -2  -6  -7 21844.9 713.222  26
   2   6  -7 22044.2 733.686  47
   2  -6   7 21357.6 695.352  23
  -2  -6  -7 21472.7 718.281  21
   2   6  -7 21394.9 708.475  40
  -2  -6  -7 21738.9 721.674  28
   2   6  -7 20535.9 709.507  52
   2  -6   6 5554.66 302.284  15
  -2  -6  -6 4868.84 294.268  26
   2   6  -6 5747.83 321.272  47
   2  -6   6 5275.46 293.122  23
  -2  -6  -6 5649.39 315.792  21
   2   6  -6 5473.85 310.487  40
   2  -6   6 5836.57 308.257  17
   2  -6   6 5373.55 301.414  29
  -2  -6  -6 5179.57 299.569  29
  -2  -6  -6 5529.06 318.942  28
   2   6  -6 5369.97 307.188  52
   2  -6   5 3075.93 229.118  15
   2   6  -5 3006.58 216.772  50
   2   6  -5 3781.68 252.433  52
   2   6  -5 3766.03 253.662  47
  -2  -6  -5 3232.24 237.356  21
   2   6  -5 3261.15 235.210  40
  -2  -6  -5 3519.54 244.745  26
   2  -6   5 3277.11 232.918  17
   2  -6   5 2654.22 215.188  29
  -2  -6  -5 3805.92 251.173  29
  -2  -6  -5 3565.86 251.123  28
   2  -6   4 3406.66 241.926  15
   2   6  -4 3407.72 230.564  50
  -2  -6  -4 3758.27 252.507  26
   2   6  -4 3718.85 251.379  47
  -2  -6  -4 3625.74 245.772  42
  -2  -6  -4 3451.67 244.584  21
   2   6  -4 3702.85 248.088  40
  -2  -6  -4 3660.48 252.867  28
   2  -6   4 3834.61 248.699  17
   2  -6   4 3515.88 244.642  29
  -2  -6  -4 3856.37 258.247  29
   2  -6   4 3360.10 231.709  27
   2   6  -4 3474.48 242.314  52
   2  -6   3 12249.0 481.564  15
  -2  -6  -3 12312.7 487.813  26
   2  -6   3 11319.2 462.639  27
  -2  -6  -3 12320.3 490.181  42
  -2  -6  -3 12184.5 493.974  21
   2   6  -3 12380.1 488.988  40
   2  -6   3 12414.1 482.209  17
   2  -6   3 11573.3 474.803  29
  -2  -6  -3 12147.6 490.115  29
  -2  -6  -3 11659.0 487.035  28
   2   6  -3 12264.1 476.996  50
   2   6  -3 12078.7 480.198  52
   2   6  -2 2947.66 226.085  50
  -2  -6  -2 3474.57 245.767  26
  -2  -6  -2 3076.69 238.227  42
  -2  -6  -2 3363.21 246.503  21
   2   6  -2 3104.34 236.237  40
   2  -6   2 5031.90 289.834  15
   2  -6   2 6661.62 325.035  17
   2  -6   2 5538.95 298.824  29
  -2  -6  -2 4068.61 266.741  29
   2   6  -2 2728.02 216.905  52
  -2  -6  -2 3294.30 250.733  28
   2  -6   2 4982.14 284.401  27
   2   6  -1 4281.08 273.640  50
  -2  -6  -1 6877.64 355.617  26
  -2  -6  -1 8004.11 389.033  42
   2  -6   1 3951.03 266.575  27
   2   6  -1 4642.88 285.897  40
   2  -6   1 4657.35 283.761  17
   2  -6   1 4543.05 283.204  29
  -2  -6  -1 7821.61 392.759  28
   2  -6   1 4832.93 291.249  15
   2  -6   0 21888.7 692.085  15
   2   6   0 21206.8 687.519  50
  -2  -6   0 20214.5 680.124  26
  -2  -6   0 20995.5 702.278  42
  -2  -6   0 21430.6 706.971  21
   2   6   0 20396.1 682.059  40
   2  -6   0 21209.5 682.947  17
   2  -6   0 20633.7 683.511  29
  -2  -6   0 20068.2 686.583  29
  -2  -6   0 20755.8 703.721  28
   2  -6   0 20502.9 682.235  27
   2  -6  -1 8814.68 394.557  27
   2   6   1 9675.99 411.215  40
   2  -6  -1 10883.6 418.529  15
   2  -6  -1 10805.0 414.434  17
   2  -6  -1 10426.6 416.154  29
   2   6   1 10316.8 425.435  50
  -2  -6   2 4318.80 268.140  26
   2   6   2 3555.89 250.850  50
  -2  -6   2 4641.99 291.599  28
  -2  -6   2 4648.15 294.719  42
  -2  -6   2 3807.23 264.527  21
   2  -6  -2 3791.04 257.348  15
   2  -6  -2 3492.16 243.048  17
   2   6   2 4079.24 264.360  40
   2  -6  -2 3576.09 253.981  29
  -2  -6   2 4620.21 280.395  29
   2  -6  -2 3548.93 251.217  27
  -2  -6   3 11555.1 487.690  28
  -2  -6   3 12353.0 479.620  26
  -2  -6   3 12364.6 499.188  42
   2  -6  -3 12292.9 479.692  15
   2   6   3 12676.0 491.829  50
   2   6   3 12179.2 485.308  40
   2  -6  -3 11236.9 472.608  27
  -2  -6   3 11858.2 492.669  21
   2  -6  -3 11102.8 459.582  17
   2  -6  -3 11337.0 466.195  29
  -2  -6   3 12054.3 485.607  29
   2   6   4 3976.13 267.895  50
  -2  -6   4 3853.91 263.426  28
   2  -6  -4 3714.18 246.004  15
  -2  -6   4 3731.47 258.434  42
   2   6   4 3995.17 270.030  40
  -2  -6   4 3759.09 261.597  21
   2  -6  -4 3731.85 245.015  17
   2  -6  -4 3328.03 238.157  29
   2  -6  -4 3519.96 254.120  27
  -2  -6   4 3529.17 246.889  29
   2  -6  -5 2972.73 220.898  15
  -2  -6   5 3310.37 244.929  28
   2   6   5 3360.66 236.835  50
  -2  -6   5 3872.77 263.669  42
   2   6   5 3411.42 238.428  40
  -2  -6   5 3607.33 256.702  21
   2  -6  -5 2912.77 230.697  27
   2  -6  -5 2805.77 215.077  17
   2  -6  -5 3057.07 225.788  29
  -2  -6   5 3565.95 246.288  29
   2  -6  -6 5743.71 305.704  15
   2   6   6 5695.49 314.473  50
  -2  -6   6 5741.38 327.478  28
  -2  -6   6 5386.97 317.273  45
   2   6   6 5390.94 302.513  44
  -2  -6   6 6092.09 334.956  42
   2   6   6 5796.77 311.833  40
  -2  -6   6 5085.22 314.610  21
   2  -6  -6 5166.57 310.301  27
   2  -6  -6 5470.51 294.875  17
   2  -6  -6 5316.40 295.748  29
  -2  -6   6 5885.94 318.796  29
   2   6   7 21096.7 704.285  50
  -2  -6   7 22099.8 740.864  49
  -2  -6   7 21580.8 729.792  45
   2   6   7 21152.0 700.484  44
  -2  -6   7 21607.5 729.201  42
  -2  -6   7 21128.0 725.040  28
   2   6   7 20523.9 688.600  40
  -2  -6   7 21433.5 735.144  21
   2  -6  -7 20811.6 713.592  27
   2  -6  -8 30862.7 945.372  27
  -2  -6   8 31681.1 963.177  28
  -2  -6   8 30844.2 964.372  49
  -2  -6   8 31743.1 963.612  45
   2   6   8 30695.5 929.064  44
  -2  -6   8 31976.5 959.604  42
   2   6   8 31650.5 920.450  40
  -2  -6   8 31812.9 967.943  21
   2   6   8 32818.6 942.055  50
  -2  -6   9 9417.71 450.697  49
   2   6   9 8897.15 410.504  50
  -2  -6   9 9603.46 448.762  45
   2   6   9 9196.43 422.963  44
  -2  -6   9 9267.42 434.981  42
   2  -6  -9 9364.24 436.897  27
  -2  -6   9 9399.57 448.018  21
  -2  -6   9 9502.13 444.306  28
   2  -6 -10 17148.9 633.194  27
  -2  -6  10 17663.9 668.666  49
   2   6  10 17970.8 622.344  50
  -2  -6  10 17435.2 655.339  45
   2   6  10 16900.4 624.320  44
  -2  -6  10 18027.5 646.066  42
  -2  -6  10 18564.8 673.523  21
  -2  -6  10 17102.4 648.623  28
  -2  -6  11 9806.62 468.547  49
   2   6  11 10058.9 428.640  50
  -2  -6  11 9441.45 455.697  45
   2   6  11 9912.25 444.156  44
  -2  -6  11 9759.96 439.882  42
   2  -6 -11 8818.74 425.617  27
   2   6  11 9236.71 439.812  22
  -2  -6  11 9268.20 456.053  21
  -2  -6  11 9864.08 451.505  28
  -2  -6  12 2456.75 231.362  49
  -2  -6  12 2678.88 237.735  45
   2   6  12 2620.98 223.819  44
   2   6  12 2751.12 236.245  22
  -2  -6  12 2253.13 224.267  21
  -2  -6  12 2579.07 227.141  28
   2  -6 -12 2602.17 232.254  27
  -2  -6  13 3332.13 266.269  49
  -2  -6  13 2885.83 244.548  45
   2   6  13 3595.78 258.440  44
   2   6  13 2961.39 246.764  22
  -2  -6  13 2929.50 247.999  21
   2  -6 -13 2778.53 233.290  27
  -2  -6  14 11186.8 502.381  49
   2  -6 -14 10034.1 425.422  25
  -2  -6  14 11010.5 493.749  45
   2   6  14 9982.81 457.195  44
   2   6  14 10161.0 466.887  22
  -2  -6  14 9709.92 460.511  21
   2  -6 -14 10931.4 464.345  27
  -2  -6  15 7259.80 395.733  49
   2  -6 -15 6183.30 325.193  25
  -2  -6  15 7741.48 402.957  45
   2   6  15 7444.48 377.977  44
   2  -6 -15 6422.65 345.546  27
   2   6  15 7371.38 379.962  22
  -2  -6  15 7510.89 389.346  21
  -2  -6  16 4720.22 312.390  49
   2  -6 -16 4614.56 271.560  25
  -2  -6  16 4636.17 308.794  45
   2   6  16 5028.35 302.628  44
   2   6  16 4958.38 302.301  22
  -2  -6  16 4348.33 291.020  21
   2  -6 -16 4896.67 289.213  27
  -2  -6  17 5093.04 317.965  49
   2  -6 -17 4416.77 261.754  25
  -2  -6  17 5330.59 319.673  45
   2   6  17 4449.58 281.557  44
   2   6  17 4914.02 295.085  22
  -2  -6  17 4196.75 281.332  21
   2  -6 -18 3681.52 232.432  25
  -2  -6  18 3465.17 253.196  45
   2   6  18 2824.82 223.405  44
  -2  -6  18 3204.62 245.886  49
   2   6  18 3765.19 247.437  22
  -2  -6  18 3219.17 240.863  21
  -2  -6  19 3540.44 247.501  49
   2  -6 -19 3149.32 212.471  25
  -2  -6  19 3716.13 251.446  45
   2   6  19 3455.76 230.901  44
   2   6  19 3546.81 228.791  22
  -2  -6  19 3219.86 232.391  21
  -2   6 -19 3250.83 220.581  39
  -2  -6  20 3318.27 230.611  49
   2  -6 -20 2802.20 193.216  25
  -2  -6  20 3146.74 226.211  45
   2   6  20 3350.02 218.374  44
   2   6  20 3035.31 203.654  22
  -2   6 -20 2721.70 195.521  39
  -2  -6  21 2192.83 180.551  49
   2  -6 -21 1947.84 157.468  25
  -2  -6  21 1843.33 169.717  45
   2   6  21 2295.42 172.667  44
  -2   6 -21 2264.48 166.974  39
  -2  -6  22 968.018 116.339  49
   2  -6 -22 958.153 104.656  25
  -2  -6  22 1020.80 120.263  45
   2   6  22 941.855 110.230  44
  -2   6 -22 991.805 108.864  39
   2  -6 -23 106.859 45.1141  25
  -2  -6  23 199.808 61.2404  45
   2   6  23 136.180 51.7890  44
  -2   6 -23 96.6643 48.7461  39
  -2  -6  23 34.9731 44.5406  49
  -2   7  21 3711.33 197.569  46
   2   7 -20 1290.95 115.008  47
  -2  -7 -20 1334.72 115.578  48
  -2   7  20 1169.54 124.809  46
   2  -7  20 1060.28 106.995  23
   2   7 -20 1237.84 111.278  39
   2   7 -20 1232.78 106.327  52
  -2  -7 -20 1373.45 118.338  27
   2   7 -19 2394.18 165.695  47
   2  -7  19 2161.27 160.119  23
  -2  -7 -19 2220.05 154.828  48
   2   7 -19 2427.74 161.357  39
   2   7 -19 2140.76 153.363  52
  -2  -7 -19 2244.37 161.078  27
   2   7 -18 1881.90 156.101  47
  -2  -7 -18 1748.88 145.966  48
   2  -7  18 1633.55 153.968  23
   2   7 -18 1366.74 132.079  39
   2   7 -18 1627.12 143.438  52
  -2  -7 -18 1570.57 142.401  27
  -2  -7 -17 684.978 107.002  27
  -2  -7 -17 674.106 100.321  48
   2   7 -17 662.788 104.766  47
   2  -7  17 719.843 116.215  23
   2   7 -17 823.097 112.725  52
  -2  -7 -16 58.9825 55.9820  26
  -2  -7 -16-17.4764 59.6462  48
   2   7 -16 112.408 66.9429  47
   2  -7  16 48.4050 75.7997  23
   2   7 -16-28.6062 64.2254  52
  -2  -7 -15 64.0424 65.7086  26
  -2  -7 -15 118.600 72.1922  48
   2   7 -15 195.587 78.0209  47
   2  -7  15 184.412 92.1998  23
   2   7 -15 163.548 78.4622  52
  -2  -7 -14 1896.96 169.387  26
   2   7 -14 1400.81 157.735  47
   2  -7  14 1422.74 170.136  23
  -2  -7 -14 1751.15 165.790  21
   2   7 -14 1502.57 161.551  52
  -2  -7 -13 1568.15 160.736  26
   2   7 -13 1546.35 167.943  47
   2  -7  13 1555.63 173.619  23
  -2  -7 -13 1627.46 164.636  21
   2   7 -13 1628.44 160.082  40
   2   7 -13 1682.95 178.481  52
  -2  -7 -12 2387.67 197.736  26
   2   7 -12 2338.15 203.787  47
   2  -7  12 2172.53 202.709  23
  -2  -7 -12 1967.19 185.340  21
   2   7 -12 2229.53 189.329  40
   2   7 -12 2052.36 193.958  52
   2   7 -11 2551.98 211.954  47
  -2  -7 -11 2466.32 204.034  26
   2  -7  11 2250.73 205.046  23
  -2  -7 -11 2265.19 197.421  21
   2   7 -11 2658.08 209.014  40
   2   7 -11 2529.27 212.996  52
   2  -7  10 2688.76 222.635  23
  -2  -7 -10 2770.22 217.729  21
   2   7 -10 2881.52 221.695  40
  -2  -7 -10 2787.08 221.247  26
   2   7 -10 2666.23 221.397  52
  -2  -7  -9 903.314 141.058  26
   2  -7   9 691.357 128.010  23
   2   7  -9 611.473 122.817  40
  -2  -7  -9 423.803 104.258  21
   2   7  -9 720.700 128.246  52
  -2  -7  -8 2027.44 190.639  26
   2  -7   8 1711.65 177.184  23
  -2  -7  -8 1687.25 178.765  21
   2   7  -8 1711.49 177.556  40
  -2  -7  -8 1888.21 188.479  28
   2   7  -8 1823.66 187.873  52
  -2  -7  -7 6368.85 338.284  26
  -2  -7  -7 5776.54 325.058  21
   2   7  -7 6156.02 335.292  40
   2   7  -7 5923.34 322.019  13
   2  -7   7 5553.83 309.948  17
   2  -7   7 5600.34 314.701  29
  -2  -7  -7 6405.48 339.829  28
   2   7  -7 5832.12 327.411  52
   2   7  -6 4691.04 277.886  50
  -2  -7  -6 4600.85 285.274  26
  -2  -7  -6 4494.89 282.281  21
   2   7  -6 4813.63 293.988  40
   2  -7   6 4600.54 280.982  17
   2  -7   6 3817.07 262.551  29
  -2  -7  -6 4669.37 289.585  29
  -2  -7  -6 4479.81 287.473  28
   2   7  -6 4613.49 288.220  52
   2   7  -5 1316.66 155.649  50
  -2  -7  -5 1328.74 161.424  26
  -2  -7  -5 1375.81 158.975  42
  -2  -7  -5 1209.78 154.398  21
   2   7  -5 1264.23 162.374  40
   2  -7   5 1473.34 169.348  17
   2  -7   5 1104.51 150.775  29
  -2  -7  -5 1238.78 159.392  29
  -2  -7  -5 1355.47 166.744  28
   2   7  -5 1424.43 162.292  52
   2   7  -4 2978.41 223.000  50
  -2  -7  -4 3261.28 240.444  26
  -2  -7  -4 3076.91 231.189  42
  -2  -7  -4 2882.68 228.293  21
   2   7  -4 2745.52 224.373  40
   2  -7   4 2700.00 221.941  17
   2  -7   4 2580.32 223.137  29
  -2  -7  -4 2963.85 242.361  29
  -2  -7  -4 2657.80 222.962  28
   2   7  -4 2832.55 223.108  52
   2   7  -3 13716.8 539.570  50
  -2  -7  -3 14209.2 549.364  26
  -2  -7  -3 14907.8 563.099  42
  -2  -7  -3 14582.4 567.300  28
  -2  -7  -3 14141.4 554.134  21
   2   7  -3 14642.1 563.834  40
   2  -7   3 14159.9 546.792  17
   2  -7   3 14148.1 551.676  29
  -2  -7  -3 15345.8 579.495  29
   2   7  -2 20608.6 699.652  50
  -2  -7  -2 20529.9 702.411  26
  -2  -7  -2 21276.0 721.778  42
  -2  -7  -2 21397.3 722.518  21
   2   7  -2 18715.7 687.841  40
   2  -7   2 21647.6 709.754  17
   2  -7   2 20002.0 703.822  29
  -2  -7  -2 22280.0 736.963  29
   2  -7   2 21414.2 696.005  27
  -2  -7  -2 20395.2 713.811  28
   2   7  -1 38943.3 1125.11  50
  -2  -7  -1 40353.6 1130.41  26
  -2  -7  -1 42471.4 1160.09  42
  -2  -7  -1 42802.3 1164.99  21
   2   7  -1 38814.1 1129.91  40
   2  -7   1 42283.5 1144.72  17
   2  -7   1 40559.6 1141.29  29
  -2  -7  -1 39916.0 1149.22  29
  -2  -7  -1 40129.1 1153.34  28
   2  -7   1 39963.8 1116.77  27
   2   7   0 39594.2 1158.89  50
  -2  -7   0 40605.7 1158.87  26
  -2  -7   0 41046.9 1190.42  42
   2  -7   0 44213.6 1177.04  27
  -2  -7   0 45582.9 1206.14  21
   2   7   0 41133.8 1169.80  40
   2  -7   0 46681.0 1199.89  17
   2  -7   0 44707.0 1195.06  29
  -2  -7   0 40694.6 1182.08  28
  -2  -7   0 41119.9 1188.19  29
   2   7   1 39945.8 1145.94  50
  -2  -7   1 39721.8 1127.68  26
  -2  -7   1 39648.3 1154.96  42
  -2  -7   1 39210.3 1144.11  21
   2   7   1 40937.6 1149.73  40
   2  -7  -1 46537.3 1176.93  17
   2  -7  -1 45080.6 1177.30  29
  -2  -7   1 37059.8 1136.51  29
  -2  -7   1 39760.5 1155.94  28
   2  -7  -1 44182.6 1168.20  27
   2   7   2 22607.3 742.477  50
  -2  -7   2 19925.5 718.383  42
  -2  -7   2 19826.6 712.645  28
  -2  -7   2 20029.9 708.432  21
   2   7   2 20947.2 717.729  40
   2  -7  -2 23207.4 737.121  17
   2  -7  -2 22607.7 739.869  29
  -2  -7   2 19703.1 711.628  29
   2  -7  -2 22311.0 734.412  27
   2   7   3 15625.4 579.825  50
  -2  -7   3 14232.4 576.313  42
   2  -7  -3 15176.2 576.047  27
  -2  -7   3 14176.3 565.199  21
   2   7   3 15202.2 569.764  40
   2  -7  -3 15457.1 568.902  17
   2  -7  -3 15410.4 573.419  29
  -2  -7   3 14434.3 570.371  29
  -2  -7   3 14015.1 566.193  28
   2   7   4 3105.44 244.643  50
   2  -7  -4 2478.95 223.618  27
  -2  -7   4 3103.50 247.439  42
   2   7   4 3069.98 234.024  40
  -2  -7   4 2537.03 219.246  21
   2  -7  -4 2939.88 235.557  17
   2  -7  -4 2875.80 233.563  29
  -2  -7   4 2759.58 228.599  29
  -2  -7   4 2554.98 220.249  28
   2  -7  -5 1173.94 168.828  27
  -2  -7   5 1233.94 160.388  45
  -2  -7   5 1297.59 175.889  42
   2   7   5 1453.65 162.194  40
  -2  -7   5 1184.76 159.803  21
   2   7   5 1268.11 156.749  50
   2  -7  -5 1280.31 157.383  17
   2  -7  -5 1054.95 149.066  29
  -2  -7   5 967.859 145.545  29
  -2  -7   5 1415.13 170.259  28
  -2  -7   6 4655.33 296.558  28
   2   7   6 5030.66 302.668  50
  -2  -7   6 4731.29 302.335  45
   2   7   6 4642.24 284.744  44
  -2  -7   6 4644.28 304.303  42
   2   7   6 5019.33 291.014  40
  -2  -7   6 4870.03 304.438  21
   2  -7  -6 4409.99 273.012  17
   2  -7  -6 4239.08 271.574  29
  -2  -7   6 4715.20 292.080  29
   2  -7  -6 4145.51 285.923  27
   2   7   7 5755.24 324.518  50
  -2  -7   7 6089.37 347.296  49
  -2  -7   7 6421.45 353.197  45
   2   7   7 5911.12 326.898  44
  -2  -7   7 5749.75 333.372  28
  -2  -7   7 5879.09 340.733  42
   2  -7  -7 5934.79 339.277  27
   2   7   7 5689.62 312.613  40
  -2  -7   7 5782.48 337.124  21
  -2  -7   7 6249.71 333.290  29
  -2  -7   8 2061.78 205.389  49
  -2  -7   8 1502.73 177.440  45
   2   7   8 1721.91 183.197  44
  -2  -7   8 1803.25 190.846  42
  -2  -7   8 1426.50 171.639  21
   2  -7  -8 1569.60 193.075  27
   2   7   8 1706.02 177.283  50
   2  -7  -9 595.687 131.680  27
   2   7   9 537.073 112.445  50
  -2  -7   9 628.518 134.667  45
   2   7   9 530.095 121.444  44
  -2  -7   9 588.690 121.552  42
   2   7   9 750.114 139.681  22
  -2  -7   9 628.679 124.375  21
  -2  -7   9 793.977 141.122  49
   2   7  10 2482.33 206.812  50
  -2  -7  10 2597.41 235.652  49
  -2  -7  10 2862.42 244.501  45
   2   7  10 3161.42 238.492  44
  -2  -7  10 2642.51 219.633  42
   2   7  10 2745.05 234.472  22
   2  -7 -10 2531.86 228.138  27
  -2  -7  11 2176.49 215.690  49
  -2  -7  11 2514.69 224.456  45
   2   7  11 2474.67 215.157  44
  -2  -7  11 2608.43 213.484  42
   2   7  11 2467.63 221.085  22
   2  -7 -11 2369.28 218.493  27
  -2  -7  12 1879.81 197.996  45
   2   7  12 2180.24 199.029  44
   2   7  12 2365.97 215.217  22
   2  -7 -12 2276.14 209.842  27
  -2  -7  12 2191.15 213.662  49
  -2  -7  13 1616.63 186.153  49
  -2  -7  13 1749.40 189.100  45
   2   7  13 1669.57 179.495  44
   2   7  13 1469.98 176.106  22
   2  -7 -13 1617.97 179.186  27
  -2  -7  14 1487.95 179.508  49
   2  -7 -14 1653.23 173.517  27
  -2  -7  14 1496.24 177.349  45
   2   7  14 1391.91 166.840  44
   2   7  14 1644.97 177.358  22
   2  -7 -15 71.7503 83.4593  27
  -2  -7  15 122.822 87.1354  49
  -2  -7  15 226.962 98.1408  45
   2   7  15 182.797 92.2770  44
   2   7  15 196.958 92.3232  22
   2  -7 -16 28.5532 70.6987  27
  -2  -7  16 46.4614 69.2633  49
  -2  -7  16-11.2987 74.0170  45
   2   7  16 60.9787 73.7957  44
   2   7  16 51.2672 77.0046  22
   2  -7 -17 842.374 116.686  27
  -2  -7  17 606.472 113.413  49
   2  -7 -17 647.933 96.9240  25
  -2  -7  17 801.344 125.488  45
   2   7  17 841.589 119.794  44
   2   7  17 623.858 110.221  22
  -2  -7  18 1648.60 161.895  49
   2  -7 -18 1398.88 127.988  25
   2  -7 -18 1719.80 145.664  27
  -2  -7  18 1579.13 157.725  45
   2   7  18 1715.50 155.429  44
   2   7  18 1709.67 153.152  22
  -2  -7  19 2249.73 175.194  49
  -2  -7  19 1992.23 167.854  45
   2   7  19 2298.62 168.494  44
   2   7  19 2369.11 166.908  22
   2  -7 -19 2109.58 148.385  25
  -2  -7  20 1282.99 127.717  49
   2  -7 -20 1255.40 108.552  25
  -2  -7  20 1331.11 128.551  45
   2   7  20 1156.86 116.675  44
   2   7  20 1215.11 112.995  22
  -2  -7  21 5084.21 230.147  49
  -2  -7  21 4540.51 220.960  45
   2   7  21 4511.23 210.944  44
   2  -8  17 1687.08 129.285  23
   2   8 -17 1870.84 133.640  52
   2  -8  16 2244.47 155.847  23
   2   8 -16 2222.86 154.717  52
   2  -8  15 9970.68 373.799  23
   2   8 -15 10581.8 383.419  52
   2  -8  14 234.520 77.7130  23
   2   8 -14 268.429 75.6282  52
   2  -8  13 3731.54 224.537  23
   2   8 -13 3923.04 230.910  52
   2   8 -13 3883.16 219.708  40
  -2  -8 -13 3672.87 215.905  26
  -2  -8 -12 2597.73 185.812  26
  -2  -8 -12 2877.02 194.027  25
   2  -8  12 2511.83 190.706  23
  -2  -8 -12 2590.17 183.189  21
   2   8 -12 2816.14 193.042  40
   2   8 -12 2839.43 202.285  52
   2  -8  11 2380.49 188.071  23
  -2  -8 -11 2560.16 185.180  21
   2   8 -11 2259.44 178.826  40
  -2  -8 -11 2623.79 190.666  26
   2   8 -11 2072.31 177.459  52
   2  -8  10 8395.20 364.741  23
  -2  -8 -10 8287.97 361.792  21
   2   8 -10 8932.60 381.612  40
  -2  -8 -10 8331.16 365.697  26
   2   8 -10 8298.53 375.019  52
  -2  -8  -9 16964.6 574.614  26
  -2  -8  -9 16551.6 564.643  21
   2   8  -9 16528.5 576.273  40
   2   8  -9 16225.6 574.961  52
  -2  -8  -8 10932.6 437.806  21
   2   8  -8 11208.0 454.503  40
  -2  -8  -8 11256.3 448.169  26
   2   8  -8 11094.3 452.634  52
   2   8  -7 15933.6 557.397  50
  -2  -8  -7 16031.7 564.596  21
   2   8  -7 16876.1 590.023  40
  -2  -8  -7 17433.3 588.987  26
   2   8  -7 16055.1 562.239  13
   2   8  -7 16094.3 575.128  52
   2   8  -6 5065.18 280.277  50
  -2  -8  -6 4859.92 282.664  26
  -2  -8  -6 5096.58 282.101  21
   2   8  -6 5111.15 296.218  40
   2   8  -6 5208.79 290.153  13
   2  -8   6 4330.74 265.866  17
   2  -8   6 4502.73 272.651  29
  -2  -8  -6 5180.63 294.332  29
   2   8  -6 4858.92 281.336  52
  -2  -8  -5 7342.07 353.573  26
   2   8  -5 7202.99 350.352  50
  -2  -8  -5 7505.36 356.418  42
   2   8  -5 6888.12 355.488  40
   2   8  -5 6842.15 345.014  13
   2  -8   5 7173.16 350.015  17
   2  -8   5 6820.91 348.454  29
  -2  -8  -5 7569.90 368.214  29
  -2  -8  -5 7199.99 355.961  28
   2   8  -4 3088.17 227.604  50
  -2  -8  -4 3361.09 232.111  26
  -2  -8  -4 3776.87 250.448  42
   2   8  -4 3369.79 244.094  40
   2   8  -4 3510.77 243.971  13
   2  -8   4 3207.81 234.580  17
   2  -8   4 3134.74 237.539  29
  -2  -8  -4 3259.54 245.982  29
  -2  -8  -4 3391.55 238.606  28
  -2  -8  -3 3328.97 232.559  26
   2   8  -3 3323.83 234.289  50
  -2  -8  -3 3285.16 239.617  42
   2   8  -3 3142.70 235.896  40
   2  -8   3 2626.27 223.402  17
   2  -8   3 2957.80 231.365  29
  -2  -8  -3 3515.94 251.974  29
  -2  -8  -3 2616.42 214.429  28
   2   8  -2 1500.75 168.461  50
  -2  -8  -2 1631.94 168.631  26
  -2  -8  -2 1641.26 176.178  42
   2   8  -2 1202.51 158.845  40
   2  -8   2 1716.82 185.371  17
   2  -8   2 1520.37 180.071  29
  -2  -8  -2 1502.87 178.700  29
  -2  -8  -2 1130.96 151.351  28
   2   8  -1 5748.60 317.343  50
  -2  -8  -1 5621.11 304.566  26
  -2  -8  -1 5798.12 316.160  28
  -2  -8  -1 5623.79 319.552  42
   2   8  -1 5326.61 312.092  40
   2  -8   1 5501.10 313.794  17
   2  -8   1 4775.58 302.216  29
  -2  -8  -1 5611.37 328.809  29
   2  -8   0 626.780 129.677  27
   2   8   0 396.904 120.177  50
  -2  -8   0 440.829 121.577  42
   2   8   0 175.637 92.9875  40
   2  -8   0 723.723 156.124  17
   2  -8   0 817.913 144.005  29
  -2  -8   0 310.899 117.963  29
  -2  -8   0 370.489 108.362  28
   2   8   1 5888.46 323.176  50
   2  -8  -1 4777.06 289.908  27
  -2  -8   1 5841.17 328.166  42
   2   8   1 5646.05 313.704  40
   2  -8  -1 5310.81 306.864  17
   2  -8  -1 5238.56 307.452  29
  -2  -8   1 5889.32 334.891  29
  -2  -8   1 5813.65 317.245  28
   2   8   2 1264.33 165.865  50
  -2  -8   2 1435.50 180.868  42
   2   8   2 1637.74 175.232  40
   2  -8  -2 1346.55 174.800  17
   2  -8  -2 1541.91 180.635  29
  -2  -8   2 1345.68 169.228  29
  -2  -8   2 1322.64 160.025  28
   2  -8  -2 1341.66 167.564  27
   2   8   3 2943.80 227.891  50
  -2  -8   3 3304.04 247.571  42
   2   8   3 2965.27 225.834  40
   2  -8  -3 2659.31 218.654  17
   2  -8  -3 2776.22 223.496  29
  -2  -8   3 3201.10 239.982  29
  -2  -8   3 2898.34 221.274  28
   2  -8  -3 2730.87 225.137  27
   2   8   4 4070.04 264.636  50
  -2  -8   4 3802.39 263.041  42
   2   8   4 3525.86 238.696  40
   2   8   4 3901.04 267.530  13
   2  -8  -4 3689.97 245.572  17
   2  -8  -4 3127.36 238.761  29
  -2  -8   4 3493.60 253.804  29
   2  -8  -4 3507.46 248.854  27
   2   8   5 7350.77 359.270  50
  -2  -8   5 7841.40 378.404  42
   2   8   5 6903.35 338.239  40
   2   8   5 6762.60 348.937  13
   2  -8  -5 6852.72 338.189  17
   2  -8  -5 6502.79 336.632  29
  -2  -8   5 6574.63 345.909  29
   2  -8  -5 6742.26 348.009  27
   2   8   6 5580.72 304.554  50
  -2  -8   6 5479.04 312.328  42
   2  -8  -6 4382.38 281.698  27
   2  -8  -6 5019.82 279.540  17
   2  -8  -6 4670.85 273.073  29
  -2  -8   6 5317.29 299.848  17
  -2  -8   6 4852.23 287.022  29
   2   8   7 17601.0 597.642  50
   2   8   7 16649.3 586.523  44
  -2  -8   7 17595.0 612.654  42
   2   8   7 15572.2 574.027  22
   2  -8  -7 16166.0 589.124  27
   2   8   8 10249.7 437.083  50
  -2  -8   8 11653.1 480.005  49
   2   8   8 11474.8 456.806  44
   2  -8  -8 10378.5 447.749  27
  -2  -8   8 12040.8 473.834  42
   2   8   8 11435.1 458.522  22
   2   8   9 15671.2 554.651  50
  -2  -8   9 16282.2 597.185  49
   2   8   9 16435.9 576.847  44
   2  -8  -9 16085.4 574.126  27
  -2  -8   9 16641.9 579.192  42
   2   8   9 15910.3 571.182  22
  -2  -8  10 8767.29 400.379  49
   2   8  10 7936.85 368.785  44
  -2  -8  10 8118.84 366.894  42
   2   8  10 8204.55 375.909  22
   2  -8 -10 8016.61 372.139  27
  -2  -8  11 2640.17 210.563  49
   2   8  11 2355.73 193.546  44
   2   8  11 2502.91 201.966  22
   2  -8 -11 2294.31 192.675  27
  -2  -8  12 2600.43 207.934  49
   2  -8 -12 2589.91 201.131  27
   2   8  12 2734.14 202.705  44
   2   8  12 2834.59 208.344  22
  -2  -8  13 4213.19 256.989  49
   2   8  13 4295.51 247.212  44
   2   8  13 4046.00 243.452  22
   2  -8 -13 3851.62 235.933  27
   2  -8 -14 192.218 74.1648  27
   2   8  14 165.139 68.1970  44
   2   8  14 238.981 79.1407  22
  -2  -8  14 344.053 91.1758  49
  -2  -8  15 10181.9 399.668  49
   2   8  15 9622.88 375.198  44
   2   8  15 10153.5 385.069  22
   2  -8 -15 9784.49 369.497  27
  -2  -8  16 2203.12 168.426  49
   2   8  16 2512.60 169.631  44
   2  -8 -16 2474.95 163.866  27
   2   8  16 2610.69 175.007  22
  -2  -8  17 2139.65 154.494  49
   2   8  17 1662.70 133.733  44
   2   8  17 2037.10 144.748  22
   2  -8 -17 1846.95 134.737  27
   2   9 -13 1274.27 106.014  52
  -2  -9 -12 3348.43 178.074  25
   2   9 -12 3814.58 188.410  40
   2   9 -12 3799.03 190.724  52
   2   9 -11 3148.29 178.216  52
   2   9 -11 3022.97 174.873  40
  -2  -9 -11 2663.74 166.123  25
  -2  -9 -10 1518.38 126.756  26
[truncated: 213,866 more chars]
