# Supplementary material for: Crystal structure of (−)-(S)-4-[(2S,3S,4S,Z)-3-hydroxy-4-methyl­hept-5-en-2-yl]-1,3-dioxolan-2-one
Source: Acta Crystallogr E Crystallogr Commun. 2017 Jun 27;73(Pt 7):1070–2. doi: 10.1107/S2056989017009318 (PMC5499293; doi:10.1107/S2056989017009318)
Supplement: Supplementary file 2 [file e-73-01070-Isup2.hkl]

data_I                                                                          
_shelx_title ' dpc031_a.res in P2(1)2(1)2(1)'                                   
_shelx_refln_list_code          4                                               
_shelx_F_calc_maximum      140.55                                               
_exptl_crystal_F_000       464.00                                               
_reflns_d_resolution_high  0.8256                                               
                                                                                
loop_                                                                           
 _space_group_symop_operation_xyz                                               
 'x, y, z'                                                                      
 '-x+1/2, -y, z+1/2'                                                            
 '-x, y+1/2, -z+1/2'                                                            
 'x+1/2, -y+1/2, -z'                                                            
                                                                                
_cell_length_a     5.0968                                                       
_cell_length_b     8.8153                                                       
_cell_length_c    25.6052                                                       
_cell_angle_alpha  90.000                                                       
_cell_angle_beta   90.000                                                       
_cell_angle_gamma  90.000                                                       
                                                                                
_shelx_F_squared_multiplier     1.000                                           
                                                                                
loop_                                                                           
 _refln_index_h                                                                 
 _refln_index_k                                                                 
 _refln_index_l                                                                 
 _refln_F_squared_calc                                                          
 _refln_F_squared_meas                                                          
 _refln_F_squared_sigma                                                         
 _refln_observed_status                                                         
   2   0   0       1059.21       1292.79        38.55 o                         
   4   0   0         84.46        105.15         3.39 o                         
   6   0   0          0.04          0.26         0.56 o                         
   1   1   0       1227.75       1175.20         9.06 o                         
   2   1   0       1452.51       1531.24        29.84 o                         
   3   1   0        612.57        675.77        19.90 o                         
   4   1   0        117.51        135.10         7.32 o                         
   5   1   0         99.37        121.20         7.38 o                         
   6   1   0          3.98          3.77         0.51 o                         
   0   2   0       3104.38       2952.47        15.66 o                         
   1   2   0         70.59         73.12         0.74 o                         
   2   2   0        252.22        227.59         3.77 o                         
   3   2   0         78.42         84.90         2.05 o                         
   4   2   0         91.10        101.78         3.80 o                         
   5   2   0        275.62        301.81        14.13 o                         
   6   2   0          0.22          0.14         0.41 o                         
   1   3   0        775.03        767.14         8.19 o                         
   2   3   0        967.57        950.32        14.59 o                         
   3   3   0        401.89        382.92         4.05 o                         
   4   3   0        422.64        432.60         4.75 o                         
   5   3   0         87.28         91.39         2.19 o                         
   0   4   0       4114.63       4044.55        41.00 o                         
   1   4   0       2238.75       2192.60        21.35 o                         
   2   4   0        513.40        556.82         4.34 o                         
   3   4   0          2.72         24.75         4.16 o                         
   4   4   0         68.69         72.79         3.49 o                         
   5   4   0         49.21         63.58         2.43 o                         
   1   5   0         25.78         60.45         1.69 o                         
   2   5   0        217.92        262.62         4.44 o                         
   3   5   0        330.15        334.98         4.59 o                         
   4   5   0         32.74        125.32         5.05 o                         
   5   5   0         81.66         98.69         2.23 o                         
   0   6   0          3.65        487.94        19.91 o                         
   1   6   0        357.18        408.75         4.59 o                         
   2   6   0        387.65        402.44         4.01 o                         
   3   6   0        264.99        255.50         2.96 o                         
   4   6   0          5.40         83.25         4.31 o                         
   5   6   0          5.46          2.82         0.44 o                         
   1   7   0         57.41         65.33         1.66 o                         
   2   7   0        774.53        824.34        14.33 o                         
   3   7   0         18.02         24.36         1.85 o                         
   4   7   0         82.97         79.28         1.43 o                         
   0   8   0          5.97         19.76         1.75 o                         
   1   8   0          3.11         20.58         1.85 o                         
   2   8   0          0.26          9.62         1.34 o                         
   3   8   0          1.32          1.86         0.48 o                         
   4   8   0          1.58          2.02         0.35 o                         
   1   9   0        199.77        206.07         3.03 o                         
   2   9   0         54.80         54.86         1.40 o                         
   3   9   0        137.22        129.03         2.16 o                         
   0  10   0          9.54          8.08         0.90 o                         
   1  10   0         76.72         88.14         1.75 o                         
   2  10   0          2.93          2.55         0.46 o                         
   1   0   1          0.70          4.83         0.19 o                         
   2   0   1        265.98        300.98         5.06 o                         
   3   0   1         17.55         14.27         0.58 o                         
   4   0   1        155.02        191.81         3.37 o                         
   5   0   1         74.80         94.21         2.36 o                         
   6   0   1          0.82          0.58         0.40 o                         
  -6   1   1         47.66         52.51         2.35 o                         
  -5   1   1          9.10         11.50         0.97 o                         
  -4   1   1         32.46         34.58         1.95 o                         
  -3   1   1        333.19        353.48        16.88 o                         
  -2   1   1         42.58         46.53         1.13 o                         
  -1   1   1       2705.39       2583.43        10.20 o                         
   0   1   1        378.85        319.50         1.28 o                         
   1   1   1       2710.37       2583.53         9.77 o                         
   2   1   1         42.33         43.97         1.10 o                         
   3   1   1        335.19        351.05        14.73 o                         
   4   1   1         33.28         33.99         1.77 o                         
   5   1   1          9.40         11.42         0.88 o                         
   6   1   1         47.48         52.03         1.76 o                         
  -6   2   1         24.22         21.45         0.98 o                         
  -5   2   1         11.15         12.86         0.98 o                         
  -4   2   1         34.82         37.40         1.67 o                         
  -3   2   1        122.85        126.06         2.92 o                         
  -2   2   1        634.20        618.66         7.15 o                         
  -1   2   1        435.27        376.23         2.32 o                         
   0   2   1       2179.66       2064.91         7.90 o                         
   1   2   1        436.35        380.25         2.13 o                         
   2   2   1        633.04        613.16        10.22 o                         
   3   2   1        122.61        128.06         2.05 o                         
   4   2   1         34.24         35.16         1.12 o                         
   5   2   1         11.04         12.52         0.98 o                         
   6   2   1         24.80         20.12         1.09 o                         
  -5   3   1          8.23          9.03         0.84 o                         
  -4   3   1         68.44         71.36         1.73 o                         
  -3   3   1         73.27         66.73         2.05 o                         
  -2   3   1        326.73        328.28         7.31 o                         
  -1   3   1       1263.74       1283.24        11.28 o                         
   0   3   1        371.54        365.94         2.68 o                         
   1   3   1       1272.13       1284.16        11.99 o                         
   2   3   1        317.14        321.12         7.17 o                         
   3   3   1         73.10         67.24         1.28 o                         
   4   3   1         68.54         72.09         1.89 o                         
   5   3   1          8.63         10.68         1.14 o                         
  -5   4   1         65.40         83.95         8.53 o                         
  -4   4   1         73.53        100.16        12.15 o                         
  -3   4   1        190.85        198.06         2.38 o                         
  -2   4   1         16.09         22.03         2.03 o                         
  -1   4   1       2920.05       2993.71        42.25 o                         
   0   4   1       1370.69       1436.90        11.97 o                         
   1   4   1       2927.12       2982.95        22.35 o                         
   2   4   1         15.42         21.47         1.07 o                         
   3   4   1        189.53        194.59         2.18 o                         
   4   4   1         76.10         84.74         4.08 o                         
   5   4   1         64.68         75.27         2.52 o                         
  -5   5   1         72.41         82.07         2.14 o                         
  -4   5   1        275.31        290.35         3.90 o                         
  -3   5   1        109.19        141.50         8.82 o                         
  -2   5   1        178.16        219.17         7.84 o                         
  -1   5   1        138.97        182.88         6.75 o                         
   0   5   1        122.83        120.52         6.15 o                         
   1   5   1        138.11        180.14         6.72 o                         
   2   5   1        177.03        216.40         6.00 o                         
   3   5   1        109.45        171.26        11.73 o                         
   4   5   1        276.04        285.91         4.43 o                         
   5   5   1         72.78         84.81         4.74 o                         
  -5   6   1          9.32          9.53         0.56 o                         
  -4   6   1        319.06        319.82         4.24 o                         
  -3   6   1         47.04         65.94         6.20 o                         
  -2   6   1         89.28        105.17         9.21 o                         
  -1   6   1         91.79        174.70        12.23 o                         
   0   6   1       1217.43       1242.27         9.62 o                         
   1   6   1         92.68        196.01        10.05 o                         
   2   6   1         89.98        196.09         5.15 o                         
   3   6   1         47.69        118.08         5.58 o                         
   4   6   1        316.44        315.61         5.42 o                         
   5   6   1          9.70          8.28         0.57 o                         
  -4   7   1          0.77          2.74         0.79 o                         
  -3   7   1         72.63         81.83         2.72 o                         
  -2   7   1        705.66        785.75         7.38 o                         
  -1   7   1         18.90         55.75        12.16 o                         
   0   7   1         37.57         67.86        10.89 o                         
   1   7   1         19.00         35.87         3.95 o                         
   2   7   1        707.43        799.18        16.02 o                         
   3   7   1         72.77         77.31         1.70 o                         
   4   7   1          0.82          2.71         1.18 o                         
  -4   8   1         37.10         33.12         0.86 o                         
  -3   8   1         15.88         14.89         0.76 o                         
  -2   8   1         99.06        106.14         2.14 o                         
  -1   8   1        237.29        226.29         4.39 o                         
   0   8   1        229.56        221.64         3.35 o                         
   1   8   1        237.05        221.67         3.35 o                         
   2   8   1         98.13        106.87         2.42 o                         
   3   8   1         16.55         15.11         0.76 o                         
   4   8   1         36.01         31.45         1.27 o                         
  -3   9   1         28.01         27.75         1.08 o                         
  -2   9   1         90.53         82.82         1.72 o                         
  -1   9   1         11.24         13.45         1.32 o                         
   0   9   1         23.12         31.97         1.74 o                         
   1   9   1         10.75         15.04         1.55 o                         
   2   9   1         91.48         80.89         1.69 o                         
   3   9   1         27.66         27.29         0.84 o                         
  -2  10   1         16.66         18.26         0.76 o                         
  -1  10   1         20.13         21.38         1.41 o                         
   0  10   1          7.36          8.74         0.69 o                         
   1  10   1         20.27         20.58         0.86 o                         
   2  10   1         16.89         18.35         0.79 o                         
   0   0   2       5370.79       5706.36        45.44 o                         
   1   0   2      13898.38      15476.39       119.83 o                         
   2   0   2         31.06         32.73         0.91 o                         
   3   0   2        618.13        706.19        14.95 o                         
   4   0   2       1506.61       1894.22        19.47 o                         
   5   0   2          2.32          3.20         0.73 o                         
   6   0   2         64.00         70.62         1.54 o                         
  -6   1   2        113.62        127.69         8.52 o                         
  -5   1   2        120.25        152.34        10.05 o                         
  -4   1   2         24.89         23.33         1.11 o                         
  -3   1   2        197.28        238.21         9.55 o                         
  -2   1   2        808.72        855.16        11.64 o                         
  -1   1   2       4211.49       4097.80        16.73 o                         
   0   1   2       1336.76       1227.69         4.77 o                         
   1   1   2       4215.77       4114.38        14.11 o                         
   2   1   2        810.87        839.75         6.75 o                         
   3   1   2        197.71        230.66         8.31 o                         
   4   1   2         24.70         22.15         1.08 o                         
   5   1   2        119.01        142.33         8.55 o                         
   6   1   2        113.10        125.32         6.99 o                         
  -6   2   2         41.29         33.91         1.27 o                         
  -5   2   2         87.84         96.59         4.42 o                         
  -4   2   2        323.29        348.81         8.08 o                         
  -3   2   2        334.75        348.65         3.68 o                         
  -2   2   2        159.28        185.49         3.18 o                         
  -1   2   2       1016.24        963.36         4.32 o                         
   0   2   2        906.60        828.64         3.43 o                         
   1   2   2       1019.99        958.63         4.51 o                         
   2   2   2        159.74        179.57         3.28 o                         
   3   2   2        335.62        347.86         4.16 o                         
   4   2   2        320.77        335.76         7.79 o                         
   5   2   2         86.49         94.24         2.71 o                         
   6   2   2         41.78         34.36         1.84 o                         
  -5   3   2         23.13         26.48         1.50 o                         
  -4   3   2         98.49        102.16         2.12 o                         
  -3   3   2       1057.37       1049.26        10.68 o                         
  -2   3   2        811.89        838.90        13.49 o                         
  -1   3   2        483.79        443.58         6.15 o                         
   0   3   2       1097.30       1119.52         6.60 o                         
   1   3   2        484.38        465.10         5.15 o                         
   2   3   2        809.24        825.08        13.19 o                         
   3   3   2       1058.96       1056.38         7.62 o                         
   4   3   2         98.28        102.65         2.12 o                         
   5   3   2         21.85         23.82         1.17 o                         
  -5   4   2        164.33        165.61         3.18 o                         
  -4   4   2        380.79        366.41         4.55 o                         
  -3   4   2         24.04         32.10         1.24 o                         
  -2   4   2        382.41        367.72         3.97 o                         
  -1   4   2        266.38        262.93         5.10 o                         
   0   4   2         99.94         85.42         2.00 o                         
   1   4   2        267.37        264.01         3.89 o                         
   2   4   2        382.21        371.38         3.18 o                         
   3   4   2         23.63         30.73         1.13 o                         
   4   4   2        379.25        364.34         4.26 o                         
   5   4   2        162.66        170.16         5.05 o                         
  -5   5   2         54.38         54.50         1.79 o                         
  -4   5   2        118.22        143.92         7.32 o                         
  -3   5   2         89.61        103.15         4.12 o                         
  -2   5   2         24.67         41.02         3.78 o                         
  -1   5   2        275.60        304.95         4.90 o                         
   0   5   2        418.13        427.10         6.46 o                         
   1   5   2        277.20        304.74         4.21 o                         
   2   5   2         25.34         41.75         2.64 o                         
   3   5   2         89.64        116.76         5.75 o                         
   4   5   2        119.16        181.10        14.63 o                         
   5   5   2         54.81         63.62         5.02 o                         
  -5   6   2         18.36         15.35         0.66 o                         
  -4   6   2        142.36        172.30         4.80 o                         
  -3   6   2         48.66         62.24         4.83 o                         
  -2   6   2         56.78         78.51         6.03 o                         
  -1   6   2        130.72        142.72         3.05 o                         
   0   6   2          1.44          2.29         0.57 o                         
   1   6   2        129.94        145.92         2.47 o                         
   2   6   2         57.85         77.15         2.52 o                         
   3   6   2         49.45         70.89         6.02 o                         
   4   6   2        141.26        184.60         4.45 o                         
   5   6   2         18.43         15.57         0.83 o                         
  -4   7   2          1.60          1.85         0.40 o                         
  -3   7   2        102.03        109.67         3.61 o                         
  -2   7   2        370.76        402.19         4.99 o                         
  -1   7   2        272.79        296.82        11.51 o                         
   0   7   2        299.22        282.61         3.57 o                         
   1   7   2        273.10        271.76         6.29 o                         
   2   7   2        369.77        410.63         8.78 o                         
   3   7   2        103.97        106.20         1.86 o                         
   4   7   2          1.71          2.51         0.40 o                         
  -4   8   2         39.74         34.35         1.69 o                         
  -3   8   2          5.63          5.59         0.58 o                         
  -2   8   2         29.87         28.63         1.16 o                         
  -1   8   2        148.61        137.74         2.40 o                         
   0   8   2         93.69        111.40         3.13 o                         
   1   8   2        149.65        140.92         2.59 o                         
   2   8   2         29.33         27.11         1.17 o                         
   3   8   2          5.71          7.49         0.62 o                         
   4   8   2         40.48         34.43         1.19 o                         
  -3   9   2         10.26         11.06         0.77 o                         
  -2   9   2         28.11         31.39         1.08 o                         
  -1   9   2         46.95         53.77         1.56 o                         
   0   9   2        404.39        389.23         4.96 o                         
   1   9   2         47.57         50.86         1.57 o                         
   2   9   2         27.99         29.88         1.06 o                         
   3   9   2         10.50         10.57         0.56 o                         
  -2  10   2         11.32          9.56         0.57 o                         
  -1  10   2         28.77         28.61         2.06 o                         
   0  10   2          0.94          0.64         0.42 o                         
   1  10   2         28.90         29.26         1.69 o                         
   2  10   2         10.90          8.17         0.55 o                         
   1   0   3       2466.52       2411.21        10.72 o                         
   2   0   3       1078.39       1076.15         8.00 o                         
   3   0   3        244.55        241.95         5.62 o                         
   4   0   3         78.17         97.66         3.68 o                         
   5   0   3         14.46         19.46         1.08 o                         
   6   0   3          1.76          1.37         0.39 o                         
  -6   1   3         71.53         76.23         3.04 o                         
  -5   1   3        198.71        230.52        12.44 o                         
  -4   1   3        117.35        136.16         5.86 o                         
  -3   1   3          6.46          6.57         0.50 o                         
  -2   1   3        180.50        207.06         2.51 o                         
  -1   1   3        152.49        144.73         0.93 o                         
   0   1   3       1217.99       1114.70         4.59 o                         
   1   1   3        153.33        144.53         0.91 o                         
   2   1   3        182.92        204.61         2.67 o                         
   3   1   3          6.31          6.76         0.51 o                         
   4   1   3        119.00        114.15         2.80 o                         
   5   1   3        196.66        218.01         8.84 o                         
   6   1   3         70.68         73.96         3.16 o                         
  -6   2   3          9.74          8.30         0.65 o                         
  -5   2   3         50.90         53.94         1.73 o                         
  -4   2   3        129.25        136.54         2.87 o                         
  -3   2   3        260.07        286.43         3.04 o                         
  -2   2   3        253.12        267.03         3.96 o                         
  -1   2   3        696.49        687.53         3.44 o                         
   0   2   3        454.08        419.31         1.90 o                         
   1   2   3        693.42        684.27         3.57 o                         
   2   2   3        254.75        266.55         3.94 o                         
   3   2   3        257.37        275.46         3.31 o                         
   4   2   3        129.89        133.87         2.27 o                         
   5   2   3         50.72         51.47         2.08 o                         
   6   2   3          9.60          7.94         0.74 o                         
  -5   3   3        266.90        268.37         6.82 o                         
  -4   3   3        333.54        340.12         4.29 o                         
  -3   3   3        251.31        252.89         2.92 o                         
  -2   3   3        302.86        325.25         7.39 o                         
  -1   3   3        285.69        290.55         3.35 o                         
   0   3   3        860.19        800.02         5.24 o                         
   1   3   3        280.75        286.14         3.61 o                         
   2   3   3        304.18        312.65         7.04 o                         
   3   3   3        252.51        252.70         2.79 o                         
   4   3   3        336.74        339.72         4.30 o                         
   5   3   3        269.58        265.49         4.02 o                         
  -5   4   3         61.24         65.55         2.37 o                         
  -4   4   3        118.17        122.48         2.61 o                         
  -3   4   3        133.53        141.78         2.15 o                         
  -2   4   3        370.67        363.43         3.39 o                         
  -1   4   3        309.98        332.60         5.85 o                         
   0   4   3         14.89         22.82         1.16 o                         
   1   4   3        315.66        338.51         6.03 o                         
   2   4   3        373.41        367.74         3.29 o                         
   3   4   3        133.35        144.97         1.91 o                         
   4   4   3        119.12        124.86         2.39 o                         
   5   4   3         60.06         70.16         5.87 o                         
  -5   5   3         11.59         15.59         2.57 o                         
  -4   5   3         49.64         52.63         1.55 o                         
  -3   5   3        313.46        311.87         3.61 o                         
  -2   5   3        150.65        157.52         1.92 o                         
  -1   5   3        788.81        840.67         6.43 o                         
   0   5   3         33.32         36.18         1.89 o                         
   1   5   3        783.96        842.83         6.17 o                         
   2   5   3        152.16        166.15         2.17 o                         
   3   5   3        315.99        319.60         3.36 o                         
   4   5   3         50.14         68.37         3.79 o                         
   5   5   3         11.72         18.81         2.41 o                         
  -5   6   3         12.93         11.66         0.62 o                         
  -4   6   3        357.16        357.01         4.05 o                         
  -3   6   3        370.06        362.74         4.08 o                         
  -2   6   3        235.94        232.87         2.69 o                         
  -1   6   3         25.57         28.83         1.06 o                         
   0   6   3          1.79          1.33         0.41 o                         
   1   6   3         23.98         29.42         1.10 o                         
   2   6   3        234.97        229.72         2.80 o                         
   3   6   3        369.07        360.40         3.87 o                         
   4   6   3        355.60        357.67         3.36 o                         
   5   6   3         12.70         12.09         0.66 o                         
  -4   7   3          1.63          2.83         0.72 o                         
  -3   7   3        169.64        172.43         2.64 o                         
  -2   7   3        288.13        278.20         3.58 o                         
  -1   7   3        436.03        484.36         7.61 o                         
   0   7   3         28.51         42.81         1.84 o                         
   1   7   3        434.78        476.18         5.08 o                         
   2   7   3        287.75        286.94         3.89 o                         
   3   7   3        169.55        172.72         2.53 o                         
   4   7   3          1.64          1.83         0.38 o                         
  -4   8   3          0.32          0.92         0.37 o                         
  -3   8   3         94.59         89.96         1.77 o                         
  -2   8   3         64.90         59.85         1.99 o                         
  -1   8   3        125.92        118.88         2.20 o                         
   0   8   3         10.36         10.21         0.86 o                         
   1   8   3        127.26        120.50         2.22 o                         
   2   8   3         64.55         56.52         1.55 o                         
   3   8   3         95.15         94.48         2.11 o                         
   4   8   3          0.28          0.99         0.33 o                         
  -3   9   3         15.13         12.78         0.62 o                         
  -2   9   3         79.92         78.29         1.66 o                         
  -1   9   3        216.85        218.39         2.94 o                         
   0   9   3          5.52         10.59         1.43 o                         
   1   9   3        217.51        214.09         2.90 o                         
   2   9   3         80.18         79.00         1.65 o                         
   3   9   3         15.08         13.59         0.60 o                         
  -2  10   3         70.95         65.10         1.51 o                         
  -1  10   3         16.90         13.53         0.71 o                         
   0  10   3         12.99         11.54         0.66 o                         
   1  10   3         17.11         15.00         0.68 o                         
   2  10   3         70.47         67.23         2.39 o                         
   0   0   4         51.41         49.71         0.65 o                         
   1   0   4       5496.67       5318.42        17.86 o                         
   2   0   4        247.77        266.48         2.78 o                         
   3   0   4       1492.50       1537.55        11.25 o                         
   4   0   4         92.06         98.02         2.01 o                         
   5   0   4        227.61        256.79         4.10 o                         
   6   0   4          0.46          0.33         0.32 o                         
  -6   1   4         58.18         57.56         2.58 o                         
  -5   1   4        372.98        416.63        16.26 o                         
  -4   1   4         19.16         21.65         0.96 o                         
  -3   1   4        542.05        561.13         4.95 o                         
  -2   1   4        109.09        100.98         1.76 o                         
  -1   1   4       1252.94       1189.06         4.66 o                         
   0   1   4       3320.77       3156.49        11.80 o                         
   1   1   4       1251.15       1194.82         4.68 o                         
   2   1   4        106.79         99.90         1.82 o                         
   3   1   4        538.43        549.59         4.57 o                         
   4   1   4         19.60         20.58         1.07 o                         
   5   1   4        374.83        417.93        16.50 o                         
   6   1   4         58.24         57.77         2.52 o                         
  -6   2   4         26.04         22.28         1.93 o                         
  -5   2   4        132.67        139.57         3.24 o                         
  -4   2   4        405.93        428.38         6.85 o                         
  -3   2   4        565.60        607.42         5.54 o                         
  -2   2   4          9.04          8.17         0.82 o                         
  -1   2   4         17.83         12.17         0.35 o                         
   0   2   4       3089.19       2927.60        10.75 o                         
   1   2   4         16.94         11.01         0.35 o                         
   2   2   4          9.12          6.65         0.70 o                         
   3   2   4        564.45        608.63         5.89 o                         
   4   2   4        406.42        415.46         4.58 o                         
   5   2   4        132.11        139.18         2.58 o                         
  -5   3   4        205.72        190.73         3.58 o                         
  -4   3   4        147.89        150.86         2.45 o                         
  -3   3   4       1009.14       1007.42         8.06 o                         
  -2   3   4        710.72        724.67        16.24 o                         
  -1   3   4        354.75        374.11         4.21 o                         
   0   3   4        105.77        128.91         1.91 o                         
   1   3   4        352.06        368.71         4.10 o                         
   2   3   4        708.74        715.56        12.09 o                         
   3   3   4       1002.87       1001.57         7.67 o                         
   4   3   4        147.34        153.51         2.24 o                         
   5   3   4        208.18        201.00         3.36 o                         
  -5   4   4        279.86        265.29         3.82 o                         
  -4   4   4        121.95        112.83         1.99 o                         
  -3   4   4         40.25         37.23         1.09 o                         
  -2   4   4        606.60        617.41         5.04 o                         
  -1   4   4        207.57        215.84         3.55 o                         
   0   4   4         11.40         11.02         0.82 o                         
   1   4   4        204.82        215.09         3.96 o                         
   2   4   4        602.72        616.31         5.06 o                         
   3   4   4         40.46         36.48         0.95 o                         
   4   4   4        122.31        120.19         2.07 o                         
   5   4   4        277.57        268.95         4.26 o                         
  -5   5   4        141.80        130.76         2.30 o                         
  -4   5   4        104.52        110.57         2.05 o                         
  -3   5   4         36.17         31.74         1.07 o                         
  -2   5   4        169.76        178.45         2.16 o                         
  -1   5   4        281.63        290.38         2.78 o                         
   0   5   4         89.57        108.04         2.38 o                         
   1   5   4        282.51        292.05         2.94 o                         
   2   5   4        169.98        180.60         2.31 o                         
   3   5   4         36.03         41.17         3.49 o                         
   4   5   4        105.14        109.05         1.72 o                         
   5   5   4        141.63        133.14         2.42 o                         
  -5   6   4         56.67         46.26         2.31 o                         
  -4   6   4         36.34         39.06         1.74 o                         
  -3   6   4        443.97        432.37         4.33 o                         
  -2   6   4         70.33         69.28         1.31 o                         
  -1   6   4         65.86         58.10         1.37 o                         
   0   6   4        102.36        104.12         1.58 o                         
   1   6   4         65.29         56.67         1.33 o                         
   2   6   4         71.00         71.49         1.55 o                         
   3   6   4        445.26        446.31         5.46 o                         
   4   6   4         36.81         45.98         3.57 o                         
   5   6   4         57.11         50.34         2.17 o                         
  -4   7   4         54.34         50.35         1.24 o                         
  -3   7   4         50.21         55.98         1.49 o                         
  -2   7   4         48.72         55.32         1.39 o                         
  -1   7   4        640.30        648.09         7.55 o                         
   0   7   4        147.30        146.80         2.40 o                         
   1   7   4        638.95        635.57         6.48 o                         
   2   7   4         48.11         54.46         1.49 o                         
   3   7   4         50.35         54.38         1.33 o                         
   4   7   4         55.27         51.01         1.13 o                         
  -4   8   4         35.83         28.43         1.54 o                         
  -3   8   4          9.56          7.80         0.64 o                         
  -2   8   4         62.98         64.48         1.54 o                         
  -1   8   4        230.76        242.02         3.11 o                         
   0   8   4        135.46        121.69         2.35 o                         
   1   8   4        228.68        248.59         3.36 o                         
   2   8   4         64.45         70.14         1.72 o                         
   3   8   4          9.93          7.40         0.61 o                         
   4   8   4         34.79         26.64         1.84 o                         
  -3   9   4         17.10         17.20         0.93 o                         
  -2   9   4         39.69         37.51         1.12 o                         
  -1   9   4        113.84        108.91         2.50 o                         
   0   9   4        134.19        126.74         2.66 o                         
   1   9   4        112.64        111.52         1.97 o                         
   2   9   4         40.62         38.78         1.15 o                         
   3   9   4         17.53         16.31         0.83 o                         
  -1  10   4          0.68          0.75         0.34 o                         
   0  10   4          6.43          5.07         0.51 o                         
   1  10   4          0.66          0.63         0.35 o                         
   1   0   5        363.05        360.79         1.97 o                         
   2   0   5       2644.90       2653.00        16.07 o                         
   3   0   5         66.31         70.41         1.54 o                         
   4   0   5          5.78          4.61         0.61 o                         
   5   0   5        268.07        281.79         3.95 o                         
   6   0   5         34.26         25.30         0.96 o                         
  -6   1   5         87.41         79.88         2.52 o                         
  -5   1   5        214.23        227.69         3.73 o                         
  -4   1   5         44.91         46.73         1.31 o                         
  -3   1   5        380.37        379.05         3.36 o                         
  -2   1   5        600.45        599.30         5.93 o                         
  -1   1   5        284.99        278.80         1.61 o                         
   0   1   5       1001.30        874.34         3.90 o                         
   1   1   5        283.37        275.18         1.68 o                         
   2   1   5        601.04        598.50         5.22 o                         
   3   1   5        383.57        376.96         4.15 o                         
   4   1   5         43.69         44.73         1.45 o                         
   5   1   5        213.28        228.00         9.32 o                         
   6   1   5         87.54         83.68         3.07 o                         
  -5   2   5        100.17         97.29         2.60 o                         
  -4   2   5          4.87          5.61         0.56 o                         
  -3   2   5         88.90         94.44         1.55 o                         
  -2   2   5        333.60        345.51         4.79 o                         
  -1   2   5          3.11          3.25         0.26 o                         
   0   2   5        534.43        529.17         2.66 o                         
   1   2   5          3.71          3.88         0.28 o                         
   2   2   5        331.65        350.51         4.55 o                         
   3   2   5         90.06         94.32         1.56 o                         
   4   2   5          4.88          5.45         0.57 o                         
   5   2   5        101.07         95.57         2.08 o                         
  -5   3   5         70.61         67.22         1.97 o                         
  -4   3   5        273.05        257.97         3.57 o                         
  -3   3   5         21.46         22.23         0.82 o                         
  -2   3   5        593.88        602.33        11.19 o                         
  -1   3   5        763.46        767.00         6.69 o                         
   0   3   5          5.83          3.92         0.50 o                         
   1   3   5        769.50        779.00         9.14 o                         
   2   3   5        594.98        608.97        11.00 o                         
   3   3   5         21.91         21.69         0.80 o                         
   4   3   5        272.19        253.89         3.03 o                         
   5   3   5         71.43         67.61         1.83 o                         
  -5   4   5         97.58         89.61         1.97 o                         
  -4   4   5        244.91        247.85         3.29 o                         
  -3   4   5         50.88         47.81         1.21 o                         
  -2   4   5         15.14         14.51         0.57 o                         
  -1   4   5         39.58         34.89         1.45 o                         
   0   4   5          6.09          2.76         0.56 o                         
   1   4   5         40.96         32.83         1.56 o                         
   2   4   5         16.34         15.21         0.62 o                         
   3   4   5         51.29         48.29         1.13 o                         
   4   4   5        245.64        245.43         2.99 o                         
   5   4   5         97.70         92.41         2.24 o                         
  -5   5   5         17.64         15.67         0.81 o                         
  -4   5   5         59.33         59.16         1.48 o                         
  -3   5   5        155.36        155.18         2.36 o                         
  -2   5   5        180.76        166.01         2.08 o                         
  -1   5   5        385.15        405.98         3.53 o                         
   0   5   5       1214.38       1286.23        10.24 o                         
   1   5   5        389.02        409.78         3.74 o                         
   2   5   5        180.75        171.20         2.39 o                         
   3   5   5        156.15        159.07         2.21 o                         
   4   5   5         60.11         62.35         1.29 o                         
   5   5   5         17.59         16.57         1.95 o                         
  -4   6   5         15.41         12.02         0.73 o                         
  -3   6   5         40.31         42.35         1.19 o                         
  -2   6   5         64.93         64.69         1.82 o                         
  -1   6   5        237.28        230.94         2.69 o                         
   0   6   5        774.01        796.25         6.41 o                         
   1   6   5        237.79        230.00         2.88 o                         
   2   6   5         64.58         63.22         1.81 o                         
   3   6   5         39.07         41.01         1.21 o                         
   4   6   5         15.26         12.52         0.66 o                         
   5   6   5         89.19         79.08         3.77 o                         
  -4   7   5         24.95         22.97         0.85 o                         
  -3   7   5        267.52        253.98         3.31 o                         
  -2   7   5         25.04         25.26         0.97 o                         
  -1   7   5        276.49        267.97         3.65 o                         
   0   7   5         62.65         55.80         1.45 o                         
   1   7   5        271.50        267.83         3.30 o                         
   2   7   5         24.03         23.86         0.97 o                         
   3   7   5        267.45        255.21         3.01 o                         
   4   7   5         24.65         20.34         0.74 o                         
  -3   8   5         75.25         80.67         1.64 o                         
  -2   8   5        144.51        138.26         2.27 o                         
  -1   8   5         16.51         17.81         0.88 o                         
   0   8   5        228.45        212.34         3.73 o                         
   1   8   5         16.77         17.62         0.83 o                         
   2   8   5        145.46        133.71         2.37 o                         
   3   8   5         74.80         79.59         1.56 o                         
  -3   9   5          4.88          5.71         0.43 o                         
  -2   9   5         28.29         31.67         1.02 o                         
  -1   9   5        162.40        158.62         2.95 o                         
   0   9   5          5.53          3.53         0.68 o                         
   1   9   5        160.81        158.20         2.38 o                         
   2   9   5         28.44         31.15         1.12 o                         
   3   9   5          4.94          5.70         0.53 o                         
  -1  10   5          9.87          9.51         0.47 o                         
   0  10   5          8.76          9.09         0.59 o                         
   1  10   5         10.02          9.25         0.58 o                         
   0   0   6       1744.93       1643.60        12.07 o                         
   1   0   6       2291.01       2176.95         8.70 o                         
   2   0   6        337.86        344.65         3.93 o                         
   3   0   6        226.72        185.02         2.98 o                         
   4   0   6         43.72         39.75         1.29 o                         
   5   0   6        175.32        181.12         2.98 o                         
   6   0   6         37.99         38.03         1.88 o                         
  -6   1   6         25.86         23.49         2.75 o                         
  -5   1   6        173.25        176.68         4.85 o                         
  -4   1   6        150.60        157.67         2.47 o                         
  -3   1   6         53.59         49.02         1.44 o                         
  -2   1   6        685.53        712.06         6.50 o                         
  -1   1   6       1756.66       1678.68         7.10 o                         
   0   1   6       6989.91       6944.50        27.11 o                         
   1   1   6       1759.10       1690.15         7.41 o                         
   2   1   6        681.70        701.44         6.42 o                         
   3   1   6         54.18         48.89         1.33 o                         
   4   1   6        150.48        156.04         3.02 o                         
   5   1   6        172.34        169.47         2.86 o                         
   6   1   6         26.44         24.07         2.11 o                         
  -5   2   6         30.00         27.68         1.13 o                         
  -4   2   6          9.59          8.13         0.64 o                         
  -3   2   6        116.99        111.03         2.06 o                         
  -2   2   6        455.91        480.94         6.39 o                         
  -1   2   6       3132.66       3012.11        15.59 o                         
   0   2   6       2196.04       2050.02         8.60 o                         
   1   2   6       3133.82       3012.66        16.03 o                         
   2   2   6        458.56        480.90         6.35 o                         
   3   2   6        117.79        116.45         2.15 o                         
   4   2   6          9.70          8.10         0.56 o                         
   5   2   6         29.84         28.15         1.08 o                         
  -5   3   6         40.44         38.51         1.65 o                         
  -4   3   6        134.45        138.51         2.31 o                         
  -3   3   6        422.81        409.01         4.58 o                         
  -2   3   6        698.09        682.72        12.33 o                         
  -1   3   6        257.00        240.61         3.33 o                         
   0   3   6         42.49         44.01         1.28 o                         
   1   3   6        257.34        244.31         3.55 o                         
   2   3   6        694.34        674.04        11.94 o                         
   3   3   6        426.59        423.54         4.23 o                         
   4   3   6        133.56        134.86         2.18 o                         
   5   3   6         41.39         37.95         1.69 o                         
  -5   4   6        111.56        107.65         2.15 o                         
  -4   4   6          7.18          9.28         0.73 o                         
  -3   4   6        157.71        172.54         2.41 o                         
  -2   4   6        780.86        768.30         6.69 o                         
  -1   4   6        770.05        763.37        10.54 o                         
   0   4   6        207.25        209.14         3.74 o                         
   1   4   6        764.39        745.04        11.30 o                         
   2   4   6        778.74        764.92         7.16 o                         
   3   4   6        156.66        172.98         2.48 o                         
   4   4   6          7.26          8.95         0.68 o                         
   5   4   6        110.75         98.98         2.58 o                         
  -5   5   6         61.74         55.57         1.92 o                         
  -4   5   6         93.22         90.34         1.71 o                         
  -3   5   6         27.02         24.65         1.05 o                         
  -2   5   6        273.44        300.95         4.53 o                         
  -1   5   6        577.79        606.32         5.91 o                         
   0   5   6        196.14        203.86         2.56 o                         
   1   5   6        577.23        606.92         6.38 o                         
   2   5   6        273.98        295.93         3.51 o                         
   3   5   6         26.63         24.95         0.95 o                         
   4   5   6         92.32         91.32         1.54 o                         
   5   5   6         62.04         65.95         2.77 o                         
  -4   6   6         39.32         36.66         1.04 o                         
  -3   6   6        140.09        135.32         2.09 o                         
  -2   6   6        105.26        104.87         1.78 o                         
  -1   6   6        815.75        798.53         6.80 o                         
   0   6   6         25.09         26.29         0.86 o                         
   1   6   6        817.79        800.11         7.71 o                         
   2   6   6        106.02        107.28         1.73 o                         
   3   6   6        142.54        140.60         2.19 o                         
   4   6   6         39.29         37.35         1.03 o                         
  -4   7   6         41.94         36.47         1.17 o                         
  -3   7   6        182.82        186.73         2.71 o                         
  -2   7   6         84.67         87.34         1.82 o                         
  -1   7   6        156.06        151.48         2.64 o                         
   0   7   6        147.09        155.44         2.34 o                         
   1   7   6        157.79        151.56         2.35 o                         
   2   7   6         85.28         89.52         1.69 o                         
   3   7   6        181.14        190.38         2.95 o                         
   4   7   6         42.27         39.23         1.17 o                         
  -3   8   6        109.57        104.87         3.04 o                         
  -2   8   6        105.26         94.67         1.81 o                         
  -1   8   6        108.02        116.31         2.02 o                         
   0   8   6        219.28        220.98         3.53 o                         
   1   8   6        108.12        111.82         1.89 o                         
   2   8   6        104.29         97.19         2.80 o                         
   3   8   6        108.57        109.59         2.10 o                         
  -3   9   6         17.92         17.17         1.22 o                         
  -2   9   6         24.22         24.16         1.12 o                         
  -1   9   6         22.87         25.70         0.95 o                         
   0   9   6         37.01         44.33         1.32 o                         
   1   9   6         24.30         25.57         1.01 o                         
   2   9   6         24.74         23.42         1.13 o                         
   3   9   6         19.05         18.37         1.33 o                         
  -1  10   6         85.94         84.63         1.59 o                         
   0  10   6          1.14          2.73         0.61 o                         
   1  10   6         85.35         80.05         3.16 o                         
   1   0   7      19753.40      21684.61       100.36 o                         
   2   0   7        132.67        132.72         2.72 o                         
   3   0   7          6.94         10.81         0.75 o                         
   4   0   7         79.02         75.25         2.07 o                         
   5   0   7          2.69          3.62         0.69 o                         
   6   0   7         48.86         44.49         1.98 o                         
  -5   1   7         30.90         31.11         1.30 o                         
  -4   1   7        101.21         97.45         2.63 o                         
  -3   1   7        262.49        260.54         3.78 o                         
  -2   1   7         64.19         71.94         1.91 o                         
  -1   1   7        432.18        398.42         2.65 o                         
   0   1   7        191.55        197.24         1.48 o                         
   1   1   7        433.48        397.25         2.66 o                         
   2   1   7         63.78         70.92         1.90 o                         
   3   1   7        263.36        264.40         3.77 o                         
   4   1   7        102.75         98.22         2.59 o                         
   5   1   7         30.71         29.38         1.42 o                         
  -5   2   7         30.96         27.09         1.33 o                         
  -4   2   7        200.22        198.69         3.03 o                         
  -3   2   7        121.36        127.67         2.71 o                         
  -2   2   7         12.13         10.65         0.99 o                         
  -1   2   7        248.04        263.32         2.88 o                         
   0   2   7         19.40         14.07         0.47 o                         
   1   2   7        253.05        262.81         2.88 o                         
   2   2   7         12.80         12.54         1.07 o                         
   3   2   7        121.79        125.68         2.71 o                         
   4   2   7        201.50        199.06         3.07 o                         
   5   2   7         30.50         27.37         1.35 o                         
  -5   3   7        216.71        219.87         6.24 o                         
  -4   3   7        170.94        166.92         2.73 o                         
  -3   3   7         31.75         36.62         1.35 o                         
  -2   3   7        365.43        360.55         6.95 o                         
  -1   3   7        608.86        622.00         6.58 o                         
   0   3   7        431.88        430.73         5.31 o                         
   1   3   7        605.30        617.88         6.54 o                         
   2   3   7        364.10        362.22        10.23 o                         
   3   3   7         31.22         35.31         1.21 o                         
   4   3   7        171.95        170.23         2.80 o                         
   5   3   7        214.79        209.74         5.99 o                         
  -5   4   7          2.98          3.12         0.92 o                         
  -4   4   7        175.64        163.47         2.71 o                         
  -3   4   7        266.47        271.44         3.87 o                         
  -2   4   7        156.93        151.36         2.18 o                         
  -1   4   7         41.15         40.04         1.80 o                         
   0   4   7       1389.86       1345.60        13.61 o                         
   1   4   7         40.09         35.90         2.16 o                         
   2   4   7        153.52        149.58         2.39 o                         
   3   4   7        265.66        272.51         3.73 o                         
   4   4   7        174.47        168.31         2.67 o                         
   5   4   7          3.06          3.23         0.79 o                         
  -5   5   7         33.93         36.12         1.93 o                         
  -4   5   7        109.86         96.26         1.95 o                         
  -3   5   7         12.48         10.15         0.69 o                         
  -2   5   7        158.06        161.61         2.75 o                         
  -1   5   7        131.04        142.06         2.39 o                         
   0   5   7        119.45        134.56         2.01 o                         
   1   5   7        131.44        145.78         2.69 o                         
   2   5   7        158.49        159.31         3.54 o                         
   3   5   7         12.01          8.49         0.75 o                         
   4   5   7        107.79         97.80         2.06 o                         
   5   5   7         34.94         31.50         1.31 o                         
  -4   6   7         13.65         14.75         0.98 o                         
  -3   6   7         45.28         42.26         1.35 o                         
  -2   6   7        414.09        414.70         5.21 o                         
  -1   6   7        778.36        793.02         7.62 o                         
   0   6   7        268.70        263.69         3.12 o                         
   1   6   7        777.87        793.29         7.71 o                         
   2   6   7        413.08        410.38         4.62 o                         
   3   6   7         45.47         42.31         1.33 o                         
   4   6   7         13.52         15.81         0.91 o                         
  -4   7   7         97.14         90.04         2.62 o                         
  -3   7   7         42.80         36.46         1.20 o                         
  -2   7   7        122.49        114.63         2.22 o                         
  -1   7   7        339.96        332.42         4.86 o                         
   0   7   7        119.52        115.87         2.41 o                         
   1   7   7        339.78        332.15         4.62 o                         
   2   7   7        120.18        114.53         2.04 o                         
   3   7   7         44.09         40.73         1.54 o                         
   4   7   7         98.35         91.64         1.92 o                         
  -3   8   7          1.62          1.26         0.57 o                         
  -2   8   7        311.22        316.37         4.51 o                         
  -1   8   7         24.24         21.78         0.97 o                         
   0   8   7          6.03          3.74         0.80 o                         
   1   8   7         24.55         23.26         1.17 o                         
   2   8   7        314.33        322.62         6.81 o                         
   3   8   7          1.37          1.42         0.52 o                         
  -3   9   7          0.41         -0.10         0.64 o                         
  -2   9   7        237.23        230.30         4.72 o                         
  -1   9   7         11.24          7.06         0.79 o                         
   0   9   7          5.54          4.53         0.77 o                         
   1   9   7         10.68          7.60         1.09 o                         
   2   9   7        237.16        232.78         4.81 o                         
  -1  10   7          3.96          4.43         0.58 o                         
   0  10   7        121.71        139.15         2.94 o                         
   1  10   7          4.11          3.72         0.64 o                         
   0   0   8        171.90        186.74         2.72 o                         
   1   0   8         55.62         46.34         0.94 o                         
   2   0   8         97.32        103.89         2.47 o                         
   3   0   8       1021.27       1046.93        10.69 o                         
   4   0   8         69.30         62.36         1.89 o                         
   5   0   8          1.32          2.01         0.77 o                         
  -5   1   8         76.75         78.57         2.96 o                         
  -4   1   8        450.11        425.96         7.63 o                         
  -3   1   8          1.53          0.82         0.46 o                         
  -2   1   8       1067.11       1114.58        12.53 o                         
  -1   1   8        172.38        157.41         1.94 o                         
   0   1   8       2880.44       2682.14        11.63 o                         
   1   1   8        170.93        159.18         2.03 o                         
   2   1   8       1069.13       1109.92        11.48 o                         
   3   1   8          1.51          0.78         0.44 o                         
   4   1   8        450.26        420.61         6.28 o                         
   5   1   8         75.61         74.42         2.66 o                         
  -5   2   8         79.47         76.56         2.39 o                         
  -4   2   8         31.94         28.51         1.86 o                         
  -3   2   8         33.94         40.84         1.38 o                         
  -2   2   8       1340.31       1336.69        15.64 o                         
  -1   2   8        616.00        600.29         4.93 o                         
   0   2   8        461.73        417.70         3.36 o                         
   1   2   8        617.10        595.30         5.30 o                         
   2   2   8       1342.78       1310.42        21.15 o                         
   3   2   8         33.69         40.93         1.40 o                         
   4   2   8         32.11         27.85         1.24 o                         
   5   2   8         77.92         75.66         2.68 o                         
  -5   3   8         29.78         28.06         2.80 o                         
  -4   3   8         98.81         83.11         2.44 o                         
  -3   3   8         58.38         58.22         1.58 o                         
  -2   3   8        458.87        452.34         4.64 o                         
  -1   3   8          7.55          6.98         0.71 o                         
   0   3   8        120.75        101.65         2.37 o                         
   1   3   8          7.22          5.62         0.69 o                         
   2   3   8        459.29        456.79         4.89 o                         
   3   3   8         56.44         58.46         1.52 o                         
   4   3   8         99.28         90.62         2.76 o                         
   5   3   8         29.84         27.92         1.30 o                         
  -5   4   8          2.12          1.87         0.84 o                         
  -4   4   8         63.82         65.45         1.93 o                         
  -3   4   8         67.28         56.46         1.62 o                         
  -2   4   8        679.61        701.70         6.31 o                         
  -1   4   8         13.34         11.84         1.14 o                         
   0   4   8       1112.00       1088.57        11.84 o                         
   1   4   8         13.29         12.44         1.25 o                         
   2   4   8        679.59        703.52         6.10 o                         
   3   4   8         67.68         59.52         1.85 o                         
   4   4   8         63.54         63.42         1.84 o                         
   5   4   8          1.98          1.57         0.52 o                         
  -5   5   8         20.62         21.16         1.46 o                         
  -4   5   8         21.92         19.36         1.10 o                         
  -3   5   8        421.91        407.16         4.83 o                         
  -2   5   8        195.31        218.38         3.10 o                         
  -1   5   8        200.74        194.89         2.74 o                         
   0   5   8        668.04        667.46         6.04 o                         
   1   5   8        202.73        198.96         4.27 o                         
   2   5   8        193.90        211.40         2.93 o                         
   3   5   8        421.04        409.85         5.29 o                         
   4   5   8         21.50         16.95         1.03 o                         
   5   5   8         20.61         22.20         0.99 o                         
  -4   6   8         30.55         30.64         1.70 o                         
  -3   6   8        116.64        111.32         2.20 o                         
  -2   6   8        626.85        607.34         6.84 o                         
  -1   6   8        187.19        168.10         2.86 o                         
   0   6   8        310.42        321.32         3.77 o                         
   1   6   8        188.87        174.25         2.90 o                         
   2   6   8        631.15        610.21         6.12 o                         
   3   6   8        117.68        114.42         2.46 o                         
   4   6   8         30.67         30.19         1.16 o                         
  -4   7   8         15.38         15.66         0.95 o                         
  -3   7   8         73.41         68.83         2.20 o                         
  -2   7   8         36.90         34.85         1.44 o                         
  -1   7   8        440.28        455.89         6.40 o                         
   0   7   8         56.72         58.18         1.60 o                         
   1   7   8        439.63        452.33         6.16 o                         
   2   7   8         36.95         32.52         1.34 o                         
   3   7   8         73.80         68.43         1.94 o                         
   4   7   8         15.06         15.17         0.89 o                         
  -3   8   8         77.23         80.18         2.20 o                         
  -2   8   8        217.47        214.42         4.32 o                         
  -1   8   8        229.35        228.37         3.52 o                         
   0   8   8        271.56        267.47         7.72 o                         
   1   8   8        228.14        225.60         4.25 o                         
   2   8   8        217.24        216.08         5.12 o                         
   3   8   8         75.04         77.49         2.12 o                         
  -2   9   8          9.31          7.53         1.08 o                         
  -1   9   8        103.75        106.43         2.25 o                         
   0   9   8          0.24          1.29         0.62 o                         
   1   9   8        101.89        102.84         3.39 o                         
   2   9   8          8.97          6.25         0.73 o                         
  -1  10   8          7.40          9.20         0.82 o                         
   0  10   8        217.11        221.81         5.06 o                         
   1  10   8          7.33          9.16         0.72 o                         
   1   0   9       1465.87       1415.87        10.05 o                         
   2   0   9       1596.12       1564.24        14.14 o                         
   3   0   9       1026.17       1023.79        10.57 o                         
   4   0   9        118.54        111.73         2.58 o                         
   5   0   9          2.21          2.09         0.70 o                         
  -5   1   9         14.41         11.37         1.00 o                         
  -4   1   9        217.53        213.61         4.13 o                         
  -3   1   9         29.69         32.55         1.25 o                         
  -2   1   9        497.83        448.00         6.34 o                         
  -1   1   9        251.47        259.27         3.07 o                         
   0   1   9        377.48        334.99         3.41 o                         
   1   1   9        251.13        258.13         3.20 o                         
   2   1   9        496.17        440.27         6.27 o                         
   3   1   9         30.39         32.65         1.64 o                         
   4   1   9        217.72        212.35         4.09 o                         
   5   1   9         14.29         10.40         0.97 o                         
  -5   2   9          3.04          1.21         0.67 o                         
  -4   2   9        193.47        190.49         3.50 o                         
  -3   2   9         41.81         38.71         1.37 o                         
  -2   2   9        205.27        202.84         6.15 o                         
  -1   2   9         79.49         72.00         1.72 o                         
   0   2   9          4.56         10.57         0.59 o                         
   1   2   9         78.50         68.81         1.55 o                         
   2   2   9        207.78        192.29         4.30 o                         
   3   2   9         40.99         38.69         1.40 o                         
   4   2   9        194.57        193.17         3.29 o                         
   5   2   9          3.06          1.63         0.58 o                         
  -5   3   9         94.81         98.38         3.63 o                         
  -4   3   9         27.01         31.48         1.58 o                         
  -3   3   9         83.67         77.02         1.85 o                         
  -2   3   9        254.99        283.56         3.60 o                         
  -1   3   9        369.79        378.15         5.66 o                         
   0   3   9        238.10        215.66         4.06 o                         
   1   3   9        368.45        369.79         5.23 o                         
   2   3   9        254.07        276.31         3.18 o                         
   3   3   9         84.61         79.71         1.95 o                         
   4   3   9         27.46         29.98         1.56 o                         
   5   3   9         93.66         98.78         2.35 o                         
  -5   4   9          5.00          4.04         1.11 o                         
  -4   4   9        141.34        144.21         2.91 o                         
  -3   4   9        626.98        606.27         6.78 o                         
  -2   4   9        126.16        135.34         2.10 o                         
  -1   4   9        232.07        235.08         2.48 o                         
   0   4   9         29.23         32.78         1.60 o                         
   1   4   9        233.97        232.34         2.59 o                         
   2   4   9        124.51        133.21         2.03 o                         
   3   4   9        625.15        596.18         6.42 o                         
   4   4   9        141.06        143.58         2.60 o                         
   5   4   9          5.02          3.63         0.59 o                         
  -5   5   9         50.80         45.53         2.04 o                         
  -4   5   9         84.50         80.11         2.04 o                         
  -3   5   9         83.17         83.95         1.70 o                         
  -2   5   9         15.74         19.15         0.95 o                         
  -1   5   9         99.58         94.92         1.71 o                         
   0   5   9        665.16        700.93         7.02 o                         
   1   5   9         99.00         93.12         1.84 o                         
   2   5   9         15.32         17.69         0.92 o                         
   3   5   9         84.55         82.93         1.84 o                         
   4   5   9         85.98         84.12         2.03 o                         
   5   5   9         50.98         45.36         1.31 o                         
  -4   6   9         10.99         13.17         1.32 o                         
  -3   6   9        182.30        172.07         3.00 o                         
  -2   6   9        176.88        175.83         3.06 o                         
  -1   6   9         33.56         29.74         1.30 o                         
   0   6   9         31.87         27.01         1.29 o                         
   1   6   9         33.18         30.08         1.17 o                         
   2   6   9        177.21        179.71         2.97 o                         
   3   6   9        181.16        172.79         3.86 o                         
   4   6   9         10.61         11.96         0.79 o                         
  -4   7   9         15.68         13.17         0.99 o                         
  -3   7   9          5.78          5.56         0.84 o                         
  -2   7   9         15.09         13.06         1.16 o                         
  -1   7   9        383.51        363.89         5.71 o                         
   0   7   9        448.81        441.91         4.88 o                         
   1   7   9        382.75        359.58         4.87 o                         
   2   7   9         15.15         12.17         0.87 o                         
   3   7   9          6.04          4.88         0.66 o                         
   4   7   9         16.39         11.93         0.79 o                         
  -3   8   9         11.57         13.96         1.12 o                         
  -2   8   9        327.55        319.71         5.52 o                         
  -1   8   9        254.27        262.32         3.83 o                         
   0   8   9         43.74         38.79         1.73 o                         
   1   8   9        253.09        252.33         5.22 o                         
   2   8   9        328.44        311.93         4.53 o                         
   3   8   9         12.13         13.49         0.80 o                         
  -2   9   9          1.30          1.51         0.58 o                         
  -1   9   9         99.96        104.88         2.43 o                         
   0   9   9         13.99         12.85         1.21 o                         
   1   9   9        101.77        101.75         2.67 o                         
   2   9   9          1.37          1.58         0.78 o                         
  -1  10   9         29.68         28.84         1.58 o                         
   0  10   9         14.40          9.78         0.69 o                         
   1  10   9         29.14         26.74         1.58 o                         
   0   0  10       3584.86       3391.27        37.32 o                         
   1   0  10         61.58         72.59         1.60 o                         
   2   0  10       1411.71       1364.01        12.99 o                         
   3   0  10         37.27         39.56         1.39 o                         
   4   0  10          9.96          6.44         0.83 o                         
   5   0  10         12.45         10.10         0.98 o                         
  -5   1  10         72.67         63.51         1.99 o                         
  -4   1  10        427.59        427.16         8.34 o                         
  -3   1  10         31.83         32.40         1.09 o                         
  -2   1  10         59.11         64.45         2.26 o                         
  -1   1  10       1050.16       1032.71         9.23 o                         
   0   1  10       2381.27       2289.12        17.31 o                         
   1   1  10       1047.40       1012.61        10.10 o                         
   2   1  10         59.14         64.92         2.27 o                         
   3   1  10         31.06         30.66         1.17 o                         
   4   1  10        423.19        414.05         6.26 o                         
   5   1  10         73.32         63.20         1.98 o                         
  -5   2  10         92.40         84.24         2.46 o                         
  -4   2  10         59.95         56.27         1.86 o                         
  -3   2  10         91.13         84.27         1.79 o                         
  -2   2  10        793.67        770.71         9.11 o                         
  -1   2  10        481.55        480.93         6.73 o                         
   0   2  10        190.87        177.78         2.49 o                         
   1   2  10        481.63        487.29         5.51 o                         
   2   2  10        790.14        770.11         7.47 o                         
   3   2  10         92.43         91.43         2.18 o                         
   4   2  10         59.52         54.90         1.72 o                         
   5   2  10         94.30         90.18         2.10 o                         
  -5   3  10        353.47        354.62         7.92 o                         
  -4   3  10         78.23         77.75         2.36 o                         
  -3   3  10         74.27         75.83         2.02 o                         
  -2   3  10         49.73         53.92         1.38 o                         
  -1   3  10         60.94         59.24         2.31 o                         
   0   3  10        896.64        907.72        10.16 o                         
   1   3  10         62.55         56.92         2.09 o                         
   2   3  10         49.59         53.26         1.18 o                         
   3   3  10         73.67         77.94         2.12 o                         
   4   3  10         79.84         78.42         2.19 o                         
   5   3  10        355.38        342.74         5.35 o                         
  -5   4  10         11.02         11.13         1.20 o                         
  -4   4  10         37.31         33.05         1.69 o                         
  -3   4  10        217.03        229.21         3.55 o                         
  -2   4  10        284.52        300.30         3.50 o                         
  -1   4  10         79.22         83.66         1.25 o                         
   0   4  10          1.06          1.75         0.38 o                         
   1   4  10         79.06         87.05         1.57 o                         
   2   4  10        283.52        299.80         3.39 o                         
   3   4  10        219.12        231.60         3.71 o                         
   4   4  10         37.77         31.90         1.25 o                         
   5   4  10         11.14         11.36         0.79 o                         
  -5   5  10         18.95         15.61         1.19 o                         
  -4   5  10         28.90         22.18         1.12 o                         
  -3   5  10         37.30         41.65         1.36 o                         
  -2   5  10        888.66        867.00         7.77 o                         
  -1   5  10         42.32         41.27         1.09 o                         
   0   5  10        246.10        254.08         3.12 o                         
   1   5  10         42.69         41.94         1.51 o                         
   2   5  10        888.57        866.91         7.89 o                         
   3   5  10         38.06         42.52         1.54 o                         
   4   5  10         28.56         22.58         1.04 o                         
   5   5  10         19.06         14.02         1.26 o                         
  -4   6  10          8.87          8.48         0.84 o                         
  -3   6  10         32.61         34.41         1.42 o                         
  -2   6  10        358.30        339.29         4.96 o                         
  -1   6  10        477.35        477.38         6.10 o                         
   0   6  10         12.01         10.71         0.77 o                         
   1   6  10        475.25        475.35         5.77 o                         
   2   6  10        356.70        339.64         4.41 o                         
   3   6  10         32.33         33.18         1.35 o                         
   4   6  10          9.20          6.84         0.70 o                         
  -4   7  10         19.53         15.89         1.03 o                         
  -3   7  10        159.65        157.09         3.15 o                         
  -2   7  10         49.35         53.18         1.90 o                         
  -1   7  10         33.01         34.64         1.61 o                         
   0   7  10        302.67        298.93         3.59 o                         
   1   7  10         32.82         35.97         1.42 o                         
   2   7  10         49.15         52.37         1.66 o                         
   3   7  10        160.78        152.44         3.10 o                         
   4   7  10         19.19         15.54         0.85 o                         
  -3   8  10         88.90         87.83         2.57 o                         
  -2   8  10        153.75        162.83         3.19 o                         
  -1   8  10         23.67         24.93         1.13 o                         
   0   8  10        553.97        570.41         7.13 o                         
   1   8  10         23.09         23.35         1.57 o                         
   2   8  10        150.94        158.06         3.24 o                         
   3   8  10         89.08         86.17         2.01 o                         
  -2   9  10         24.31         26.23         1.18 o                         
  -1   9  10          0.90          0.07         0.50 o                         
   0   9  10        169.45        174.33         3.32 o                         
   1   9  10          0.96          0.08         0.57 o                         
   2   9  10         25.43         26.32         1.41 o                         
   0  10  10          2.25          1.58         0.36 o                         
   1   0  11        128.88        118.35         2.30 o                         
   2   0  11       2175.68       2128.22        23.93 o                         
   3   0  11        215.68        223.03         3.12 o                         
   4   0  11          4.86          4.65         0.84 o                         
   5   0  11          2.70          3.62         0.74 o                         
  -5   1  11         12.03         11.71         0.97 o                         
  -4   1  11         31.80         30.38         1.58 o                         
  -3   1  11        112.76        106.24         2.26 o                         
  -2   1  11        434.33        436.88         4.21 o                         
  -1   1  11       1094.97       1061.69        10.24 o                         
   0   1  11        608.74        602.06         6.30 o                         
   1   1  11       1097.05       1077.11         9.40 o                         
   2   1  11        432.50        432.98         4.29 o                         
   3   1  11        113.72        106.48         1.95 o                         
   4   1  11         32.74         27.56         1.50 o                         
   5   1  11         11.99         11.60         0.96 o                         
  -5   2  11         93.76         91.42         2.52 o                         
  -4   2  11        174.97        189.60         3.51 o                         
  -3   2  11         92.04         78.04         1.75 o                         
  -2   2  11        211.92        203.93         2.71 o                         
  -1   2  11        221.49        209.97         3.51 o                         
   0   2  11         77.08         69.98         1.82 o                         
   1   2  11        221.28        211.97         4.78 o                         
   2   2  11        209.15        201.44         2.78 o                         
   3   2  11         92.00         79.42         1.79 o                         
   4   2  11        174.12        182.40         3.21 o                         
   5   2  11         93.81         93.06         2.10 o                         
  -5   3  11         12.53         13.06         1.16 o                         
  -4   3  11        390.26        396.90         6.07 o                         
  -3   3  11         75.78         74.53         1.88 o                         
  -2   3  11         70.04         71.79         1.65 o                         
  -1   3  11        128.43        125.21         3.51 o                         
   0   3  11         43.24         48.34         1.98 o                         
   1   3  11        128.63        122.23         3.44 o                         
   2   3  11         68.53         70.22         1.33 o                         
   3   3  11         76.84         73.22         1.93 o                         
   4   3  11        388.11        381.21         5.48 o                         
   5   3  11         12.72         12.60         0.85 o                         
  -5   4  11         30.87         27.66         1.92 o                         
  -4   4  11        116.76        117.83         2.83 o                         
  -3   4  11        623.92        600.30         6.79 o                         
  -2   4  11        141.52        142.91         2.38 o                         
  -1   4  11         90.72         79.83         1.31 o                         
   0   4  11         97.91         99.44         1.59 o                         
   1   4  11         89.82         78.58         1.53 o                         
   2   4  11        141.49        139.12         2.03 o                         
   3   4  11        622.81        587.84         6.89 o                         
   4   4  11        115.25        109.87         2.24 o                         
   5   4  11         31.51         25.36         1.06 o                         
  -4   5  11        164.06        165.29         2.97 o                         
  -3   5  11         53.34         52.38         1.63 o                         
  -2   5  11        190.67        179.67         2.83 o                         
  -1   5  11        151.31        160.96         2.17 o                         
   0   5  11        180.86        168.03         2.20 o                         
   1   5  11        149.93        158.70         2.57 o                         
   2   5  11        191.85        177.35         2.75 o                         
   3   5  11         53.99         53.23         1.71 o                         
   4   5  11        165.28        160.70         2.70 o                         
  -4   6  11         23.15         21.33         1.05 o                         
  -3   6  11         41.88         45.50         1.55 o                         
  -2   6  11        181.03        185.03         3.23 o                         
  -1   6  11        111.13        115.83         2.38 o                         
   0   6  11        167.94        170.97         2.63 o                         
   1   6  11        110.53        111.82         2.40 o                         
   2   6  11        182.00        184.75         2.86 o                         
   3   6  11         42.15         43.59         1.49 o                         
   4   6  11         23.39         22.67         1.05 o                         
  -4   7  11         72.35         64.44         2.32 o                         
  -3   7  11          0.96          0.67         0.56 o                         
  -2   7  11         41.17         47.32         1.62 o                         
  -1   7  11         55.47         50.37         1.92 o                         
   0   7  11       1240.53       1220.84         9.94 o                         
   1   7  11         55.28         51.95         1.68 o                         
   2   7  11         42.21         47.04         1.71 o                         
   3   7  11          0.86          0.96         0.49 o                         
   4   7  11         72.16         63.55         1.58 o                         
  -3   8  11        112.69        120.92         3.01 o                         
  -2   8  11         46.28         45.97         1.65 o                         
  -1   8  11        168.09        157.23         2.79 o                         
   0   8  11        145.26        148.82         2.78 o                         
   1   8  11        166.26        159.61         3.07 o                         
   2   8  11         45.48         47.11         1.92 o                         
   3   8  11        114.94        118.59         2.61 o                         
  -2   9  11         58.85         56.78         2.54 o                         
  -1   9  11         32.03         29.54         1.40 o                         
   0   9  11          0.48          0.66         0.55 o                         
   1   9  11         31.60         27.44         1.37 o                         
   2   9  11         59.42         55.85         2.33 o                         
   0   0  12         77.68         81.85         3.28 o                         
   1   0  12        127.49        117.89         2.86 o                         
   2   0  12         15.19         16.67         0.75 o                         
   3   0  12        112.34        117.29         2.17 o                         
   4   0  12          0.73          0.40         0.84 o                         
   5   0  12         15.95         14.35         1.05 o                         
  -5   1  12         42.59         41.93         1.55 o                         
  -4   1  12        218.90        206.51         3.41 o                         
  -3   1  12        158.88        139.11         2.39 o                         
  -2   1  12         29.55         26.41         0.92 o                         
  -1   1  12       1551.20       1463.66        13.63 o                         
   0   1  12        520.87        495.40         6.05 o                         
   1   1  12       1555.92       1443.01        12.59 o                         
   2   1  12         29.83         26.97         0.83 o                         
   3   1  12        157.63        139.22         2.17 o                         
   4   1  12        217.95        209.02         4.07 o                         
   5   1  12         42.35         41.60         2.18 o                         
  -5   2  12        105.79        108.87         2.70 o                         
  -4   2  12          2.97          2.36         0.72 o                         
  -3   2  12         47.22         46.85         1.38 o                         
  -2   2  12         19.58         19.99         0.78 o                         
  -1   2  12        675.78        655.16         8.83 o                         
   0   2  12       1083.70       1066.24        11.13 o                         
   1   2  12        677.89        661.38         8.36 o                         
   2   2  12         19.20         19.97         0.80 o                         
   3   2  12         47.06         46.84         1.41 o                         
   4   2  12          3.04          2.80         0.62 o                         
   5   2  12        106.89        102.44         2.31 o                         
  -5   3  12         12.06         12.72         1.10 o                         
  -4   3  12         23.79         27.14         1.47 o                         
  -3   3  12        170.90        173.06         3.25 o                         
  -2   3  12         24.80         20.99         0.89 o                         
  -1   3  12        533.80        536.92         4.75 o                         
   0   3  12        232.07        218.30         4.82 o                         
   1   3  12        530.71        531.91         4.99 o                         
   2   3  12         25.70         20.36         0.77 o                         
   3   3  12        171.22        167.74         2.84 o                         
   4   3  12         23.43         26.04         1.35 o                         
   5   3  12         11.97         11.48         0.75 o                         
  -5   4  12          3.67          5.06         0.70 o                         
  -4   4  12          0.33          0.61         0.66 o                         
  -3   4  12        170.65        173.12         3.04 o                         
  -2   4  12          6.23          6.86         0.64 o                         
  -1   4  12         31.88         30.33         0.83 o                         
   0   4  12          8.05          5.63         0.48 o                         
   1   4  12         32.63         31.28         0.95 o                         
   2   4  12          6.55          6.77         0.62 o                         
   3   4  12        171.33        169.53         2.74 o                         
   4   4  12          0.24          0.79         0.56 o                         
   5   4  12          3.73          4.71         0.63 o                         
  -4   5  12          1.74          2.14         0.63 o                         
  -3   5  12         85.69         90.83         2.13 o                         
  -2   5  12        388.18        376.19         4.28 o                         
  -1   5  12        647.22        631.70         5.89 o                         
   0   5  12        196.86        193.84         2.34 o                         
   1   5  12        645.74        618.69         6.38 o                         
   2   5  12        391.69        377.63         5.06 o                         
   3   5  12         85.63         93.83         1.97 o                         
   4   5  12          1.84          2.11         0.50 o                         
  -4   6  12         37.29         38.98         1.20 o                         
  -3   6  12         12.83         12.03         0.93 o                         
  -2   6  12         48.18         50.63         1.72 o                         
  -1   6  12        105.23        100.00         1.95 o                         
   0   6  12        108.24        110.39         1.87 o                         
   1   6  12        104.92        100.18         2.12 o                         
   2   6  12         49.25         49.46         1.68 o                         
   3   6  12         12.57          9.97         0.91 o                         
   4   6  12         37.42         38.69         1.18 o                         
  -3   7  12         98.99        103.38         2.39 o                         
  -2   7  12         42.14         42.27         1.53 o                         
  -1   7  12         78.14         83.98         2.61 o                         
   0   7  12        140.54        137.40         2.28 o                         
   1   7  12         78.58         84.21         2.11 o                         
   2   7  12         41.05         42.03         1.78 o                         
   3   7  12         97.03         99.10         2.19 o                         
  -3   8  12         43.44         45.90         2.08 o                         
  -2   8  12         52.61         52.13         1.50 o                         
  -1   8  12        244.52        232.18         3.47 o                         
   0   8  12         86.64         86.32         2.05 o                         
   1   8  12        243.02        230.87         3.50 o                         
   2   8  12         53.14         51.86         1.97 o                         
   3   8  12         42.11         36.42         1.19 o                         
  -2   9  12         78.62         70.41         2.77 o                         
  -1   9  12         15.99         18.25         0.89 o                         
   0   9  12         33.43         34.14         1.24 o                         
   1   9  12         15.96         17.55         0.99 o                         
   2   9  12         79.21         74.51         2.21 o                         
   1   0  13          5.77          3.20         0.71 o                         
   2   0  13       1595.29       1589.59        14.03 o                         
   3   0  13          0.04          1.32         0.50 o                         
   4   0  13         29.31         35.72         2.80 o                         
   5   0  13          0.13         -0.16         0.58 o                         
  -5   1  13         17.79         15.59         1.15 o                         
  -4   1  13         87.02         88.47         2.13 o                         
  -3   1  13         41.13         42.42         1.42 o                         
  -2   1  13        222.45        229.00         3.50 o                         
  -1   1  13        878.28        817.97        10.30 o                         
   0   1  13         12.08         11.22         0.92 o                         
   1   1  13        881.97        822.69         9.68 o                         
   2   1  13        222.44        229.51         2.71 o                         
   3   1  13         41.51         42.22         1.21 o                         
   4   1  13         88.26         88.88         2.53 o                         
   5   1  13         17.40         15.81         1.02 o                         
  -5   2  13         30.57         31.86         1.26 o                         
  -4   2  13          1.45          0.48         0.60 o                         
  -3   2  13        186.08        194.29         2.81 o                         
  -2   2  13        253.79        248.45         2.73 o                         
  -1   2  13        239.43        224.80         3.38 o                         
   0   2  13       1942.69       1845.48        17.56 o                         
   1   2  13        238.47        235.02         4.58 o                         
   2   2  13        255.14        250.53         3.28 o                         
   3   2  13        188.31        193.06         3.08 o                         
   4   2  13          1.47          0.76         0.59 o                         
   5   2  13         30.01         27.62         1.11 o                         
  -5   3  13          3.67          4.52         0.91 o                         
  -4   3  13        151.01        161.79         3.80 o                         
  -3   3  13        220.02        214.74         3.71 o                         
  -2   3  13        134.88        142.23         2.36 o                         
  -1   3  13         47.12         50.85         1.08 o                         
   0   3  13         70.91         82.44         1.33 o                         
   1   3  13         47.50         53.29         1.38 o                         
   2   3  13        134.68        137.73         2.74 o                         
   3   3  13        217.92        207.15         3.26 o                         
   4   3  13        152.43        157.79         3.16 o                         
   5   3  13          3.97          4.42         0.66 o                         
  -5   4  13         44.76         38.53         2.68 o                         
  -4   4  13        302.65        295.46         4.78 o                         
  -3   4  13         58.28         62.08         1.91 o                         
  -2   4  13        291.00        276.37         3.44 o                         
  -1   4  13         38.22         38.60         0.96 o                         
   0   4  13         53.74         54.46         1.28 o                         
   1   4  13         37.47         36.18         1.16 o                         
   2   4  13        289.54        274.85         3.99 o                         
   3   4  13         57.38         61.17         1.61 o                         
   4   4  13        303.57        281.68         3.77 o                         
   5   4  13         46.12         41.82         1.65 o                         
  -4   5  13          1.33          1.45         0.57 o                         
  -3   5  13        426.20        446.45         5.52 o                         
  -2   5  13         41.34         44.50         1.39 o                         
  -1   5  13         66.34         71.47         1.44 o                         
   0   5  13          1.80          2.33         0.45 o                         
   1   5  13         66.85         73.58         1.65 o                         
   2   5  13         41.11         40.37         1.40 o                         
   3   5  13        425.39        441.81         4.93 o                         
   4   5  13          1.32          0.77         0.48 o                         
  -4   6  13          3.33          3.50         0.52 o                         
  -3   6  13         50.49         45.29         1.43 o                         
  -2   6  13         51.68         60.24         1.60 o                         
  -1   6  13         57.30         56.74         1.48 o                         
   0   6  13        166.06        152.35         2.38 o                         
   1   6  13         57.24         58.85         1.63 o                         
   2   6  13         52.81         59.45         2.22 o                         
   3   6  13         50.42         44.35         1.38 o                         
   4   6  13          3.55          3.63         0.47 o                         
  -3   7  13         55.67         53.38         2.05 o                         
  -2   7  13         30.58         30.85         1.31 o                         
  -1   7  13         99.45         93.84         2.18 o                         
   0   7  13        573.38        564.16         5.81 o                         
   1   7  13        100.10         94.53         2.08 o                         
   2   7  13         30.98         31.32         1.57 o                         
   3   7  13         55.53         50.57         1.51 o                         
  -3   8  13         69.42         58.77         2.25 o                         
  -2   8  13         69.97         73.24         2.14 o                         
  -1   8  13          8.78         10.18         0.85 o                         
   0   8  13          1.74         -0.06         0.54 o                         
   1   8  13          8.76          8.65         0.76 o                         
   2   8  13         69.99         78.99         2.37 o                         
   3   8  13         69.42         51.71         2.15 o                         
  -2   9  13         23.51         24.54         2.04 o                         
  -1   9  13         16.33         16.79         0.91 o                         
   0   9  13         30.56         30.13         1.14 o                         
   1   9  13         16.20         15.20         0.90 o                         
   2   9  13         24.64         22.93         1.45 o                         
   0   0  14         44.84         26.56         2.54 o                         
   1   0  14         37.07         36.73         1.93 o                         
   2   0  14       1702.69       1757.31        15.45 o                         
   3   0  14         62.42         47.92         1.43 o                         
   4   0  14         22.13         21.73         1.37 o                         
   5   0  14         37.83         35.19         1.40 o                         
  -5   1  14         64.77         61.43         1.78 o                         
  -4   1  14         57.47         56.96         1.86 o                         
  -3   1  14        289.16        280.11         4.02 o                         
  -2   1  14         45.53         48.07         1.51 o                         
  -1   1  14          4.79          5.91         0.59 o                         
   0   1  14        249.46        232.71         4.18 o                         
   1   1  14          4.90          6.34         0.48 o                         
   2   1  14         45.59         49.60         1.19 o                         
   3   1  14        287.76        274.78         4.47 o                         
   4   1  14         57.18         53.46         1.98 o                         
   5   1  14         65.65         63.48         1.82 o                         
  -5   2  14          0.93          0.98         0.51 o                         
  -4   2  14          0.20          0.29         0.58 o                         
  -3   2  14         81.23         76.38         1.60 o                         
  -2   2  14         10.90         12.22         0.59 o                         
  -1   2  14        277.61        259.77         2.70 o                         
   0   2  14        316.22        303.12         3.35 o                         
   1   2  14        279.09        264.26         2.77 o                         
   2   2  14         11.40         11.17         0.73 o                         
   3   2  14         81.53         75.08         1.72 o                         
   4   2  14          0.24          0.68         0.67 o                         
   5   2  14          0.87         -0.02         0.47 o                         
  -5   3  14         53.55         55.27         4.56 o                         
  -4   3  14         96.72        101.03         2.89 o                         
  -3   3  14         77.19         77.62         2.11 o                         
  -2   3  14        116.68        110.70         1.96 o                         
  -1   3  14         61.39         61.95         1.23 o                         
   0   3  14          7.46          8.83         0.52 o                         
   1   3  14         59.73         59.01         1.27 o                         
   2   3  14        117.10        113.02         2.17 o                         
   3   3  14         77.93         76.33         1.90 o                         
   4   3  14         95.07         99.69         2.67 o                         
   5   3  14         53.86         49.71         2.13 o                         
  -4   4  14         37.19         37.65         1.75 o                         
  -3   4  14        137.46        128.37         2.57 o                         
  -2   4  14         69.06         68.19         1.58 o                         
  -1   4  14        196.05        186.50         2.29 o                         
   0   4  14        196.63        199.22         2.90 o                         
   1   4  14        193.90        181.92         2.38 o                         
   2   4  14         67.67         63.30         1.94 o                         
   3   4  14        135.03        124.72         2.32 o                         
   4   4  14         36.23         33.48         1.20 o                         
   5   4  14         19.20         15.55         1.75 o                         
  -4   5  14         34.08         36.22         1.38 o                         
  -3   5  14        273.54        258.41         3.82 o                         
  -2   5  14         19.50         24.61         1.11 o                         
  -1   5  14        166.31        161.66         2.09 o                         
   0   5  14         40.36         40.39         1.23 o                         
   1   5  14        170.48        167.95         2.49 o                         
   2   5  14         20.33         23.71         1.22 o                         
   3   5  14        273.91        254.75         3.43 o                         
   4   5  14         34.32         36.37         1.22 o                         
  -4   6  14         13.62         13.08         0.76 o                         
  -3   6  14        108.64        117.30         2.28 o                         
  -2   6  14        203.96        208.65         2.96 o                         
  -1   6  14        153.87        143.47         2.17 o                         
   0   6  14        791.64        791.72         6.71 o                         
   1   6  14        152.86        143.33         2.33 o                         
   2   6  14        201.55        200.85         4.11 o                         
   3   6  14        108.99        113.49         2.34 o                         
   4   6  14         13.78         12.38         0.71 o                         
  -3   7  14         24.81         22.34         1.41 o                         
  -2   7  14         28.65         31.06         1.80 o                         
  -1   7  14          2.24          2.04         0.59 o                         
   0   7  14        198.72        208.17         2.88 o                         
   1   7  14          2.46          2.49         0.62 o                         
   2   7  14         29.11         29.64         1.50 o                         
   3   7  14         25.51         21.84         1.11 o                         
  -2   8  14          5.78          4.87         1.04 o                         
  -1   8  14        115.89        116.87         2.25 o                         
   0   8  14         31.02         33.88         1.18 o                         
   1   8  14        117.19        113.80         2.38 o                         
   2   8  14          5.50          4.51         0.74 o                         
  -1   9  14         27.72         26.92         0.99 o                         
   0   9  14         77.63         74.23         1.55 o                         
   1   9  14         27.62         26.51         1.23 o                         
   1   0  15        316.30        331.41         3.20 o                         
   2   0  15       1224.42       1202.97        12.20 o                         
   3   0  15        235.86        249.72         3.82 o                         
   4   0  15          5.63          7.45         0.98 o                         
   5   0  15          0.97          0.13         0.42 o                         
  -5   1  15         94.93         89.90         2.21 o                         
  -4   1  15        207.67        205.87         4.19 o                         
  -3   1  15        535.27        595.65         7.32 o                         
  -2   1  15         82.07         79.99         1.74 o                         
  -1   1  15        303.23        298.62         2.99 o                         
   0   1  15          4.01          6.64         0.46 o                         
   1   1  15        303.70        300.91         2.79 o                         
   2   1  15         82.96         82.88         1.80 o                         
   3   1  15        537.31        582.83         5.64 o                         
   4   1  15        207.18        212.81         5.45 o                         
   5   1  15         95.21         89.85         1.90 o                         
  -5   2  15          3.74          4.70         0.72 o                         
  -4   2  15         54.21         52.91         1.51 o                         
  -3   2  15        224.49        222.17         3.10 o                         
  -2   2  15          0.00          0.67         0.37 o                         
  -1   2  15        738.80        727.58         5.83 o                         
   0   2  15        335.24        331.04         3.22 o                         
   1   2  15        739.62        738.62         5.70 o                         
   2   2  15          0.01          1.27         0.62 o                         
   3   2  15        224.86        217.69         3.84 o                         
   4   2  15         53.81         49.03         1.60 o                         
   5   2  15          3.83          3.69         0.62 o                         
  -5   3  15         42.90         41.56         1.94 o                         
  -4   3  15         64.70         63.08         2.30 o                         
  -3   3  15         52.37         50.36         1.71 o                         
  -2   3  15         43.69         43.07         1.24 o                         
  -1   3  15        108.02        105.95         1.69 o                         
   0   3  15        104.11        103.80         1.70 o                         
   1   3  15        108.21        107.94         1.72 o                         
   2   3  15         43.79         42.37         1.46 o                         
   3   3  15         52.63         47.11         1.73 o                         
   4   3  15         64.72         61.72         2.07 o                         
   5   3  15         43.39         41.18         2.31 o                         
  -4   4  15         89.81         88.85         2.65 o                         
  -3   4  15        436.18        421.69         5.30 o                         
  -2   4  15        137.29        131.60         2.41 o                         
  -1   4  15         28.00         35.35         0.99 o                         
   0   4  15         10.28         11.27         0.67 o                         
   1   4  15         26.82         33.19         1.02 o                         
   2   4  15        137.96        133.53         2.67 o                         
   3   4  15        436.02        406.04         4.47 o                         
   4   4  15         90.98         92.29         2.29 o                         
  -4   5  15         79.84         86.72         2.07 o                         
  -3   5  15        107.09        105.26         2.44 o                         
  -2   5  15        100.96         97.64         1.96 o                         
  -1   5  15         28.73         28.09         0.92 o                         
   0   5  15        149.71        142.33         2.37 o                         
   1   5  15         28.20         26.94         1.02 o                         
   2   5  15        100.70         93.13         2.27 o                         
   3   5  15        107.95        109.56         1.98 o                         
   4   5  15         79.39         83.04         1.91 o                         
  -4   6  15          0.99          0.53         0.36 o                         
  -3   6  15         59.75         60.49         1.57 o                         
  -2   6  15        139.02        138.13         2.47 o                         
  -1   6  15        160.42        154.53         2.28 o                         
   0   6  15         11.27          8.74         0.71 o                         
   1   6  15        161.59        150.58         2.40 o                         
   2   6  15        137.83        136.82         3.84 o                         
   3   6  15         60.47         58.48         2.25 o                         
   4   6  15          1.04          0.86         0.34 o                         
  -3   7  15          6.40          5.60         0.79 o                         
  -2   7  15          3.52          2.71         0.65 o                         
  -1   7  15        250.82        247.79         3.31 o                         
   0   7  15         10.23          8.91         0.72 o                         
   1   7  15        250.55        242.25         3.26 o                         
   2   7  15          3.51          3.03         0.78 o                         
   3   7  15          5.96          5.14         0.63 o                         
  -2   8  15        195.45        198.16         5.89 o                         
  -1   8  15         69.17         74.54         1.85 o                         
   0   8  15         34.31         35.93         1.28 o                         
   1   8  15         69.80         68.31         1.56 o                         
   2   8  15        193.28        191.45         3.68 o                         
  -1   9  15          1.37          1.01         0.35 o                         
   0   9  15         30.51         31.19         0.92 o                         
   1   9  15          1.17          0.92         0.46 o                         
   0   0  16         90.83         94.15         1.84 o                         
   1   0  16          5.69          9.58         0.57 o                         
   2   0  16        121.06        117.96         2.39 o                         
   3   0  16        350.47        366.25         4.63 o                         
   4   0  16        156.13        129.38         3.06 o                         
   5   0  16          2.48          1.12         0.46 o                         
  -5   1  16          7.07          8.62         0.77 o                         
  -4   1  16         14.62         12.84         0.94 o                         
  -3   1  16        333.01        321.00         4.90 o                         
  -2   1  16         69.20         72.77         1.71 o                         
  -1   1  16         43.22         44.69         1.04 o                         
   0   1  16         88.42         90.56         1.47 o                         
   1   1  16         43.69         45.43         0.98 o                         
   2   1  16         69.45         75.57         1.64 o                         
   3   1  16        332.33        320.78         3.62 o                         
   4   1  16         14.13         12.16         1.11 o                         
   5   1  16          7.35          6.75         0.72 o                         
  -5   2  16         36.66         30.10         1.44 o                         
  -4   2  16        154.56        151.33         2.86 o                         
  -3   2  16         20.98         20.80         0.97 o                         
  -2   2  16         97.96         95.90         1.85 o                         
  -1   2  16        154.09        158.29         2.18 o                         
   0   2  16        178.72        188.78         2.29 o                         
   1   2  16        152.42        160.59         2.04 o                         
   2   2  16         96.45         95.50         2.49 o                         
   3   2  16         20.18         18.96         0.92 o                         
   4   2  16        155.75        146.82         2.75 o                         
   5   2  16         38.07         28.51         1.94 o                         
  -4   3  16         52.05         49.21         1.70 o                         
  -3   3  16         24.27         23.02         1.12 o                         
  -2   3  16         23.97         20.51         0.92 o                         
  -1   3  16         48.44         47.44         1.15 o                         
   0   3  16         74.42         85.66         1.44 o                         
   1   3  16         48.43         46.36         1.14 o                         
   2   3  16         23.42         20.22         1.08 o                         
   3   3  16         23.24         20.02         0.93 o                         
   4   3  16         51.98         46.15         1.77 o                         
  -4   4  16          2.60          0.89         0.63 o                         
  -3   4  16         89.70         86.26         2.25 o                         
  -2   4  16        331.10        318.79         4.14 o                         
  -1   4  16         54.61         55.60         1.30 o                         
   0   4  16        109.32        114.51         1.86 o                         
   1   4  16         53.03         54.43         1.45 o                         
   2   4  16        332.28        313.81         4.66 o                         
   3   4  16         89.94         85.36         1.78 o                         
   4   4  16          2.61          1.79         0.54 o                         
  -4   5  16         12.92         11.37         0.78 o                         
  -3   5  16         54.49         55.95         1.74 o                         
  -2   5  16         93.96         92.34         1.91 o                         
  -1   5  16        335.16        349.05         3.75 o                         
   0   5  16        242.27        215.50         3.26 o                         
   1   5  16        333.51        345.04         3.95 o                         
   2   5  16         94.87         93.20         2.28 o                         
   3   5  16         53.95         49.40         1.61 o                         
   4   5  16         13.59         11.59         0.82 o                         
  -3   6  16         28.47         29.95         1.18 o                         
  -2   6  16         98.86         97.18         2.14 o                         
  -1   6  16        212.38        221.03         3.00 o                         
   0   6  16         24.95         26.85         1.11 o                         
   1   6  16        213.30        218.39         2.83 o                         
   2   6  16         98.18         91.47         2.16 o                         
   3   6  16         27.59         27.19         1.22 o                         
  -3   7  16          3.57          3.89         0.68 o                         
  -2   7  16          0.95          0.65         0.55 o                         
  -1   7  16         85.25         87.72         1.89 o                         
   0   7  16         19.92         22.71         1.08 o                         
   1   7  16         85.06         82.85         1.76 o                         
   2   7  16          1.05          0.68         0.63 o                         
   3   7  16          3.46          3.13         0.59 o                         
  -2   8  16         47.01         43.02         2.11 o                         
  -1   8  16        208.81        223.73         3.14 o                         
   0   8  16        225.26        225.12         3.87 o                         
   1   8  16        209.27        219.18         2.76 o                         
   2   8  16         46.53         47.32         1.63 o                         
   0   9  16         41.03         39.27         0.96 o                         
   1   0  17       1537.42       1570.96        11.20 o                         
   2   0  17         10.35         11.77         0.76 o                         
   3   0  17         53.59         60.23         1.71 o                         
   4   0  17          5.49          7.39         0.73 o                         
   5   0  17          4.51          4.19         0.49 o                         
  -5   1  17         10.26          8.59         0.65 o                         
  -4   1  17         42.48         43.02         1.80 o                         
  -3   1  17        647.99        633.03         7.48 o                         
  -2   1  17        472.94        497.74         5.51 o                         
  -1   1  17        911.04        872.08         7.22 o                         
   0   1  17        107.32        114.15         2.24 o                         
   1   1  17        908.64        875.79         6.38 o                         
   2   1  17        476.40        502.31         5.24 o                         
   3   1  17        645.77        637.35         5.53 o                         
   4   1  17         41.43         44.13         1.49 o                         
   5   1  17          9.61          8.82         0.64 o                         
  -5   2  17          4.46          2.85         0.69 o                         
  -4   2  17         66.48         66.13         1.74 o                         
  -3   2  17         70.91         75.52         1.81 o                         
  -2   2  17        192.47        175.48         2.81 o                         
  -1   2  17        567.95        575.31         5.58 o                         
   0   2  17        298.56        302.98         3.36 o                         
   1   2  17        566.56        571.28         4.84 o                         
   2   2  17        193.15        182.59         3.39 o                         
   3   2  17         71.71         76.08         1.79 o                         
   4   2  17         67.33         63.70         1.99 o                         
   5   2  17          4.51          2.62         0.54 o                         
  -4   3  17         62.70         64.95         1.88 o                         
  -3   3  17        140.05        127.96         2.53 o                         
  -2   3  17         43.55         45.67         1.42 o                         
  -1   3  17         82.37         83.30         1.49 o                         
   0   3  17          0.03          0.02         0.36 o                         
   1   3  17         82.86         83.48         1.51 o                         
   2   3  17         44.37         47.46         1.60 o                         
   3   3  17        140.00        130.71         2.49 o                         
   4   3  17         63.19         63.98         2.66 o                         
  -4   4  17        126.23        131.32         2.95 o                         
  -3   4  17         51.05         51.76         1.72 o                         
  -2   4  17         25.45         32.77         1.35 o                         
  -1   4  17         52.29         59.27         1.38 o                         
   0   4  17         28.16         29.43         0.99 o                         
   1   4  17         53.83         58.21         1.37 o                         
   2   4  17         25.22         29.31         1.30 o                         
   3   4  17         49.83         46.98         1.49 o                         
   4   4  17        126.02        118.92         2.36 o                         
  -4   5  17          2.55          2.68         0.50 o                         
  -3   5  17         56.39         49.41         1.60 o                         
  -2   5  17         35.49         36.86         1.31 o                         
  -1   5  17        279.79        270.44         3.20 o                         
   0   5  17        112.92        112.91         2.44 o                         
   1   5  17        279.81        272.67         3.43 o                         
   2   5  17         35.58         34.98         1.43 o                         
   3   5  17         55.29         50.14         1.59 o                         
   4   5  17          2.38          2.84         0.46 o                         
  -3   6  17         16.03         14.72         0.94 o                         
  -2   6  17         85.30         91.07         2.04 o                         
  -1   6  17        286.25        290.15         3.69 o                         
   0   6  17        498.16        491.30         5.96 o                         
   1   6  17        284.80        278.71         3.13 o                         
   2   6  17         85.08         90.88         3.27 o                         
   3   6  17         15.76         15.03         0.91 o                         
  -3   7  17         47.83         43.77         1.28 o                         
  -2   7  17         15.61         13.74         0.93 o                         
  -1   7  17         20.59         17.93         0.87 o                         
   0   7  17         65.45         69.20         1.82 o                         
   1   7  17         20.81         20.53         0.88 o                         
   2   7  17         15.54         14.07         0.89 o                         
   3   7  17         48.39         45.13         1.66 o                         
  -2   8  17         33.03         34.29         1.79 o                         
  -1   8  17         87.43         86.14         1.73 o                         
   0   8  17         19.64         20.37         1.02 o                         
   1   8  17         85.82         80.99         1.91 o                         
   2   8  17         34.04         36.96         1.85 o                         
   0   0  18         45.28         43.12         1.34 o                         
   1   0  18          0.62          0.47         0.38 o                         
   2   0  18          3.20          3.27         0.58 o                         
   3   0  18          0.47          0.45         0.65 o                         
   4   0  18          1.62          2.40         0.61 o                         
   5   0  18          3.48          1.29         0.38 o                         
  -4   1  18          2.08          2.48         0.59 o                         
  -3   1  18         26.22         26.78         1.42 o                         
  -2   1  18        419.59        435.59         4.78 o                         
  -1   1  18         88.03         82.11         1.59 o                         
   0   1  18        243.72        249.06         2.84 o                         
   1   1  18         86.57         79.13         1.43 o                         
   2   1  18        421.11        430.55         4.29 o                         
   3   1  18         26.99         26.96         1.06 o                         
   4   1  18          2.13          1.74         0.60 o                         
  -4   2  18         16.06         15.35         0.97 o                         
  -3   2  18        137.27        142.24         4.65 o                         
  -2   2  18        540.97        536.54         5.01 o                         
  -1   2  18         36.50         37.49         1.12 o                         
   0   2  18        117.87        119.95         1.96 o                         
   1   2  18         36.53         36.60         1.02 o                         
   2   2  18        543.71        549.12         6.46 o                         
   3   2  18        135.17        139.24         2.78 o                         
   4   2  18         15.01         14.07         0.90 o                         
  -4   3  18         38.67         40.44         1.44 o                         
  -3   3  18        199.68        200.76         3.04 o                         
  -2   3  18          4.80          3.35         0.61 o                         
  -1   3  18        197.77        211.69         2.58 o                         
   0   3  18         14.95         12.97         0.71 o                         
   1   3  18        195.44        205.59         2.55 o                         
   2   3  18          4.59          4.24         0.79 o                         
   3   3  18        200.74        194.76         3.35 o                         
   4   3  18         39.05         35.10         1.32 o                         
  -4   4  18         68.71         70.03         2.00 o                         
  -3   4  18          6.82          7.80         0.81 o                         
  -2   4  18         93.32         83.09         2.45 o                         
  -1   4  18         47.93         51.86         1.39 o                         
   0   4  18        228.63        228.63         2.75 o                         
   1   4  18         48.75         52.55         1.40 o                         
   2   4  18         94.22         84.48         2.13 o                         
   3   4  18          6.61          6.56         0.70 o                         
   4   4  18         67.93         65.93         1.63 o                         
  -4   5  18         46.06         46.05         1.45 o                         
  -3   5  18         73.16         73.31         1.75 o                         
  -2   5  18        355.77        362.32         4.79 o                         
  -1   5  18        158.53        152.26         2.39 o                         
   0   5  18          0.02          0.32         0.62 o                         
   1   5  18        157.51        146.68         2.38 o                         
   2   5  18        352.62        355.27         5.22 o                         
   3   5  18         74.62         73.06         1.84 o                         
   4   5  18         46.86         42.82         1.45 o                         
  -3   6  18         16.38         15.07         0.84 o                         
  -2   6  18         65.98         67.04         1.70 o                         
  -1   6  18        155.33        160.33         2.42 o                         
   0   6  18         22.98         21.84         1.10 o                         
   1   6  18        155.90        162.09         2.33 o                         
   2   6  18         66.02         65.06         2.39 o                         
   3   6  18         16.86         15.16         0.86 o                         
  -2   7  18         28.66         31.56         1.14 o                         
  -1   7  18        141.79        142.62         2.10 o                         
   0   7  18        244.54        245.58         3.38 o                         
   1   7  18        143.78        138.23         2.21 o                         
   2   7  18         29.63         31.27         1.17 o                         
  -1   8  18         88.72         93.03         1.87 o                         
   0   8  18        212.61        209.25         3.61 o                         
   1   8  18         88.10         91.20         1.64 o                         
   1   0  19         73.56         79.71         1.48 o                         
   2   0  19         69.79         69.11         1.44 o                         
   3   0  19         20.64         17.69         1.29 o                         
   4   0  19         29.09         28.25         1.25 o                         
  -4   1  19          7.14          6.25         0.73 o                         
  -3   1  19        344.55        343.62         4.79 o                         
  -2   1  19       1188.39       1204.66        10.32 o                         
  -1   1  19         26.75         21.88         0.92 o                         
   0   1  19        632.06        634.62         5.53 o                         
   1   1  19         27.29         21.91         0.82 o                         
   2   1  19       1185.58       1207.77         9.85 o                         
   3   1  19        342.46        344.00         4.44 o                         
   4   1  19          7.33          5.03         0.59 o                         
  -4   2  19         73.97         69.24         1.96 o                         
  -3   2  19         63.31         60.46         1.91 o                         
  -2   2  19         58.70         63.39         1.44 o                         
  -1   2  19        297.67        301.43         3.34 o                         
   0   2  19        808.46        838.58         6.88 o                         
   1   2  19        296.03        300.79         3.53 o                         
   2   2  19         59.31         65.61         2.11 o                         
   3   2  19         63.69         64.42         1.72 o                         
   4   2  19         76.00         70.99         1.72 o                         
  -4   3  19         83.46         89.47         2.03 o                         
  -3   3  19          0.77          1.84         0.56 o                         
  -2   3  19        137.46        126.05         2.16 o                         
  -1   3  19         11.40          9.86         0.63 o                         
   0   3  19        187.10        181.55         2.48 o                         
   1   3  19         11.57          9.86         0.64 o                         
   2   3  19        136.66        127.23         2.67 o                         
   3   3  19          0.84          1.48         0.63 o                         
   4   3  19         83.31         84.94         3.65 o                         
  -4   4  19         43.38         41.14         1.43 o                         
  -3   4  19         13.59         14.43         0.91 o                         
  -2   4  19         12.92         15.98         1.11 o                         
  -1   4  19          3.63          3.75         0.63 o                         
   0   4  19          9.14         10.45         0.68 o                         
   1   4  19          3.50          4.08         0.59 o                         
   2   4  19         13.07         15.89         1.14 o                         
   3   4  19         13.42         14.21         0.88 o                         
   4   4  19         43.85         44.44         1.82 o                         
  -3   5  19          1.25          1.96         0.50 o                         
  -2   5  19        110.47        109.08         2.34 o                         
  -1   5  19        202.21        206.04         3.01 o                         
   0   5  19        176.49        164.65         2.67 o                         
   1   5  19        202.15        198.76         2.97 o                         
   2   5  19        110.77        105.52         3.22 o                         
   3   5  19          1.27          2.24         0.53 o                         
  -3   6  19         10.82         11.68         0.70 o                         
  -2   6  19         68.97         65.07         1.52 o                         
  -1   6  19         38.34         38.19         1.15 o                         
   0   6  19        290.71        299.02         3.96 o                         
   1   6  19         38.99         40.38         1.13 o                         
   2   6  19         68.89         65.58         1.68 o                         
   3   6  19         11.04         11.05         0.72 o                         
  -2   7  19         45.02         43.64         1.25 o                         
  -1   7  19          2.39          1.56         0.43 o                         
   0   7  19         17.76         16.31         0.81 o                         
   1   7  19          2.36          1.76         0.48 o                         
   2   7  19         44.67         42.50         1.42 o                         
  -1   8  19         91.31         88.67         2.57 o                         
   0   8  19         55.10         52.06         1.38 o                         
   1   8  19         91.91         89.31         1.71 o                         
   0   0  20        124.92        126.29         2.48 o                         
   1   0  20         22.63         20.00         0.87 o                         
   2   0  20        191.63        196.95         2.57 o                         
   3   0  20         20.81         21.98         1.04 o                         
   4   0  20         28.27         29.43         2.52 o                         
  -4   1  20          8.11          7.41         0.79 o                         
  -3   1  20         23.13         26.93         1.22 o                         
  -2   1  20         16.38         16.56         0.89 o                         
  -1   1  20        118.90        119.15         2.04 o                         
   0   1  20         85.11         77.97         1.55 o                         
   1   1  20        120.08        121.00         1.88 o                         
   2   1  20         17.06         17.83         0.91 o                         
   3   1  20         22.76         26.97         1.11 o                         
   4   1  20          8.37          6.05         0.57 o                         
  -4   2  20          2.77          1.93         0.78 o                         
  -3   2  20        143.37        145.39         2.94 o                         
  -2   2  20        163.93        172.30         2.58 o                         
  -1   2  20        362.60        358.75         3.82 o                         
   0   2  20          3.49          5.30         0.58 o                         
   1   2  20        365.32        361.65         4.04 o                         
   2   2  20        164.87        174.67         2.77 o                         
   3   2  20        143.31        146.29         5.06 o                         
   4   2  20          2.36          2.02         0.47 o                         
  -4   3  20         84.39         88.29         2.16 o                         
  -3   3  20         15.60         14.80         0.90 o                         
  -2   3  20        124.68        133.76         2.23 o                         
  -1   3  20        102.32        103.14         1.70 o                         
   0   3  20          2.70          2.86         0.53 o                         
   1   3  20        103.05        103.30         1.94 o                         
   2   3  20        126.00        134.79         2.55 o                         
   3   3  20         15.20         16.57         1.01 o                         
   4   3  20         83.83         85.35         1.83 o                         
  -4   4  20         37.94         32.76         1.18 o                         
  -3   4  20         15.87         16.62         0.85 o                         
  -2   4  20         79.77         85.92         2.45 o                         
  -1   4  20         31.43         31.39         1.12 o                         
   0   4  20         62.46         65.29         1.40 o                         
   1   4  20         31.36         29.71         1.09 o                         
   2   4  20         80.88         86.15         2.12 o                         
   3   4  20         15.49         15.82         0.82 o                         
   4   4  20         38.45         28.82         1.21 o                         
  -3   5  20         25.11         24.67         0.96 o                         
  -2   5  20        209.37        225.04         3.41 o                         
  -1   5  20         86.93         88.09         1.99 o                         
   0   5  20        112.12        115.81         2.19 o                         
   1   5  20         86.57         86.29         1.76 o                         
   2   5  20        208.02        204.55         3.95 o                         
   3   5  20         25.51         24.54         1.01 o                         
  -3   6  20         91.31         85.14         1.81 o                         
  -2   6  20         55.97         56.43         1.64 o                         
  -1   6  20          6.99          7.18         0.70 o                         
   0   6  20        110.62        116.61         2.09 o                         
   1   6  20          6.73          7.41         0.59 o                         
   2   6  20         57.00         58.78         1.80 o                         
   3   6  20         91.35         78.77         3.03 o                         
  -2   7  20         26.16         24.01         0.83 o                         
  -1   7  20         40.25         36.42         1.51 o                         
   0   7  20          0.29          0.43         0.40 o                         
   1   7  20         40.57         39.40         1.11 o                         
   2   7  20         25.46         24.01         1.02 o                         
   0   8  20        167.05        166.30         2.56 o                         
   1   0  21         20.98         22.28         0.92 o                         
   2   0  21         38.43         36.35         1.06 o                         
   3   0  21        352.14        365.80         4.55 o                         
   4   0  21          0.25          0.41         0.47 o                         
  -4   1  21         17.57         18.42         1.02 o                         
  -3   1  21          2.27          1.50         0.61 o                         
  -2   1  21        404.08        419.84         4.35 o                         
  -1   1  21        199.56        213.61         2.90 o                         
   0   1  21         48.15         43.98         1.22 o                         
   1   1  21        199.29        211.04         2.75 o                         
   2   1  21        399.48        415.96         4.11 o                         
   3   1  21          2.05          1.57         0.53 o                         
   4   1  21         17.75         17.70         0.91 o                         
  -4   2  21         97.00         93.78         3.13 o                         
  -3   2  21         11.95         13.92         1.03 o                         
  -2   2  21        220.34        228.74         3.55 o                         
  -1   2  21         75.95         80.84         1.63 o                         
   0   2  21        151.94        153.96         2.43 o                         
   1   2  21         75.48         77.33         1.60 o                         
   2   2  21        221.77        226.15         3.05 o                         
   3   2  21         11.97         13.67         1.03 o                         
   4   2  21         97.13         93.94         1.85 o                         
  -4   3  21          2.48          1.87         0.59 o                         
  -3   3  21         80.46         78.40         1.83 o                         
  -2   3  21         69.74         67.65         1.56 o                         
  -1   3  21         55.94         59.32         1.35 o                         
   0   3  21          8.61          4.33         0.59 o                         
   1   3  21         56.00         60.19         1.49 o                         
   2   3  21         69.50         65.96         1.76 o                         
   3   3  21         79.51         76.52         1.89 o                         
   4   3  21          2.52          2.09         0.38 o                         
  -3   4  21         38.75         37.05         1.20 o                         
  -2   4  21         32.43         29.64         1.27 o                         
  -1   4  21         25.07         22.53         0.94 o                         
   0   4  21         60.57         63.79         1.55 o                         
   1   4  21         24.77         21.61         1.02 o                         
   2   4  21         31.96         26.99         1.14 o                         
   3   4  21         39.17         34.76         1.07 o                         
  -3   5  21         17.44         18.70         0.81 o                         
  -2   5  21         91.88         92.94         2.51 o                         
  -1   5  21          2.61          3.61         0.63 o                         
   0   5  21          3.24          2.54         0.54 o                         
   1   5  21          2.75          2.76         0.64 o                         
   2   5  21         91.56         88.50         2.58 o                         
   3   5  21         17.11         17.17         0.81 o                         
  -2   6  21         45.85         44.41         1.17 o                         
  -1   6  21         60.99         60.02         1.41 o                         
   0   6  21         26.67         26.86         1.02 o                         
   1   6  21         60.83         60.09         1.50 o                         
   2   6  21         44.77         40.77         1.63 o                         
  -2   7  21         87.47         71.51         3.81 o                         
  -1   7  21         46.52         43.96         1.19 o                         
   0   7  21          2.83          3.00         0.44 o                         
   1   7  21         46.33         45.87         1.14 o                         
   2   7  21         87.57         90.76         3.37 o                         
   0   0  22        116.52        123.80         2.55 o                         
   1   0  22        430.80        434.51         4.39 o                         
   2   0  22        101.20        103.28         1.72 o                         
   3   0  22          8.59          7.15         0.69 o                         
   4   0  22          3.51          2.05         0.52 o                         
  -4   1  22        112.05        113.08         2.95 o                         
  -3   1  22         62.40         72.14         1.86 o                         
  -2   1  22        125.47        132.65         2.54 o                         
  -1   1  22         95.97         97.10         1.81 o                         
   0   1  22          4.14          3.90         0.60 o                         
   1   1  22         95.58         98.91         1.95 o                         
   2   1  22        126.27        128.57         2.06 o                         
   3   1  22         62.25         70.99         1.53 o                         
   4   1  22        112.55        109.34         3.06 o                         
  -4   2  22         20.64         18.80         1.11 o                         
  -3   2  22         23.84         27.08         1.16 o                         
  -2   2  22         80.63         83.38         1.72 o                         
  -1   2  22         17.80         16.33         0.83 o                         
   0   2  22         40.88         40.71         1.20 o                         
   1   2  22         17.02         15.51         0.82 o                         
   2   2  22         81.73         82.56         1.75 o                         
   3   2  22         24.09         28.08         1.19 o                         
   4   2  22         21.27         19.39         0.84 o                         
  -3   3  22         34.35         40.22         1.20 o                         
  -2   3  22         27.38         28.10         1.10 o                         
  -1   3  22          1.23          0.68         0.50 o                         
   0   3  22         79.39         79.49         1.82 o                         
   1   3  22          1.20          1.40         0.55 o                         
   2   3  22         27.76         27.26         1.19 o                         
   3   3  22         33.39         37.73         1.22 o                         
  -3   4  22         51.63         49.17         1.38 o                         
  -2   4  22         67.01         68.57         1.77 o                         
  -1   4  22        195.97        207.45         2.70 o                         
   0   4  22          0.73         -0.07         0.52 o                         
   1   4  22        197.71        212.96         3.03 o                         
   2   4  22         65.99         65.66         1.55 o                         
   3   4  22         53.20         49.67         1.27 o                         
  -3   5  22         24.92         24.06         0.83 o                         
  -2   5  22          6.83          7.12         0.67 o                         
  -1   5  22        154.19        159.26         2.46 o                         
   0   5  22        133.55        136.41         2.05 o                         
   1   5  22        152.52        153.84         2.73 o                         
   2   5  22          6.31          5.04         0.66 o                         
   3   5  22         24.29         22.32         0.84 o                         
  -2   6  22         19.96         18.09         0.79 o                         
  -1   6  22        142.21        148.05         2.47 o                         
   0   6  22          0.02          0.09         0.43 o                         
   1   6  22        142.59        144.14         2.44 o                         
   2   6  22         19.66         18.78         0.96 o                         
  -1   7  22         46.70         45.71         1.46 o                         
   0   7  22          1.45          1.23         0.35 o                         
   1   7  22         46.18         42.80         2.39 o                         
   1   0  23        153.53        159.58         2.37 o                         
   2   0  23          2.26          3.64         0.55 o                         
   3   0  23        162.08        162.67         2.44 o                         
   4   0  23          0.20          0.06         0.38 o                         
  -4   1  23        101.65         90.21         2.97 o                         
  -3   1  23         36.64         38.09         1.34 o                         
  -2   1  23         14.95         15.25         0.88 o                         
  -1   1  23        236.98        243.08         3.03 o                         
   0   1  23         16.00         15.00         0.83 o                         
   1   1  23        236.03        238.89         3.15 o                         
   2   1  23         14.95         16.56         0.80 o                         
   3   1  23         35.93         36.06         1.08 o                         
   4   1  23        102.04         84.49         1.65 o                         
  -3   2  23        104.22        108.17         2.26 o                         
  -2   2  23        116.81        131.15         2.11 o                         
  -1   2  23         98.74         98.88         1.82 o                         
   0   2  23        210.88        231.01         3.08 o                         
   1   2  23         98.08         98.62         1.91 o                         
   2   2  23        116.72        130.60         2.31 o                         
   3   2  23        104.62        103.12         1.96 o                         
  -3   3  23         76.91         74.55         1.66 o                         
  -2   3  23         10.38         11.23         0.78 o                         
  -1   3  23         17.13         13.53         0.82 o                         
   0   3  23          4.68          4.86         0.72 o                         
   1   3  23         17.65         13.85         0.88 o                         
   2   3  23         10.49         10.39         0.80 o                         
   3   3  23         75.82         71.49         1.78 o                         
  -3   4  23         22.74         23.48         0.82 o                         
  -2   4  23         21.61         19.16         0.97 o                         
  -1   4  23        141.86        150.13         2.18 o                         
   0   4  23        121.04        126.53         2.12 o                         
   1   4  23        142.58        147.92         2.39 o                         
   2   4  23         22.28         20.83         0.90 o                         
   3   4  23         23.28         22.46         0.90 o                         
  -2   5  23         55.42         55.82         1.42 o                         
  -1   5  23          0.03          0.27         0.44 o                         
   0   5  23        282.37        312.53         3.67 o                         
   1   5  23          0.01          0.30         0.52 o                         
   2   5  23         55.30         49.58         1.56 o                         
  -2   6  23          2.93          2.67         0.38 o                         
  -1   6  23         42.59         38.48         1.22 o                         
   0   6  23         15.36         15.70         0.72 o                         
   1   6  23         42.61         39.10         1.44 o                         
   2   6  23          2.71          2.13         0.42 o                         
   0   7  23         19.66         16.22         0.67 o                         
   0   0  24        724.17        753.64         8.13 o                         
   1   0  24         24.46         24.35         0.98 o                         
   2   0  24        112.79        122.80         1.90 o                         
   3   0  24         97.40        101.92         1.90 o                         
  -3   1  24         65.28         72.39         1.91 o                         
  -2   1  24         49.59         52.52         1.53 o                         
  -1   1  24         57.85         62.49         1.53 o                         
   0   1  24        428.06        439.03         4.43 o                         
   1   1  24         59.54         62.70         1.63 o                         
   2   1  24         48.99         51.36         1.28 o                         
   3   1  24         66.83         69.81         1.55 o                         
  -3   2  24         44.81         43.74         1.28 o                         
  -2   2  24         72.88         76.96         1.59 o                         
  -1   2  24         78.82         75.90         1.51 o                         
   0   2  24         63.91         62.62         1.71 o                         
   1   2  24         79.06         75.45         1.65 o                         
   2   2  24         73.66         75.37         1.60 o                         
   3   2  24         45.28         43.37         1.43 o                         
  -3   3  24         38.96         37.72         1.24 o                         
  -2   3  24         14.75         10.16         0.74 o                         
  -1   3  24         26.19         26.52         1.02 o                         
   0   3  24          0.41         -0.26         0.51 o                         
   1   3  24         27.11         26.17         1.07 o                         
   2   3  24         14.55         10.04         0.70 o                         
   3   3  24         39.76         38.89         1.25 o                         
  -3   4  24         23.37         21.69         1.03 o                         
  -2   4  24          6.82          7.31         0.64 o                         
  -1   4  24         33.13         32.35         1.09 o                         
   0   4  24         25.89         21.49         0.90 o                         
   1   4  24         32.30         30.16         1.06 o                         
   2   4  24          6.47          6.90         0.53 o                         
   3   4  24         22.54         20.11         0.80 o                         
  -2   5  24          9.40          7.83         0.58 o                         
  -1   5  24          8.22          7.67         0.58 o                         
   0   5  24        140.05        134.05         2.23 o                         
   1   5  24          7.98          7.45         0.79 o                         
   2   5  24          9.62          8.31         0.64 o                         
  -1   6  24        143.64        135.26         2.77 o                         
   0   6  24         41.60         45.37         1.22 o                         
   1   6  24        142.29        133.54         2.47 o                         
   1   0  25        134.97        149.06         2.23 o                         
   2   0  25        143.85        149.39         2.25 o                         
   3   0  25        145.51        155.97         3.40 o                         
  -3   1  25        180.99        196.09         2.99 o                         
  -2   1  25          4.25          4.94         0.67 o                         
  -1   1  25        176.67        183.39         2.50 o                         
   0   1  25         22.26         18.76         0.88 o                         
   1   1  25        176.28        179.69         2.75 o                         
   2   1  25          4.26          5.24         0.62 o                         
   3   1  25        181.66        192.20         2.79 o                         
  -3   2  25        360.53        388.71         5.00 o                         
  -2   2  25         89.60         87.79         1.87 o                         
  -1   2  25          4.82          4.50         0.54 o                         
   0   2  25         11.42         13.11         0.85 o                         
   1   2  25          5.29          5.00         0.76 o                         
   2   2  25         89.14         86.79         1.64 o                         
   3   2  25        362.73        363.85         4.50 o                         
  -3   3  25          0.88          0.84         0.38 o                         
  -2   3  25        122.43        131.24         2.18 o                         
  -1   3  25         14.27         19.06         0.87 o                         
   0   3  25         83.93         90.00         1.97 o                         
   1   3  25         14.47         17.80         1.02 o                         
   2   3  25        121.03        127.28         2.04 o                         
   3   3  25          0.71          0.88         0.32 o                         
  -2   4  25         16.81         13.62         0.74 o                         
  -1   4  25        173.17        182.48         3.74 o                         
   0   4  25        196.09        228.64         3.13 o                         
   1   4  25        174.76        179.23         2.64 o                         
   2   4  25         16.67         13.68         0.62 o                         
  -2   5  25         55.39         49.67         1.09 o                         
  -1   5  25        239.86        246.68         3.34 o                         
   0   5  25         74.44         85.03         1.78 o                         
   1   5  25        238.34        243.97         3.82 o                         
   2   5  25         54.96         44.76         1.88 o                         
  -1   6  25         18.43         16.13         0.87 o                         
   0   6  25          1.10          1.37         0.40 o                         
   1   6  25         18.64         16.26         1.00 o                         
   0   0  26         21.16         22.61         1.25 o                         
   1   0  26         15.20         14.11         0.83 o                         
   2   0  26          1.64          1.82         0.52 o                         
   3   0  26          1.42          1.16         0.42 o                         
  -3   1  26        111.70        111.97         4.45 o                         
  -2   1  26         32.34         33.53         1.16 o                         
  -1   1  26        146.42        159.55         2.66 o                         
   0   1  26          4.59          4.93         0.62 o                         
   1   1  26        145.95        155.87         2.62 o                         
   2   1  26         32.03         31.62         1.05 o                         
   3   1  26        111.83        109.63         2.00 o                         
  -3   2  26         40.63         35.54         1.19 o                         
  -2   2  26         51.63         60.23         1.56 o                         
  -1   2  26         92.82         94.43         1.94 o                         
   0   2  26        193.43        199.54         3.19 o                         
   1   2  26         93.89         96.37         2.63 o                         
   2   2  26         50.95         59.21         1.45 o                         
   3   2  26         41.26         35.14         1.53 o                         
  -2   3  26          7.21          6.54         0.55 o                         
  -1   3  26         45.83         49.28         1.37 o                         
   0   3  26         25.35         27.23         1.09 o                         
   1   3  26         47.30         49.17         1.47 o                         
   2   3  26          7.19          6.73         0.60 o                         
  -2   4  26         19.61         20.87         0.96 o                         
  -1   4  26          5.05          5.95         0.59 o                         
   0   4  26         35.17         40.21         1.49 o                         
   1   4  26          5.25          5.10         0.51 o                         
   2   4  26         20.08         20.43         0.95 o                         
  -1   5  26          7.48          7.30         0.50 o                         
   0   5  26         74.77         69.17         1.61 o                         
   1   5  26          7.68          6.56         0.62 o                         
   1   0  27          0.45          1.32         0.50 o                         
   2   0  27        166.09        177.77         2.41 o                         
   3   0  27          1.68          1.38         0.67 o                         
  -2   1  27         14.75         13.44         0.75 o                         
  -1   1  27         16.84         17.42         0.91 o                         
   0   1  27        197.73        208.94         3.05 o                         
   1   1  27         17.03         18.20         0.92 o                         
   2   1  27         15.08         14.90         0.77 o                         
  -2   2  27        107.15        111.11         2.54 o                         
  -1   2  27         21.48         25.54         0.96 o                         
   0   2  27          0.80          1.03         0.50 o                         
   1   2  27         21.04         26.23         1.10 o                         
   2   2  27        106.62        108.96         2.11 o                         
  -2   3  27          3.97          2.46         0.45 o                         
  -1   3  27          1.42          1.73         0.45 o                         
   0   3  27        128.96        152.12         2.58 o                         
   1   3  27          1.51          1.86         0.46 o                         
   2   3  27          4.31          2.50         0.46 o                         
  -1   4  27         43.46         49.76         1.36 o                         
   0   4  27         43.60         44.93         1.35 o                         
   1   4  27         42.61         47.19         1.31 o                         
   0   5  27        100.58         96.65         2.19 o                         
   0   0  28         42.60         50.69         2.23 o                         
   1   0  28          0.00          0.11         0.45 o                         
   2   0  28          0.68          1.02         0.42 o                         
  -2   1  28         65.40         62.97         1.55 o                         
  -1   1  28         46.84         50.30         1.33 o                         
   0   1  28         11.39         14.30         0.76 o                         
   1   1  28         45.68         48.17         1.30 o                         
   2   1  28         66.24         62.31         1.80 o                         
  -2   2  28         28.77         30.08         1.02 o                         
  -1   2  28         28.89         29.33         0.93 o                         
   0   2  28         29.52         29.21         1.04 o                         
   1   2  28         29.41         29.72         1.15 o                         
   2   2  28         28.62         30.50         1.11 o                         
  -2   3  28         35.99         31.90         2.48 o                         
  -1   3  28         10.90          8.96         0.67 o                         
   0   3  28         87.02         94.15         1.86 o                         
   1   3  28         11.19          9.23         0.63 o                         
  -1   4  28         30.32         29.61         1.66 o                         
   0   4  28          0.01          0.06         0.39 o                         
   1   4  28         30.08         29.35         1.38 o                         
   1   0  29         19.26         16.65         0.92 o                         
   2   0  29         59.08         54.46         2.46 o                         
  -2   1  29         52.86         59.85         1.51 o                         
  -1   1  29          3.87          3.46         0.47 o                         
   0   1  29         73.71         77.63         2.28 o                         
   1   1  29          3.77          3.23         0.46 o                         
   2   1  29         52.21         57.20         2.46 o                         
  -1   2  29         22.05         22.06         0.85 o                         
   0   2  29          3.12          4.22         0.51 o                         
   1   2  29         22.37         23.20         0.78 o                         
  -1   3  29         40.31         41.55         1.38 o                         
   0   3  29          4.37          5.12         0.51 o                         
   1   3  29         40.66         43.76         1.63 o                         
   0   0  30         76.24         87.99         4.52 o                         
   1   0  30          5.96          4.25         0.51 o                         
  -1   1  30         26.14         22.51         0.76 o                         
   0   1  30         60.71         59.49         1.46 o                         
   1   1  30         26.20         22.32         0.71 o                         
  -1   2  30        100.89         92.97         2.93 o                         
   0   2  30          0.02          0.16         0.33 o                         
   1   2  30        102.03         94.39         2.86 o                         
                                                                                
